# Supplementary material for: Identification and Comparative Analysis of the Tegillarca granosa Haemocytes MicroRNA Transcriptome in Response to Cd Using a Deep Sequencing Approach
Source: PLoS One. 2014 Apr 1;9(4):e93619. doi: 10.1371/journal.pone.0093619 (PMC3972184; doi:10.1371/journal.pone.0093619)
Supplement: Table S1 — Identified conserved and novel miRNAs in T. granosa . (XLS) [file pone.0093619.s001.xls]

## Sheet: all
Gene	TPM_C	TPM_E	Count_C	Count_E	log2FoldChange	pval	padj	Annotation
gi|431996988|gb|KB202283.1|_199	0	0.0823829	0	1	Inf	1	1	lgi-miR-1994a;lgi-miR-1994b;cla-miR-1994;cte-miR-1994
gi|431997812|gb|KB201459.1|_126	1.11867	1.97719	15	24	0.82167	0.819724	1	lgi-miR-216a
gi|431997967|gb|KB201304.1|_110	5.14587	4.61344	69	56	-0.157571	0.86349	1	lgi-miR-2d
miB_10095_x2	0.223733	0.57668	3	7	1.36599	0.885783	1	lgi-miR-29;cte-miR-29a
miB_10269_x2	0	0.0823829	0	1	Inf	1	1	mse-miR-10b;mse-miR-10c
miB_10293_x2	1205.62	1243.32	16166	15092	0.0444197	0.922477	1	rno-miR-3588;bfl-miR-125b;dvi-miR-125;cgr-miR-125b-5p;cqu-miR-125-5p;mdo-miR-125b;mne-miR-125b;ccr-miR-125b;dre-miR-125b;fru-miR-125b;lla-miR-125b;sla-miR-125b;mml-miR-125b;ptr-miR-125b;ppy-miR-125b;ppa-miR-125b;age-miR-125b;ggo-miR-125b;lca-miR-125b;dpe-miR-125;sha-miR-125a;dse-miR-125;dmo-miR-125;ola-miR-125b;dan-miR-125;gga-miR-125b;cfa-miR-125b;eca-miR-125b-5p;aga-miR-125;cte-miR-125;sko-miR-…
miB_10295_x2	0.0745778	0.0823829	1	1	0.143598	1	1	tca-miR-33-5p;bfl-miR-33;lgi-miR-33-5p
miB_10315_x2	0.0745778	0.164766	1	2	1.1436	1	1	hru-miR-1984;lgi-miR-1984
miB_10389_x2	1.3424	6.09633	18	74	2.18313	0.286005	1	ggo-let-7c;gga-let-7c;cfa-let-7c;bta-let-7c;ssc-let-7c;xtr-let-7c;dre-let-7c;tgu-let-7c;eca-let-7c;ola-let-7c;hsa-let-7c;ptr-let-7c;ppy-let-7c;mml-let-7c;pol-let-7a-5p;mmu-let-7c-5p;rno-let-7c-5p;aca-let-7c-5p
miB_10851_x2	5.07129	2.22434	68	27	-1.18898	0.472916	1	isc-miR-750;cte-miR-750
miB_10857_x2	0	0.0823829	0	1	Inf	1	1	tgu-miR-1669;gga-miR-1669
miB_10909_x2	0.223733	0.0823829	3	1	-1.44136	0.95546	1	dpe-miR-100;dps-miR-100
miB_10969_x2	0	0.164766	0	2	Inf	0.952263	1	csa-miR-92b;cin-miR-92a-3p
miB_11067_x2	0	0.0823829	0	1	Inf	1	1	mtr-miR2624b;mtr-miR2624a
miB_11071_x2	0.149156	0	2	0	#NAME?	0.952263	1	sko-miR-153;spu-miR-153-3p
miB_11189_x2	0	0.0823829	0	1	Inf	1	1	ggo-let-7e;bta-let-7e;hsa-let-7e-5p;mmu-let-7e-5p;rno-let-7e-5p;eca-let-7e;cfa-let-7e;ptr-let-7e;ppy-let-7e;mml-let-7e;ssc-let-7e;rno-miR-3596c
miB_11241_x2	0	0.659063	0	8	Inf	0.636311	1	cin-let-7b-5p;csa-let-7b
miB_11251_x2	0	0.0823829	0	1	Inf	1	1	cgr-miR-99a-3p;hsa-miR-99a-3p
miB_11361_x2	0.298311	0.0823829	4	1	-1.8564	0.910852	1	sja-miR-2a-3p;sma-miR-2a-3p
miB_11511_x2	63.242	52.3955	848	636	-0.271439	0.701218	1	sko-miR-92c;tur-miR-92-3p
miB_11521_x2	0.0745778	0	1	0	#NAME?	1	1	csa-let-7a;cin-let-7c
miB_11691_x2	0.149156	0.0823829	2	1	-0.856402	1	1	spu-miR-92b-3p;sko-miR-92b
miB_11729_x2	0.447467	0.659063	6	8	0.558636	0.966086	1	lgi-miR-1993;cte-miR-1993
miB_11733_x2	2.0136	7.00254	27	85	1.7981	0.34585	1	api-miR-278;sko-miR-278
miB_11811_x1	0.0745778	0	1	0	#NAME?	1	1	bta-miR-92b;rno-miR-92b-3p;ssc-miR-92b-3p;eca-miR-92b;mml-miR-92b;cfa-miR-92b;ppy-miR-92b;xtr-miR-92b;ccr-miR-92b;dre-miR-92b;mmu-miR-92b-3p;hsa-miR-92b-3p;cgr-miR-92b-3p;ptr-miR-92b
miB_11836_x1	0	1.15336	0	14	Inf	0.409842	1	lgi-miR-278
miB_11861_x1	0.0745778	0	1	0	#NAME?	1	1	bta-miR-2450a
miB_11884_x1	0.0745778	0	1	0	#NAME?	1	1	cin-miR-4003b-3p
miB_11989_x1	0.0745778	0.0823829	1	1	0.143598	1	1	mmu-miR-3077-5p
miB_12033_x1	0	0.0823829	0	1	Inf	1	1	hvt-miR-H5-5p
miB_12055_x1	0.149156	0.164766	2	2	0.143598	1	1	ola-miR-92b
miB_12104_x1	7.75609	6.17872	104	75	-0.328023	0.754482	1	pma-miR-100b
miB_12181_x1	0.0745778	0	1	0	#NAME?	1	1	tgu-miR-2966
miB_12228_x1	0.6712	0.411914	9	5	-0.704398	0.897382	1	lgi-miR-216a
miB_1223_x31	2084.15	2804.81	27946	34046	0.428442	0.779552	1	dya-miR-184-3p;aae-miR-184;spu-miR-184;tur-miR-184-3p;dan-miR-184-3p;dpe-miR-184-3p;api-miR-184a;dgr-miR-184-3p;dwi-miR-184-3p;ccr-miR-184;der-miR-184-3p;dvi-miR-184-3p;dre-miR-184;sko-miR-184-3p;nlo-miR-184;isc-miR-184;cte-miR-184a;dse-miR-184-3p;cqu-miR-184;bmo-miR-184-3p;ngi-miR-184;ame-miR-184;dps-miR-184;dmo-miR-184-3p;dme-miR-184-3p;dsi-miR-184-3p;mse-miR-184;cin-miR-184;lgi-miR-184;tca-miR…
miB_12262_x1	0.223733	0.57668	3	7	1.36599	0.885783	1	cte-miR-2c
miB_12598_x1	0.223733	0	3	0	#NAME?	0.898028	1	cel-miR-1822-3p
miB_12611_x1	0.0745778	0	1	0	#NAME?	1	1	mdv1-miR-M9-5p
miB_12764_x1	0	0.0823829	0	1	Inf	1	1	mmu-miR-6391
miB_12797_x1	0.223733	1.23574	3	15	2.46553	0.629448	1	lgi-miR-1994b
miB_12808_x1	5.14587	3.78961	69	46	-0.441364	0.737144	1	lgi-miR-216b
miB_12848_x1	0.0745778	0	1	0	#NAME?	1	1	mmu-miR-3963
miB_12924_x1	7.01031	5.7668	94	70	-0.281707	0.784555	1	pma-miR-184
miB_13065_x1	5.81707	4.28391	78	52	-0.441364	0.725411	1	bta-miR-2898
miB_13257_x1	0.0745778	0.164766	1	2	1.1436	1	1	bfl-miR-190
miB_13383_x1	0.0745778	0.0823829	1	1	0.143598	1	1	mmu-miR-5119
miB_13626_x1	0.0745778	0	1	0	#NAME?	1	1	tur-miR-252-3p
miB_13692_x1	59.0656	57.9975	792	704	-0.0263266	0.875775	1	tur-miR-307-3p
miB_13700_x1	0.0745778	0	1	0	#NAME?	1	1	sbi-miR5568e-5p
miB_13738_x1	0.0745778	0	1	0	#NAME?	1	1	hsa-miR-4690-3p
miB_13778_x1	0	0.0823829	0	1	Inf	1	1	tur-miR-317-3p;ngi-miR-317;dpu-miR-317;nvi-miR-317;ame-miR-317;tca-miR-317-3p
miB_13799_x1	0	0.164766	0	2	Inf	0.952263	1	cin-miR-281-3p
miB_13821_x1	0	0.247149	0	3	Inf	0.898028	1	hco-miR-307
miB_13875_x1	0.6712	0.906212	9	11	0.433105	0.970005	1	xbo-miR-92a
miB_1394_x26	62.8691	12.0279	843	146	-2.38597	0.0305658	0.755413	aga-miR-2;ame-miR-2;dwi-miR-2a;dme-miR-2a-3p;dmo-miR-2a;der-miR-2a;bmo-miR-2a-3p;tca-miR-2c-3p;aae-miR-2c;tca-miR-2a-3p;api-miR-2a;nlo-miR-2;isc-miR-2a;dps-miR-2a;hme-miR-2a;dsi-miR-2a;dvi-miR-2a;hme-miR-2b;nvi-miR-2c;dse-miR-2a;tca-miR-2b-3p;dya-miR-2a;dgr-miR-2a;aae-miR-2b;ngi-miR-2;dpe-miR-2a;dan-miR-2a;dpu-miR-2
miB_13980_x1	0	0.0823829	0	1	Inf	1	1	hsa-miR-3662
miB_14047_x1	0.0745778	0.0823829	1	1	0.143598	1	1	cel-miR-2214-3p
miB_14078_x1	191.367	55.6908	2566	676	-1.78083	0.0745238	1	api-miR-184b
miB_14105_x1	0	0.0823829	0	1	Inf	1	1	bmo-miR-3296-3p
miB_14132_x1	0.0745778	0	1	0	#NAME?	1	1	hsa-miR-4465
miB_14190_x1	0.0745778	0	1	0	#NAME?	1	1	oan-miR-1384
miB_14262_x1	0	0.0823829	0	1	Inf	1	1	hsa-miR-1238-3p
miB_14269_x1	2.6848	1.73004	36	21	-0.634009	0.742098	1	rno-miR-99a-3p
miB_14349_x1	49.2959	2.63625	661	32	-4.22491	0.000926506	0.0360747	cte-miR-67
miB_14361_x1	0.0745778	0	1	0	#NAME?	1	1	mmu-miR-327
miB_14407_x1	1.56613	2.96578	21	36	0.921206	0.742098	1	tur-miR-2-3p
miB_14546_x1	8.87476	14.9113	119	181	0.748627	0.645508	1	ola-miR-125c
miB_14684_x1	0.0745778	0.0823829	1	1	0.143598	1	1	dme-miR-2b-2-5p
miB_14741_x1	0	0.0823829	0	1	Inf	1	1	bfl-miR-182c
miB_14811_x1	0	0.0823829	0	1	Inf	1	1	kshv-miR-K12-12-5p
miB_14815_x1	0.223733	0.329532	3	4	0.558636	1	1	cte-miR-2001
miB_14837_x1	0.0745778	0	1	0	#NAME?	1	1	ath-miR5633
miB_14850_x1	0	0.0823829	0	1	Inf	1	1	cte-miR-277b
miB_14874_x1	0.522045	0.0823829	7	1	-2.66376	0.780169	1	mtr-miR2611
miB_14879_x1	33.4108	87.0787	448	1057	1.382	0.256637	1	aca-miR-99b-5p
miB_14922_x1	1.3424	54.2903	18	659	5.33781	0.000173121	0.0119799	cte-miR-184b
miB_15010_x1	0.223733	0.411914	3	5	0.880564	0.960592	1	pma-miR-315
miB_15105_x1	0.149156	0.0823829	2	1	-0.856402	1	1	cte-miR-981
miB_15122_x1	0.149156	0	2	0	#NAME?	0.952263	1	cla-miR-1992;cte-miR-1992
miB_15200_x1	0.745778	0.823829	10	10	0.143598	1	1	asu-miR-100b-5p
miB_15228_x1	2.98311	5.2725	40	64	0.82167	0.706931	1	ptc-miR6466-3p
miB_15251_x1	0.0745778	0.164766	1	2	1.1436	1	1	sha-miR-716b
miB_15319_x1	5.07129	3.95438	68	48	-0.358902	0.773738	1	ame-miR-125
miB_15384_x1	0.0745778	0	1	0	#NAME?	1	1	bta-miR-2292
miB_15520_x1	6.18996	57.668	83	700	3.21977	0.011847	0.372642	api-miR-2a
miB_15545_x1	0.223733	0.57668	3	7	1.36599	0.885783	1	cte-miR-92c
miB_15624_x1	0.0745778	0	1	0	#NAME?	1	1	spu-miR-92a
miB_1573_x25	0.0745778	0	1	0	#NAME?	1	1	aly-miR319a-3p;ath-miR319b;aqc-miR319;vun-miR319a;aau-miR319;aly-miR319b-3p;gma-miR319m;tae-miR319;hbr-miR319;amg-miR319;vvi-miR319f;nta-miR319a;mdm-miR319a;ath-miR319a;vvi-miR319c;vvi-miR319b;rco-miR319a;rco-miR319b;gma-miR319j;rco-miR319c;gma-miR319k;gma-miR319h;nta-miR319b;mdm-miR319b;cca-miR319
miB_15787_x1	0.149156	0.164766	2	2	0.143598	1	1	tgu-miR-153;bta-miR-153;rno-miR-153-3p;mmu-miR-153-3p;oan-miR-153-3p;tni-miR-153a;ptr-miR-153;dre-miR-153a;fru-miR-153a;ppy-miR-153;eca-miR-153;bma-miR-153;dpu-miR-153;isc-miR-153;aca-miR-153-3p;sko-miR-153;spu-miR-153-3p;pma-miR-153-3p;hsa-miR-153;mdo-miR-153;lgi-miR-153;cte-miR-153
miB_15796_x1	5.29502	0.0823829	71	1	-6.00615	0.0258154	0.687087	mse-miR-2a
miB_15811_x1	0	0.247149	0	3	Inf	0.898028	1	bmo-bantam-3p;mse-bantam;hme-bantam;api-bantam
miB_15887_x1	0	0.0823829	0	1	Inf	1	1	mmu-miR-712-5p
miB_16027_x1	0.596622	1.23574	8	15	1.05049	0.827794	1	asu-miR-184-3p
miB_16062_x1	0	0.0823829	0	1	Inf	1	1	ame-miR-6001-3p
miB_16190_x1	0.149156	0	2	0	#NAME?	0.952263	1	sme-miR-10b-5p
miB_16275_x1	0.0745778	0	1	0	#NAME?	1	1	dme-miR-3644-5p
miB_16328_x1	0	2.05957	0	25	Inf	0.18642	1	aga-miR-92a
miB_16587_x1	0.0745778	0	1	0	#NAME?	1	1	cel-miR-797-5p
miB_16716_x1	0.0745778	0	1	0	#NAME?	1	1	dpu-miR-278
miB_16779_x1	0.149156	0.164766	2	2	0.143598	1	1	hco-miR-5950
miB_16907_x1	0	0.164766	0	2	Inf	0.952263	1	ppc-miR-2234a
miB_16924_x1	0	0.164766	0	2	Inf	0.952263	1	api-miR-307
miB_16925_x1	1.41698	1.07098	19	13	-0.403889	0.876322	1	csa-miR-92c
miB_16930_x1	0	0.247149	0	3	Inf	0.898028	1	mdo-miR-10b
miB_17166_x1	0	0.0823829	0	1	Inf	1	1	asu-miR-87b-3p;bma-miR-87a
miB_1717_x23	8.27813	3.872	111	47	-1.09623	0.424623	1	cfa-miR-92a;cgr-miR-92a-3p;ssc-miR-92a;ggo-miR-92;lca-miR-92;age-miR-92;ppa-miR-92;ppy-miR-92;ptr-miR-92;mml-miR-92a;sla-miR-92;lla-miR-92;mne-miR-92;tgu-miR-92;oan-miR-92a-3p;hsa-miR-92a-3p;eca-miR-92a;ccr-miR-92a;dre-miR-92a;fru-miR-92;bta-miR-92a;aca-miR-92a;tni-miR-92
miB_17224_x1	8.50187	0.329532	114	4	-4.68929	0.0169645	0.489144	lgi-miR-2001;sko-miR-2001;cte-miR-2001
miB_17229_x1	3.87805	5.51965	52	67	0.509248	0.83556	1	dme-miR-307b-5p
miB_17237_x1	33.56	77.7694	450	944	1.21246	0.328021	1	lgi-miR-67
miB_17317_x1	0.0745778	0.164766	1	2	1.1436	1	1	xtr-let-7e
miB_17396_x1	0.223733	0.247149	3	3	0.143598	1	1	hco-miR-252
miB_17408_x1	0	0.0823829	0	1	Inf	1	1	cla-miR-1992
miB_17446_x1	0	0.0823829	0	1	Inf	1	1	oan-miR-1381-5p
miB_17471_x1	918.798	1006.8	12320	12221	0.131959	0.990977	1	dpu-miR-92
miB_17604_x1	0	0.0823829	0	1	Inf	1	1	cin-miR-4026-5p
miB_17643_x1	0	0.164766	0	2	Inf	0.952263	1	dsi-miR-955-3p
miB_17734_x1	0	1.23574	0	15	Inf	0.380907	1	pma-miR-153-3p
miB_17773_x1	0.0745778	0	1	0	#NAME?	1	1	bfl-miR-4871-5p
miB_17788_x1	0	0.0823829	0	1	Inf	1	1	mmu-miR-3106-3p
miB_17797_x1	0	0.164766	0	2	Inf	0.952263	1	tca-miR-3845-3p
miB_17803_x1	0.0745778	0.164766	1	2	1.1436	1	1	lgi-miR-1994a
miB_17944_x1	1.11867	0.411914	15	5	-1.44136	0.720181	1	lmi-miR-281-3p
miB_18036_x1	0.0745778	0	1	0	#NAME?	1	1	mmu-miR-429-5p
miB_18141_x1	0	0.0823829	0	1	Inf	1	1	mse-miR-993
miB_18211_x1	0.0745778	0	1	0	#NAME?	1	1	oan-miR-146a-3p
miB_18230_x1	0	0.0823829	0	1	Inf	1	1	isc-miR-2a;dps-miR-2a;hme-miR-2a;dsi-miR-2a;dvi-miR-2a;hme-miR-2b;nvi-miR-2c;dse-miR-2a;mse-miR-2b;tca-miR-2b-3p;dya-miR-2a;dgr-miR-2a;aae-miR-2b;ngi-miR-2;dpe-miR-2a;dan-miR-2a;dpu-miR-2;mse-miR-2a;aga-miR-2;ame-miR-2;dwi-miR-2a;dme-miR-2a-3p;dmo-miR-2a;der-miR-2a;bmo-miR-2a-3p;tca-miR-2c-3p;aae-miR-2c;tca-miR-2a-3p;api-miR-2a;nlo-miR-2
miB_18286_x1	100.531	212.548	1348	2580	1.08015	0.371363	1	lgi-miR-1985
miB_18295_x1	0.372889	0.411914	5	5	0.143598	1	1	sme-miR-2b-3p
miB_18345_x1	0	0.0823829	0	1	Inf	1	1	aly-miR846-5p
miB_18459_x1	0.0745778	0	1	0	#NAME?	1	1	cfa-miR-207
miB_18468_x1	0.223733	0.0823829	3	1	-1.44136	0.95546	1	csa-miR-92c;cin-miR-92d-3p
miB_18474_x1	0	0.0823829	0	1	Inf	1	1	asu-miR-92-3p;xbo-miR-92a
miB_18503_x1	1.64071	1.97719	22	24	0.269129	0.9793	1	pma-let-7d
miB_18539_x1	0.223733	0.247149	3	3	0.143598	1	1	mdo-miR-31
miB_18592_x1	0.596622	0.329532	8	4	-0.856402	0.892079	1	ccr-miR-10c
miB_18620_x1	0.820356	0.329532	11	4	-1.31583	0.79427	1	gga-miR-1689-5p
miB_18774_x1	0	0.0823829	0	1	Inf	1	1	hsv1-miR-H14-5p;hsv1-miR-H2-3p
miB_18810_x1	0	0.0823829	0	1	Inf	1	1	bma-miR-5882b
miB_18985_x1	0.0745778	0	1	0	#NAME?	1	1	mmu-miR-489-5p
miB_19001_x1	0	0.0823829	0	1	Inf	1	1	gga-miR-6651-5p
miB_19049_x1	0.0745778	0	1	0	#NAME?	1	1	sbi-miR5564b
miB_19085_x1	7.90525	10.2155	106	124	0.369874	0.875584	1	oan-miR-184
miB_19166_x1	0.0745778	0.164766	1	2	1.1436	1	1	cin-miR-92c-3p
miB_19205_x1	0.0745778	0	1	0	#NAME?	1	1	mmu-miR-1930-3p
miB_19226_x1	0.0745778	0.0823829	1	1	0.143598	1	1	hco-miR-235;crm-miR-235-3p
miB_19376_x1	4.10178	4.69582	55	57	0.195129	0.987727	1	oan-miR-18-3p
miB_19427_x1	0.6712	1.73004	9	21	1.36599	0.716447	1	nta-miR6156
miB_19550_x1	0	0.0823829	0	1	Inf	1	1	bta-miR-2372
miB_19757_x1	0	0.0823829	0	1	Inf	1	1	ebv-miR-BART6-5p
miB_19766_x1	0.0745778	0	1	0	#NAME?	1	1	bmo-miR-2842
miB_19808_x1	0.149156	0.0823829	2	1	-0.856402	1	1	tca-miR-7-5p
miB_19873_x1	1.04409	2.05957	14	25	0.9801	0.77437	1	cte-miR-10b
miB_19904_x1	0	0.0823829	0	1	Inf	1	1	gga-miR-1660
miB_19934_x1	1.11867	0	15	0	#NAME?	0.380907	1	cte-miR-1994
miB_19971_x1	0.0745778	0.0823829	1	1	0.143598	1	1	mmu-miR-21b
miB_20034_x1	0.149156	0	2	0	#NAME?	0.952263	1	lgi-miR-182
miB_20089_x1	4.54925	5.84918	61	71	0.362608	0.901226	1	ame-miR-92b
miB_20175_x1	0.0745778	0.164766	1	2	1.1436	1	1	ggo-miR-92b
miB_20208_x1	0.149156	0.0823829	2	1	-0.856402	1	1	lgi-miR-79
miB_20264_x1	28.265	27.8454	379	338	-0.0215761	0.887206	1	bfl-miR-92b-3p
miB_20271_x1	0.0745778	0	1	0	#NAME?	1	1	dps-miR-2572-3p
miB_20275_x1	0.745778	1.15336	10	14	0.629025	0.916032	1	oan-miR-31-5p
miB_20278_x1	410.402	454.424	5503	5516	0.147003	0.99755	1	tca-miR-100-5p
miB_20372_x1	0	0.164766	0	2	Inf	0.952263	1	mtr-miR172c-5p
miB_20405_x1	0.298311	0.247149	4	3	-0.271439	1	1	aga-miR-92a;aae-miR-92a-3p;sko-miR-92a;spu-miR-92a
miB_20416_x1	0.6712	0.494297	9	6	-0.441364	0.933474	1	hsa-miR-4797-5p
miB_20420_x1	0	0.0823829	0	1	Inf	1	1	mmu-miR-3473d
miB_20473_x1	0.0745778	0	1	0	#NAME?	1	1	bta-miR-2314
miB_20494_x1	0.0745778	0.0823829	1	1	0.143598	1	1	ola-miR-31
miB_20546_x1	0.0745778	0.164766	1	2	1.1436	1	1	bta-miR-3596;ppy-let-7b;mml-let-7b;bta-let-7b;dre-let-7b;fru-let-7b;ccr-let-7b;tgu-let-7b;gga-let-7b;cfa-let-7b;hsa-let-7b-5p;mmu-let-7b-5p;rno-let-7b-5p;pol-let-7b-5p;oan-let-7b-5p;cgr-let-7b;mdo-let-7b;tni-let-7b;ptr-let-7b
miB_20574_x1	0	0.0823829	0	1	Inf	1	1	sbi-miR6229-3p
miB_20582_x1	0	0.0823829	0	1	Inf	1	1	zma-miR169d
miB_20598_x1	0	0.0823829	0	1	Inf	1	1	mmu-miR-3096b-3p;mmu-miR-3096a-3p
miB_20635_x1	0	0.164766	0	2	Inf	0.952263	1	pma-miR-375b-3p
miB_20665_x1	0.0745778	0	1	0	#NAME?	1	1	sme-miR-2179-5p
miB_20670_x1	0	0.0823829	0	1	Inf	1	1	cin-miR-31
miB_20696_x1	0.0745778	0	1	0	#NAME?	1	1	ath-miR5658
miB_20783_x1	0.0745778	0	1	0	#NAME?	1	1	hsa-miR-144-5p;ggo-miR-144;cgr-miR-144;mmu-miR-144-5p;rno-miR-144-5p;aca-miR-144-5p
miB_20814_x1	0	0.0823829	0	1	Inf	1	1	hsa-miR-551b-5p
miB_20914_x1	0	0.0823829	0	1	Inf	1	1	lgi-miR-252b
miB_20954_x1	0	0.0823829	0	1	Inf	1	1	aly-miR169i-3p
miB_21047_x1	0.894933	0.164766	12	2	-2.44136	0.662432	1	asu-miR-2a-3p;crm-miR-2-3p;bma-miR-2a;cel-miR-2-3p;nvi-miR-2b;hco-miR-2
miB_21113_x1	0.0745778	0	1	0	#NAME?	1	1	cin-miR-4175-3p
miB_21128_x1	0	0.0823829	0	1	Inf	1	1	api-miR-2b
miB_21153_x1	12.5291	10.6274	168	129	-0.237492	0.774073	1	lgi-miR-2001
miB_21177_x1	0	3.872	0	47	Inf	0.0447978	0.968753	tca-miR-33-5p
miB_21263_x1	0.0745778	0.164766	1	2	1.1436	1	1	tur-miR-281-3p
miB_21413_x1	7810.53	4032.56	104730	48949	-0.953725	0.285524	1	asu-miR-100a-5p
miB_21435_x1	0	0.0823829	0	1	Inf	1	1	rno-miR-6314
miB_21578_x1	0	0.164766	0	2	Inf	0.952263	1	ssc-miR-421-5p
miB_21652_x1	0	0.0823829	0	1	Inf	1	1	ppc-miR-2237a
miB_21695_x1	0.149156	0.164766	2	2	0.143598	1	1	aca-miR-875
miB_21718_x1	2.98311	24.3029	40	295	3.02624	0.0348192	0.803163	spu-miR-71
miB_21856_x1	0	0.0823829	0	1	Inf	1	1	tca-miR-3892-3p
miB_21923_x1	0.0745778	0.741446	1	9	3.31352	0.699314	1	bma-miR-5873
miB_21983_x1	0.0745778	0	1	0	#NAME?	1	1	hsa-miR-4778-3p
miB_21989_x1	0	0.164766	0	2	Inf	0.952263	1	lgi-miR-33-3p
miB_22042_x1	0.0745778	0	1	0	#NAME?	1	1	mtr-miR5276
miB_22235_x1	0.0745778	0	1	0	#NAME?	1	1	cin-miR-4025-5p
miB_22376_x1	0.0745778	0	1	0	#NAME?	1	1	dre-miR-34b
miB_22456_x1	0.298311	0.411914	4	5	0.465527	1	1	bta-miR-2478
miB_22486_x1	125.291	138.733	1680	1684	0.147029	0.998029	1	hme-let-7
miB_22545_x1	0	0.247149	0	3	Inf	0.898028	1	hme-miR-2c
miB_22563_x1	8.65102	4.36629	116	53	-0.986462	0.457153	1	spu-miR-92c
miB_22589_x1	0.0745778	0.164766	1	2	1.1436	1	1	cte-miR-92b
miB_22603_x1	0	0.0823829	0	1	Inf	1	1	nve-miR-2042-3p
miB_22662_x1	0	0.0823829	0	1	Inf	1	1	cte-miR-10c
miB_22768_x1	3667.59	6190.08	49178	75138	0.755128	0.548679	1	bmo-miR-184-3p
miB_22864_x1	0	0.0823829	0	1	Inf	1	1	sme-miR-31a-5p
miB_22868_x1	0	0.0823829	0	1	Inf	1	1	oan-miR-1392-5p
miB_22907_x1	0.0745778	0	1	0	#NAME?	1	1	sme-miR-2e-3p
miB_22947_x1	487.366	16.4766	6535	200	-4.88652	3.52e-05	0.00511675	xtr-miR-184
miB_22948_x1	0.298311	0.0823829	4	1	-1.8564	0.910852	1	hru-miR-1991
miB_23045_x1	0.0745778	0.0823829	1	1	0.143598	1	1	ame-miR-3723
miB_23215_x1	104.334	67.9659	1399	825	-0.618331	0.473559	1	cte-bantam
miB_23221_x1	0.0745778	0	1	0	#NAME?	1	1	hsa-miR-4685-3p
miB_23232_x1	0.596622	0.329532	8	4	-0.856402	0.892079	1	cin-miR-4006a-1-3p
miB_23318_x1	0	0.0823829	0	1	Inf	1	1	cte-miR-96
miB_23374_x1	0.596622	0.411914	8	5	-0.534473	0.930341	1	cte-miR-100
miB_23474_x1	0.894933	0.659063	12	8	-0.441364	0.909714	1	asu-miR-67-3p
miB_23488_x1	0	0.0823829	0	1	Inf	1	1	gga-miR-1692
miB_2350_x19	1.41698	0.741446	19	9	-0.934404	0.761417	1	isc-miR-12;dpu-miR-12;dan-miR-12;dmo-miR-12;dsi-miR-12;dps-miR-12;dvi-miR-12;nlo-miR-12;aga-miR-12;dgr-miR-12;nvi-miR-12;dse-miR-12;dwi-miR-12;cqu-miR-12-3p;der-miR-12;dme-miR-12-5p;aae-miR-12-5p;dpe-miR-12;ame-miR-12
miB_23517_x1	0	0.0823829	0	1	Inf	1	1	cte-miR-242
miB_23621_x1	0.745778	0	10	0	#NAME?	0.54985	1	asu-miR-81a
miB_23795_x1	0.149156	0	2	0	#NAME?	0.952263	1	mmu-miR-711
miB_23862_x1	0.596622	0.164766	8	2	-1.8564	0.801323	1	mdo-miR-875;oan-miR-875-5p
miB_24143_x1	0.149156	0	2	0	#NAME?	0.952263	1	nvi-miR-2a
miB_24170_x1	0.969511	1.97719	13	24	1.02812	0.768275	1	cte-miR-278
miB_24205_x1	25.7293	23.9734	345	291	-0.101979	0.834152	1	bfl-miR-100-3p
miB_24230_x1	0	0.494297	0	6	Inf	0.734366	1	spu-let-7
miB_24348_x1	1.11867	0.247149	15	3	-2.17833	0.629448	1	cel-miR-71-5p;crm-miR-71-5p;asu-miR-71-5p;hco-miR-71
miB_24379_x1	0	0.0823829	0	1	Inf	1	1	esi-miR3467-3p
miB_24386_x1	0	1.81242	0	22	Inf	0.230073	1	isc-miR-750;cte-miR-750;ame-miR-750
miB_24422_x1	287.124	18.2066	3850	221	-3.97914	0.000453626	0.0261591	spu-miR-10
miB_24493_x1	0.223733	0.494297	3	6	1.1436	0.922619	1	cin-miR-4014-2-5p
miB_24537_x1	25.6548	42.6743	344	518	0.734142	0.60016	1	lgi-miR-981
miB_24557_x1	0.0745778	0	1	0	#NAME?	1	1	bfl-miR-10c
miB_24573_x1	0	0.164766	0	2	Inf	0.952263	1	ppt-miR894
miB_24578_x1	0	0.0823829	0	1	Inf	1	1	bta-miR-6524
miB_24618_x1	0	0.0823829	0	1	Inf	1	1	ccr-miR-18b;dre-miR-18b-5p
miB_24642_x1	0.0745778	0	1	0	#NAME?	1	1	tur-miR-190-5p;bmo-miR-190-5p;api-miR-190;cqu-miR-190;mse-miR-190;dps-miR-190-5p;dsi-miR-190-5p;dme-miR-190-5p;aga-miR-190;hme-miR-190;nvi-miR-190;aae-miR-190;ame-miR-190
miB_24655_x1	93.8934	91.2802	1259	1108	-0.0407219	0.861987	1	aae-miR-2b
miB_24737_x1	0	0.0823829	0	1	Inf	1	1	bmo-miR-1175-3p
miB_24739_x1	0.0745778	0	1	0	#NAME?	1	1	hsa-miR-5096
miB_24816_x1	0.0745778	0	1	0	#NAME?	1	1	aca-miR-5427
miB_2483_x18	0	0.0823829	0	1	Inf	1	1	cfa-let-7f;eca-let-7f;tgu-let-7f;aca-let-7f-5p;hsa-let-7f-5p;mmu-let-7f-5p;rno-let-7f-5p;oan-let-7f-5p;bta-let-7f;gga-let-7f;mdo-let-7f;cgr-let-7f;ptr-let-7f;ppy-let-7f;mml-let-7f;dre-let-7f;ssc-let-7f;xtr-let-7f
miB_24838_x1	58.5436	57.3385	785	696	-0.0300069	0.873161	1	cte-miR-190
miB_24897_x1	18.7936	14.9937	252	182	-0.325887	0.702638	1	tur-miR-10-5p
miB_24906_x1	0	0.0823829	0	1	Inf	1	1	asu-miR-87b-3p
miB_24936_x1	0.0745778	0	1	0	#NAME?	1	1	bma-miR-5880b
miB_24937_x1	0	0.0823829	0	1	Inf	1	1	tca-miR-3865-5p
miB_24974_x1	1.11867	0.329532	15	4	-1.76329	0.677712	1	mmu-miR-5109
miB_25004_x1	2.75938	2.8834	37	35	0.0634281	0.983833	1	pma-miR-92a
miB_25135_x1	0	0.0823829	0	1	Inf	1	1	oan-miR-92b
miB_2555_x18	0.149156	0.0823829	2	1	-0.856402	1	1	bta-miR-1;ccr-miR-1;aca-miR-1a-3p;tni-miR-1;oan-miR-1a;mmu-miR-1a-3p;hsa-miR-1;lgi-miR-1;dre-miR-1;ppy-miR-1;mml-miR-1;pol-miR-1-3p;spu-miR-1;bfl-miR-1-3p;fru-miR-1;eca-miR-1;ptr-miR-1;tgu-miR-1
miB_2627_x18	0.223733	0.329532	3	4	0.558636	1	1	nvi-miR-279;dps-miR-279;aga-miR-279;dgr-miR-279;dsi-miR-279;ame-miR-279a;tca-miR-279a-3p;aae-miR-279;dya-miR-279;dvi-miR-279;der-miR-279;dpe-miR-279;dwi-miR-279;dme-miR-279-3p;dse-miR-279;dan-miR-279;dmo-miR-279;cqu-miR-279-3p
miB_2680_x17	0.0745778	3.54246	1	43	5.56986	0.103452	1	dpu-miR-307;tca-miR-307-3p;dgr-miR-307;asu-miR-67-3p;bmo-miR-307-3p;aga-miR-307;dps-miR-307a;dan-miR-307;lmi-miR-307-3p;mse-miR-307;dme-miR-307a-3p;dvi-miR-307;dsi-miR-307;dpe-miR-307;der-miR-307;dwi-miR-307;dse-miR-307;dmo-miR-307;dya-miR-307;tur-miR-307-3p;isc-miR-307
miB_2867_x17	91.3578	2946.26	1225	35763	5.01121	4.44e-05	0.00511675	bta-miR-10a;eca-miR-10a;aca-miR-10a-5p;mdo-miR-10a;mmu-miR-10a-5p;rno-miR-10a-5p;hsa-miR-10a-5p;bfl-miR-10a-5p;xtr-miR-10a;mml-miR-10a;ptr-miR-10a;ppa-miR-10a;age-miR-10a;sla-miR-10a;ppy-miR-10a;ggo-miR-10a;sko-miR-10
miB_2965_x16	156.613	161.059	2100	1955	0.0403777	0.92129	1	bta-miR-184;rno-miR-184;ssc-miR-184;gga-miR-184;eca-miR-184;mne-miR-184;aca-miR-184-3p;mdo-miR-184;cfa-miR-184;cgr-miR-184;tgu-miR-184;ppy-miR-184;ptr-miR-184;mmu-miR-184-3p;hsa-miR-184;mml-miR-184
miB_3061_x16	3.356	0.823829	45	10	-2.02633	0.36801	1	gga-let-7c;cfa-let-7c;bta-let-7c;ssc-let-7c;xtr-let-7c;dre-let-7c;tgu-let-7c;eca-let-7c;hsa-let-7c;ptr-let-7c;ppy-let-7c;mml-let-7c;pol-let-7a-5p;mmu-let-7c-5p;rno-let-7c-5p;aca-let-7c-5p
miB_3093_x16	0.596622	0.329532	8	4	-0.856402	0.892079	1	rno-miR-99a-5p;ssc-miR-99a;xtr-miR-99;ppa-miR-99a;dre-miR-99;mne-miR-99a;lla-miR-99a;ppy-miR-99a;ggo-miR-99a;ptr-miR-99a;mml-miR-99a;eca-miR-99a;aca-miR-99a-5p;hsa-miR-99a-5p;gga-miR-99a-5p;mmu-miR-99a-5p
miB_3109_x16	0	0.411914	0	5	Inf	0.787355	1	dsi-miR-34;dme-miR-34-5p;hme-miR-34;dpu-miR-34;bma-miR-34;cte-miR-34;dgr-miR-34;der-miR-34;dpe-miR-34;sko-miR-34-5p;dya-miR-34;dan-miR-34;bmo-miR-34-5p;dvi-miR-34;aae-miR-34-5p;dse-miR-34;dps-miR-34;nvi-miR-34;asu-miR-34-5p;dmo-miR-34;dwi-miR-34;mse-miR-34
miB_3367_x15	1.49156	0	20	0	#NAME?	0.265251	1	cte-miR-153;tgu-miR-153;bta-miR-153;rno-miR-153-3p;mmu-miR-153-3p;oan-miR-153-3p;tni-miR-153a;ptr-miR-153;dre-miR-153a;fru-miR-153a;ppy-miR-153;eca-miR-153;pma-miR-153-3p;hsa-miR-153;mdo-miR-153;lgi-miR-153
miB_3675_x13	0.596622	0.0823829	8	1	-2.8564	0.738961	1	eca-miR-92b;mml-miR-92b;cfa-miR-92b;ppy-miR-92b;ccr-miR-92b;dre-miR-92b;mmu-miR-92b-3p;hsa-miR-92b-3p;cgr-miR-92b-3p;ptr-miR-92b;bta-miR-92b;rno-miR-92b-3p;ssc-miR-92b-3p
miB_3916_x12	0.0745778	0.247149	1	3	1.72856	0.95546	1	dya-miR-2b;dse-miR-2b;dpe-miR-2b;dsi-miR-2b;dwi-miR-2b;dan-miR-2b;dme-miR-2b-3p;dvi-miR-2b;dmo-miR-2b;dps-miR-2b;dgr-miR-2b;der-miR-2b
miB_3928_x12	0	0.0823829	0	1	Inf	1	1	dsi-miR-92b;dwi-miR-92b;dse-miR-92b;dmo-miR-92b;dpe-miR-92b;der-miR-92b;dan-miR-92b;dps-miR-92b;dvi-miR-92b;dya-miR-92b;dme-miR-92b-3p;dgr-miR-92b
miB_4036_x12	0.223733	0.247149	3	3	0.143598	1	1	der-miR-92a;dya-miR-92a;dwi-miR-92a;dmo-miR-92a;dvi-miR-92a;dme-miR-92a-3p;dpe-miR-92a;dsi-miR-92a;dps-miR-92a;dgr-miR-92a;dan-miR-92a;dse-miR-92a
miB_4072_x12	20.4343	17.0533	274	207	-0.260947	0.738466	1	dpe-miR-2c;dmo-miR-2c;dan-miR-2c;dse-miR-2c;dps-miR-2c;der-miR-2c;dya-miR-2c;dvi-miR-2c;dgr-miR-2c;dwi-miR-2c;dsi-miR-2c;dme-miR-2c-3p
miB_4084_x12	0.149156	0.0823829	2	1	-0.856402	1	1	ppy-let-7d;mml-let-7d;eca-let-7d;tgu-let-7d;oan-let-7d-5p;mmu-let-7d-5p;rno-let-7d-5p;ssc-let-7d-5p;hsa-let-7d-5p;cgr-let-7d-5p;bta-let-7d;ptr-let-7d
miB_4264_x12	2.46107	0.247149	33	3	-3.31583	0.281732	1	aca-miR-33-5p;mdo-miR-33;dpu-miR-33;bta-miR-33a;cte-miR-33;mse-miR-33;aae-miR-33;lgi-miR-33-5p;tca-miR-33-5p;bfl-miR-33;cqu-miR-33;eca-miR-33a;hme-miR-33;bmo-miR-33-5p;rno-miR-33-5p;hsa-miR-33a-5p;mmu-miR-33-5p
miB_4288_x12	0.0745778	0	1	0	#NAME?	1	1	hsa-miR-10b-5p;mmu-miR-10b-5p;mml-miR-10b;ppy-miR-10b;fru-miR-10b;tni-miR-10b;eca-miR-10b;ptr-miR-10b;dre-miR-10b;bta-miR-10b;tgu-miR-10a;ggo-miR-10b;mne-miR-10b;ccr-miR-10b;mdo-miR-10b;ola-miR-10b;ssc-miR-10b;ppa-miR-10b;gga-miR-10b;cgr-miR-10b-5p;oan-miR-10b-5p;aca-miR-10b-5p;xtr-miR-10b
miB_4790_x10	0.447467	0.494297	6	6	0.143598	1	1	dsi-miR-100;der-miR-100;dse-miR-100;dmo-miR-100;dvi-miR-100;dya-miR-100;dan-miR-100;dwi-miR-100;dgr-miR-100;dme-miR-100-5p
miB_480_x53	0.149156	0.247149	2	3	0.728561	1	1	dre-miR-125b;fru-miR-125b;lla-miR-125b;sla-miR-125b;mml-miR-125b;ptr-miR-125b;ppy-miR-125b;ppa-miR-125b;age-miR-125b;ggo-miR-125b;lca-miR-125b;dpe-miR-125;sha-miR-125a;dse-miR-125;dmo-miR-125;ola-miR-125b;dan-miR-125;gga-miR-125b;cfa-miR-125b;eca-miR-125b-5p;aga-miR-125;cte-miR-125;sko-miR-125a;dps-miR-125;nlo-miR-125;tni-miR-125b;tca-miR-125-5p;tgu-miR-125-5p;mmu-miR-125b-5p;dme-miR-125-5p;bfl-m…
miB_4810_x10	0.522045	0.0823829	7	1	-2.66376	0.780169	1	dre-miR-375;tni-miR-375;fru-miR-375;pma-miR-375a-3p;aca-miR-375-3p;gga-miR-375;tgu-miR-375;xtr-miR-375;ccr-miR-375;lgi-miR-375
miB_4880_x10	0	0.0823829	0	1	Inf	1	1	ngi-miR-9a;dwi-miR-9a;ola-miR-9b-5p;aga-miR-9a;ola-miR-9a-5p;age-miR-9;api-miR-9a;aae-miR-9a;dps-miR-9a;ssc-miR-9-1;fru-miR-9;mne-miR-9;lla-miR-9;ggo-miR-9;ptr-miR-9;dmo-miR-9a;dgr-miR-9a;gga-miR-9-5p;eca-miR-9a;dvi-miR-9a;dsi-miR-9a;dan-miR-9a;ssc-miR-9;oan-miR-9-5p;pma-miR-9a-5p;ccr-miR-9-3p;xtr-miR-9-5p;ppc-miR-9;dpe-miR-9a;dya-miR-9a;spu-miR-9;ssc-miR-9-2;mmu-miR-9-5p;rno-miR-9a-5p;tgu-miR-9-…
miB_5150_x10	0.447467	0	6	0	#NAME?	0.734366	1	fru-miR-10b;tni-miR-10b;eca-miR-10b;ptr-miR-10b;dre-miR-10b;bta-miR-10b;hsa-miR-10b-5p;mmu-miR-10b-5p;mml-miR-10b;ppy-miR-10b
miB_5160_x9	0	0.0823829	0	1	Inf	1	1	ptr-miR-99b;ssc-miR-99b;eca-miR-99b;cfa-miR-99b;mml-miR-99b;bta-miR-99b;rno-miR-99b-5p;hsa-miR-99b-5p;mmu-miR-99b-5p
miB_5547_x9	0.298311	0.411914	4	5	0.465527	1	1	ssc-let-7e;hsa-let-7e-5p;mmu-let-7e-5p;rno-let-7e-5p;eca-let-7e;cfa-let-7e;ptr-let-7e;ppy-let-7e;mml-let-7e
miB_585_x50	0.149156	0.57668	2	7	1.95095	0.839067	1	mmu-miR-9-5p;rno-miR-9a-5p;tgu-miR-9-5p;hsa-miR-9-5p;dpu-miR-9-5p;lmi-miR-9a-5p;bmo-miR-9a-5p;asu-miR-9-5p;nlo-miR-9a;tni-miR-9;cfa-miR-9;ame-miR-9a;hco-miR-9;der-miR-9a;pol-miR-9b-5p;mdo-miR-9-5p;dre-miR-9-5p;xtr-miR-9a-5p;dme-miR-9a-5p;cte-miR-9-5p;nvi-miR-9a;dse-miR-9a;ppy-miR-9;mml-miR-9;lgi-miR-9;ngi-miR-9a;dwi-miR-9a;ola-miR-9b-5p;aga-miR-9a;ola-miR-9a-5p;age-miR-9;api-miR-9a;aae-miR-9a;dps…
miB_6112_x7	0.0745778	0.329532	1	4	2.1436	0.910852	1	tca-miR-7-5p;lgi-miR-7;api-miR-7;mse-miR-7;bta-miR-7;ccr-miR-7a;ssc-miR-7;tur-miR-7-5p;hsa-miR-3529-3p
miB_6315_x7	0.298311	0.0823829	4	1	-1.8564	0.910852	1	sko-miR-92b;xla-miR-92a;cfa-miR-92a;cgr-miR-92a-3p;ssc-miR-92a;ggo-miR-92;lca-miR-92;age-miR-92;ppa-miR-92;ppy-miR-92;ptr-miR-92;mml-miR-92a;sla-miR-92;lla-miR-92;mne-miR-92;tgu-miR-92;ola-miR-92a;oan-miR-92a-3p;xtr-miR-92a;hsa-miR-92a-3p;gga-miR-92;eca-miR-92a;ccr-miR-92a;dre-miR-92a;fru-miR-92;bta-miR-92a;aca-miR-92a;tni-miR-92;mdo-miR-92;rno-miR-92a-3p;mmu-miR-92a-3p;spu-miR-92b-3p
miB_6804_x6	0	0.0823829	0	1	Inf	1	1	cfa-miR-99a;ccr-miR-99;oan-miR-99-5p;tgu-miR-99-5p;cgr-miR-99a-5p;bta-miR-99a-5p;xtr-miR-99;ppa-miR-99a;dre-miR-99;mne-miR-99a;lla-miR-99a;ppy-miR-99a;ggo-miR-99a;ptr-miR-99a;mml-miR-99a;eca-miR-99a;aca-miR-99a-5p;hsa-miR-99a-5p;gga-miR-99a-5p;mmu-miR-99a-5p;rno-miR-99a-5p;ssc-miR-99a
miB_6942_x6	68.7607	34.9303	922	424	-0.977104	0.306607	1	tur-miR-71-5p;api-miR-71;isc-miR-71;cte-miR-71;dpu-miR-71;mse-miR-71
miB_7010_x5	65.2556	43.3334	875	526	-0.590622	0.499425	1	tca-bantam-3p;nvi-bantam;isc-bantam;dpu-bantam;ame-bantam
miB_7015_x5	0	0.659063	0	8	Inf	0.636311	1	bmo-miR-71-5p;bma-miR-71;cel-miR-71-5p;crm-miR-71-5p;asu-miR-71-5p;hco-miR-71;bfl-miR-71-5p;isc-miR-71;cte-miR-71;dpu-miR-71;mse-miR-71;tur-miR-71-5p;api-miR-71;spu-miR-71;tca-miR-71-5p;sme-miR-71c-5p;ame-miR-71;nvi-miR-71;cbr-miR-71
miB_7055_x5	0.0745778	0	1	0	#NAME?	1	1	mml-miR-105;ppy-miR-105;hsa-miR-105-5p;eca-miR-105;bta-miR-105a
miB_7295_x5	0	0.164766	0	2	Inf	0.952263	1	hsa-miR-767-5p;mml-miR-767-5p;ppy-miR-767-5p;eca-miR-767-5p;bta-miR-767
miB_7460_x5	0.149156	4.03676	2	49	4.75831	0.108847	1	crm-miR-2-3p;cel-miR-2-3p;nvi-miR-2b;hco-miR-2;asu-miR-2a-3p
miB_7547_x4	0.0745778	0	1	0	#NAME?	1	1	aae-let-7;aga-let-7;api-let-7;cqu-let-7-5p
miB_8027_x4	4.0272	6.59063	54	80	0.710639	0.730975	1	aae-miR-10;hme-miR-10;dme-miR-10-5p;cqu-miR-10-5p
miB_819_x41	0.223733	0.494297	3	6	1.1436	0.922619	1	xla-miR-133a;oan-miR-133a-3p;der-miR-133;ngi-miR-133;dsi-miR-133;nvi-miR-133;gga-miR-133a;ame-miR-133;dps-miR-133;dan-miR-133;aae-miR-133;nlo-miR-133;lla-miR-133a;sla-miR-133a;ggo-miR-133a;age-miR-133a;ppa-miR-133a;cfa-miR-133a;dwi-miR-133;tur-miR-133-3p;tca-miR-133-3p;dme-miR-133-3p;dse-miR-133;dmo-miR-133;bmo-miR-133;dgr-miR-133;dpe-miR-133;xtr-miR-133a;dya-miR-133;aga-miR-133;ccr-miR-133a-3p;m…
miB_8247_x4	3.87805	3.29532	52	40	-0.234913	0.847176	1	mse-miR-34;dme-miR-34-5p;dpu-miR-34;bma-miR-34;cte-miR-34;asu-miR-34-5p
miB_8417_x3	0.820356	0.247149	11	3	-1.73087	0.74895	1	fru-miR-10c;tni-miR-10c;ccr-miR-10c;dre-miR-10c
miB_8474_x3	0.298311	1.56527	4	19	2.39153	0.576426	1	tur-miR-71-5p;api-miR-71;spu-miR-71;tca-miR-71-5p;sme-miR-71c-5p;bfl-miR-71-5p;isc-miR-71;cte-miR-71;dpu-miR-71;mse-miR-71
miB_8882_x3	12.3053	0.659063	165	8	-4.22272	0.0116818	0.372642	asu-miR-71-5p;cel-miR-71-5p;crm-miR-71-5p
miB_8954_x3	0.0745778	0.0823829	1	1	0.143598	1	1	cfa-miR-138a;tgu-miR-138;tni-miR-138;ssc-miR-138;cgr-miR-138;ccr-miR-138;pma-miR-138b;fru-miR-138;ola-miR-138;dre-miR-138;oan-miR-138-5p;pma-miR-138a;sha-miR-138;eca-miR-138;aca-miR-138-5p;mmu-miR-138-5p;rno-miR-138-5p;hsa-miR-138-5p;ptr-miR-138;bta-miR-138;ggo-miR-138;ppy-miR-138;mml-miR-138
miB_9098_x3	4115.5	6987.8	55184	84821	0.76377	0.543051	1	bfl-miR-100-5p;asu-miR-100a-5p;isc-miR-100;dpu-miR-100
miB_9152_x3	0.372889	0.0823829	5	1	-2.17833	0.866452	1	ggo-miR-767;ptr-miR-767;mmu-miR-767;hsa-miR-767-5p;mml-miR-767-5p;ppy-miR-767-5p;eca-miR-767-5p;bta-miR-767
miB_9482_x3	0.0745778	0	1	0	#NAME?	1	1	vvi-miR3629a-3p;vvi-miR3629c;vvi-miR3629b
miB_9491_x3	0.149156	0.329532	2	4	1.1436	0.958217	1	mmu-let-7b-5p;rno-let-7b-5p;pol-let-7b-5p;oan-let-7b-5p;cgr-let-7b;ggo-let-7b;mdo-let-7b;tni-let-7b;ptr-let-7b;ppy-let-7b;mml-let-7b;bta-let-7b;dre-let-7b;fru-let-7b;ccr-let-7b;tgu-let-7b;ola-let-7b;aca-let-7b-5p;gga-let-7b;cfa-let-7b;hsa-let-7b-5p;bta-miR-3596
miB_9777_x2	0	0.411914	0	5	Inf	0.787355	1	dre-miR-125c;ccr-miR-125c
miB_9909_x2	157.508	207.605	2112	2520	0.398412	0.806045	1	api-miR-100;nve-miR-100-5p
miB_9935_x2	0	0.0823829	0	1	Inf	1	1	hsa-miR-626;ptr-miR-626
miB_9937_x2	0.372889	0.164766	5	2	-1.17833	0.917588	1	dpu-miR-34;dme-miR-34-5p
miB_9949_x2	4.40009	0.494297	59	6	-3.15408	0.159605	1	mse-miR-307;lmi-miR-307-3p
miB_9979_x2	0.298311	0.0823829	4	1	-1.8564	0.910852	1	cqu-miR-2;aae-miR-2a-3p
gi|431995733|gb|KB203538.1|_283	3.57973	5.68442	48	69	0.66716	0.763353	1	NA
gi|431995970|gb|KB203301.1|_262	16.3325	0.247149	219	3	-6.04623	0.000697554	0.0344791	NA
gi|431995996|gb|KB203275.1|_260	5.3696	9.39165	72	114	0.806563	0.654174	1	NA
gi|431995997|gb|KB203274.1|_249	0	0.0823829	0	1	Inf	1	1	NA
gi|431995997|gb|KB203274.1|_258	0.372889	0	5	0	#NAME?	0.787355	1	NA
gi|431996252|gb|KB203019.1|_245	3.87805	8.56782	52	104	1.1436	0.520347	1	NA
gi|431996727|gb|KB202544.1|_222	68.8353	69.8607	923	848	0.0213321	0.909853	1	NA
gi|431996727|gb|KB202544.1|_224	179.583	173.334	2408	2104	-0.0511022	0.851341	1	NA
gi|431996727|gb|KB202544.1|_226	13.8715	12.0279	186	146	-0.205736	0.787932	1	NA
gi|431996988|gb|KB202283.1|_191	20.658	25.7858	277	313	0.319875	0.882631	1	NA
gi|431996988|gb|KB202283.1|_196	149.379	10.7922	2003	131	-3.79093	0.000938358	0.0360747	NA
gi|431996988|gb|KB202283.1|_199_star	0	0.0823829	0	1	Inf	1	1	NA
gi|431996988|gb|KB202283.1|_205	1.3424	2.05957	18	25	0.61753	0.871387	1	NA
gi|431997034|gb|KB202237.1|_190	31.3972	41.9329	421	509	0.417444	0.807292	1	NA
gi|431997034|gb|KB202237.1|_190_star	0	0.0823829	0	1	Inf	1	1	NA
gi|431997340|gb|KB201931.1|_164	194.35	210.159	2606	2551	0.112824	0.976658	1	NA
gi|431997340|gb|KB201931.1|_167	6.41369	9.6388	86	117	0.587698	0.760337	1	NA
gi|431997600|gb|KB201671.1|_150	0.298311	0.329532	4	4	0.143598	1	1	NA
gi|431997682|gb|KB201589.1|_135	0.0745778	0.164766	1	2	1.1436	1	1	NA
gi|431997682|gb|KB201589.1|_137	3.65431	2.71863	49	33	-0.426717	0.776744	1	NA
gi|431997682|gb|KB201589.1|_137_star	0	0.0823829	0	1	Inf	1	1	NA
gi|431997812|gb|KB201459.1|_126_star	0.0745778	0	1	0	#NAME?	1	1	NA
gi|431997812|gb|KB201459.1|_128	3.356	4.94297	45	60	0.558636	0.821482	1	NA
gi|431997966|gb|KB201305.1|_115	9.17307	6.01395	123	73	-0.609091	0.60525	1	NA
gi|431997966|gb|KB201305.1|_117	4.92213	3.3777	66	41	-0.543244	0.700024	1	NA
gi|431997967|gb|KB201304.1|_103	90.0154	75.7099	1207	919	-0.24969	0.711238	1	NA
gi|431997967|gb|KB201304.1|_105	80.022	81.8062	1073	993	0.031814	0.916934	1	NA
gi|431997967|gb|KB201304.1|_112	23.7903	47.123	319	572	0.986057	0.454096	1	NA
gi|431997967|gb|KB201304.1|_113	0.223733	0.494297	3	6	1.1436	0.922619	1	NA
gi|431998401|gb|KB200870.1|_81	1.78987	1.89481	24	23	0.0821979	1	1	NA
gi|431998402|gb|KB200869.1|_77	493.705	601.477	6620	7301	0.284861	0.890215	1	NA
gi|431998402|gb|KB200869.1|_77_star	0.820356	1.23574	11	15	0.591057	0.918796	1	NA
gi|431998402|gb|KB200869.1|_79	368.489	215.266	4941	2613	-0.775497	0.374961	1	NA
gi|431998569|gb|KB200702.1|_61	2.0136	1.89481	27	23	-0.0877271	0.940546	1	NA
gi|431998569|gb|KB200702.1|_63	30.5769	19.5247	410	237	-0.647138	0.496279	1	NA
gi|431998924|gb|KB200347.1|_42	233.727	11.1217	3134	135	-4.39338	0.000168336	0.0119799	NA
gi|431998924|gb|KB200347.1|_44	1710.37	786.015	22934	9541	-1.12168	0.220852	1	NA
gi|431999142|gb|KB200129.1|_31	3050.53	42.2624	40904	513	-6.17354	7.13e-07	0.000246856	NA
gi|431999319|gb|KB199952.1|_24	53.9943	83.8658	724	1018	0.635274	0.646586	1	NA
gi|431999620|gb|KB199651.1|_9	0.969511	0.659063	13	8	-0.556841	0.881569	1	NA
