# Supplementary material for: Identification and Comparative Analysis of the Tegillarca granosa Haemocytes MicroRNA Transcriptome in Response to Cd Using a Deep Sequencing Approach
Source: PLoS One. 2014 Apr 1;9(4):e93619. doi: 10.1371/journal.pone.0093619 (PMC3972184; doi:10.1371/journal.pone.0093619)
Supplement: Table S2 — Novel miRNAs predicted by miRDeep2 in T. granosa . (XLS) [file pone.0093619.s002.xls]

## Sheet: result_18_06_2013_t_14_30_48
novel miRNAs predicted by miRDeep2
provisional id	miRDeep2 score	estimated probability that the miRNA candidate is a true positive	rfam alert	total read count	mature read count	loop read count	star read count	significant randfold p-value	miRBase miRNA	example miRBase miRNA with the same seed	UCSC browser	NCBI blastn	consensus mature sequence	consensus star sequence	consensus precursor sequence	precursor coordinate
gi|431998402|gb|KB200869.1|_77	626.5		-	1227	1225	0	2	yes	-	-	-	-	ugagguaguagguuguauaguu	cuguacaaccuucuagcuuucc	ugagguaguagguuguauaguugagaauuacaccuagacuggcgaacuguacaaccuucuagcuuucc	gi|431998402|gb|KB200869.1|:2791970..2792038:-
gi|431997034|gb|KB202237.1|_190	486.8		-	952	951	0	1	yes	-	-	-	-	cgggacuacgucaacuacuagc	aguaaguugauggggucccagg	aguaaguugauggggucccagguuauuuugucccgggacuacgucaacuacuagc	gi|431997034|gb|KB202237.1|:82024..82079:-
gi|431997682|gb|KB201589.1|_137	44.1		-	84	83	0	1	yes	-	-	-	-	ugagauucaacuccuccaacugc	aguggagagaguuuuaucucauc	aguggagagaguuuuaucucaucucucaaacaaaacagaugagauucaacuccuccaacugc	gi|431997682|gb|KB201589.1|:116361..116423:+
gi|431997812|gb|KB201459.1|_126	28.7		-	55	54	0	1	yes	-	-	-	-	uaaucucagcugguaauucuga	caaguuacuugccgagauu	uaaucucagcugguaauucugaguucuaauaaauacuaauuuucucaaguuacuugccgagauu	gi|431997812|gb|KB201459.1|:807335..807399:+
gi|431999620|gb|KB199651.1|_9	2.4		-	21	21	0	0	yes	-	-	-	-	ugaacacagcuggugguaucuucu	aggauaccauguuguguuuaca	aggauaccauguuguguuuacaguuuugaaacauuugugaacacagcuggugguaucuucu	gi|431999620|gb|KB199651.1|:851891..851952:+
gi|431997967|gb|KB201304.1|_112	2.3		-	1408	1408	0	0	yes	-	-	-	-	uaucacagccugcuuggaucagca	cugaccaaguggcugugaacggg	cugaccaaguggcugugaacggguuuaugauuauuccuaucacagccugcuuggaucagca	gi|431997967|gb|KB201304.1|:4515156..4515217:-
gi|431996252|gb|KB203019.1|_245	2.1		-	14	14	0	0	yes	-	-	-	-	aggcaagauguuggcauagcuga	agcugugucucauauugcuauc	aggcaagauguuggcauagcugagucauauaugaaccaucagcugugucucauauugcuauc	gi|431996252|gb|KB203019.1|:866086..866148:-
gi|431995970|gb|KB203301.1|_262	2		-	225	225	0	0	yes	-	-	-	-	aauggcacugguagaauucacgg	guggucuuccggugucauaca	aauggcacugguagaauucacgguguaaaccuuguguuccguggucuuccggugucauaca	gi|431995970|gb|KB203301.1|:756862..756923:+
gi|431997967|gb|KB201304.1|_103	1.9		-	3150	3150	0	0	yes	-	-	-	-	uaucacagccugcuuggaucagu	ugaccaaguggcugagauaag	ugaccaaguggcugagauaaguuuauuugaaucuuaucacagccugcuuggaucagu	gi|431997967|gb|KB201304.1|:4520084..4520141:+
gi|431998402|gb|KB200869.1|_75	1.9		-	122	122	0	0	yes	-	-	-	-	ucccugagaccauaauuu	auuaugagcuugggaac	ucccugagaccauaauuuugaugcaggacaucaagauuaugagcuugggaac	gi|431998402|gb|KB200869.1|:2784871..2784923:-
gi|431996988|gb|KB202283.1|_199	1.9		-	38	38	0	0	yes	-	-	-	-	ugagacaguguguccucccu	ggaagucacucucgucuccaug	ggaagucacucucgucuccaugccccgauaucagcaugagacaguguguccucccu	gi|431996988|gb|KB202283.1|:5290042..5290098:+
gi|431997967|gb|KB201304.1|_105	1.8		-	2322	2322	0	0	yes	-	-	-	-	uaucacagccagcuuugaugagu	ccauuaaagugguugugaugug	ccauuaaagugguugugauguguuaaauucaucauaucacagccagcuuugaugagu	gi|431997967|gb|KB201304.1|:5780837..5780894:+
gi|431998402|gb|KB200869.1|_79	1.7		-	16465	16465	0	0	yes	-	-	-	-	aacccguagauccgaacuugug	caagcuuguuucuagggguccu	aacccguagauccgaacuugugauaaaaucugacgcaagcuuguuucuagggguccu	gi|431998402|gb|KB200869.1|:2793581..2793638:-
gi|431996727|gb|KB202544.1|_226	1.7		-	91	91	0	0	yes	-	-	-	-	uauugcacuugucccggccuuuc	auggacuggaacuugugcaaugca	auggacuggaacuugugcaaugcagaauuugauauguauugcacuugucccggccuuuc	gi|431996727|gb|KB202544.1|:46550..46609:-
gi|431995997|gb|KB203274.1|_249	1.7		-	17	17	0	0	yes	-	-	-	-	ugucauggaguugcucucuuua	aagggagcaucugucgacagu	aagggagcaucugucgacaguuugaauuuaaauacugucauggaguugcucucuuua	gi|431995997|gb|KB203274.1|:1082934..1082991:+
gi|431997812|gb|KB201459.1|_128	1.7		-	17	17	0	0	yes	-	-	-	-	ugaguauuacaucagguacuga	aguaccuucugucauauucuaa	ugaguauuacaucagguacugaggaaugucucggucaguaccuucugucauauucuaa	gi|431997812|gb|KB201459.1|:809271..809329:+
gi|431997967|gb|KB201304.1|_110	1.7		-	775	775	0	0	yes	-	-	-	-	uaucacagccugcuuggaucag	gaccaaguggcugagaucag	gaccaaguggcugagaucaguuaaaguuaauaucuuaucacagccugcuuggaucag	gi|431997967|gb|KB201304.1|:4514963..4515020:-
gi|431997966|gb|KB201305.1|_115	1.6		-	197	197	0	0	yes	-	-	-	-	agcugccugaugaagagcuguac	ucggcccuucuucagguagacuug	ucggcccuucuucagguagacuugaucauuucaaacaagcugccugaugaagagcuguac	gi|431997966|gb|KB201305.1|:381451..381511:+
gi|431995997|gb|KB203274.1|_258	1.6		-	17	17	0	0	yes	-	-	-	-	ugucauggaguugcucucuuua	aagggagcaucugucgacagu	aagggagcaucugucgacaguuugaauuuaaauacugucauggaguugcucucuuua	gi|431995997|gb|KB203274.1|:642927..642984:-
gi|431998401|gb|KB200870.1|_81	1.6		-	61	61	0	0	yes	-	-	-	-	gugagcaaaguuucagguguau	gugccugaaauuuuagcucaaaccu	gugccugaaauuuuagcucaaaccuaauaauagaaggugagcaaaguuucagguguau	gi|431998401|gb|KB200870.1|:256830..256888:+
gi|431999142|gb|KB200129.1|_31	1.6		-	3280	3280	0	0	yes	-	-	-	-	uacccuguagauccgaauuugu	aaauucguuuuugcgggugau	uacccuguagauccgaauuuguguaugaaacaaucuacaaauucguuuuugcgggugau	gi|431999142|gb|KB200129.1|:2577678..2577737:-
gi|431995733|gb|KB203538.1|_283	1.5		-	13	13	0	0	yes	-	-	-	-	uuuugauuguugcucagaaagcc	cgcucgggcaacaaucaacuaa	uuuugauuguugcucagaaagccguaauguuuaacuccggcgcucgggcaacaaucaacuaa	gi|431995733|gb|KB203538.1|:649..711:-
gi|431997966|gb|KB201305.1|_117	1.5		-	131	131	0	0	yes	-	-	-	-	gagcugccaaaugaagggcugu	agcucuucauugggucagcuauc	agcucuucauugggucagcuaucguaauuuagaaagagagcugccaaaugaagggcugu	gi|431997966|gb|KB201305.1|:382169..382228:+
gi|431997340|gb|KB201931.1|_164	1.5		-	5295	5295	0	0	yes	-	-	-	-	cuuggcacuggcggaauaaucac	gauuguuaccuggugucaaaaa	cuuggcacuggcggaauaaucacgugauaaaaucagugauuguuaccuggugucaaaaa	gi|431997340|gb|KB201931.1|:795528..795587:+
gi|431996727|gb|KB202544.1|_224	1.4		-	8797	8797	0	0	yes	-	-	-	-	aauugcacuugucccggccugc	aggucgugauauuugcaauaug	aggucgugauauuugcaauauggagaagaauaaucaaauugcacuugucccggccugc	gi|431996727|gb|KB202544.1|:43372..43430:-
gi|431998569|gb|KB200702.1|_63	1.4		-	1085	1085	0	0	yes	-	-	-	-	uuugugaccguuauaaugggca	cuccuuauuacgaucagaaggg	uuugugaccguuauaaugggcauuuagaauugaagugcuccuuauuacgaucagaaggg	gi|431998569|gb|KB200702.1|:486299..486358:-
gi|431998569|gb|KB200702.1|_61	1.4		-	49	49	0	0	yes	-	-	-	-	cuaaguacuggugccgcgggag	ccugcgacucuugugcuuacua	cuaaguacuggugccgcgggagguuauaauugauuacuccugcgacucuugugcuuacua	gi|431998569|gb|KB200702.1|:483956..484016:-
gi|431996988|gb|KB202283.1|_191	1.3		-	124	124	0	0	yes	-	-	-	-	uaauacugucagguaaagaugucc	ccaucuuacuuuacagcauuaga	ccaucuuacuuuacagcauuagauuuguacgaacauuuucuaauacugucagguaaagaugucc	gi|431996988|gb|KB202283.1|:826438..826502:+
gi|431997340|gb|KB201931.1|_167	1.3		-	208	208	0	0	yes	-	-	-	-	uacuggccugcaaaaucccaac	ggggauuuuguuugucuauaug	ggggauuuuguuugucuauauguacugauaacaucauacuggccugcaaaaucccaac	gi|431997340|gb|KB201931.1|:1568892..1568950:+
gi|431999319|gb|KB199952.1|_24	1.1		-	1853	1853	0	0	yes	-	-	-	-	auuuggcacuuguggaauaaucg	auuauacaccggugccaaauaa	auuuggcacuuguggaauaaucgguauaaauaacaagauuauacaccggugccaaauaa	gi|431999319|gb|KB199952.1|:69886..69945:+
gi|431996988|gb|KB202283.1|_196	1.1		-	6209	6209	0	0	yes	-	-	-	-	ugccauuuuuaucagucacugug	cagugccuguuagaaugguuug	ugccauuuuuaucagucacugugauucauuauucuacagugccuguuagaaugguuug	gi|431996988|gb|KB202283.1|:4881330..4881388:+
gi|431998924|gb|KB200347.1|_44	1.1		-	16758	16758	0	0	yes	-	-	-	-	uggacggagaacugauaaggg	cuugucacuuguucgucucgu	cuugucacuuguucgucucgucuaauauaaagaacuggacggagaacugauaaggg	gi|431998924|gb|KB200347.1|:549624..549680:-
gi|431996988|gb|KB202283.1|_205	1		-	24	24	0	0	yes	-	-	-	-	gacagauguauccaucugag	uagaugguaucacacaucgacaaa	gacagauguauccaucugaggccggaauagagguagauguuucggacuagaugguaucacacaucgacaaa	gi|431996988|gb|KB202283.1|:4347662..4347733:-
gi|431996727|gb|KB202544.1|_222	0.9		-	10851	10851	0	0	yes	-	-	-	-	aauugcacuugucccggccugc	aggcuggaacuuggggcaacuaugg	aggcuggaacuuggggcaacuaugguuugacuugguccaauugcacuugucccggccugc	gi|431996727|gb|KB202544.1|:43248..43308:-
gi|431997967|gb|KB201304.1|_113	0.8		-	9	9	0	0	yes	-	-	-	-	ucagcugucaugaugccuuccu	guaggcauuaugaagguuggua	ucagcugucaugaugccuuccuguuuuggaagaguuuggguaggcauuaugaagguuggua	gi|431997967|gb|KB201304.1|:5468354..5468415:-
gi|431998924|gb|KB200347.1|_42	0.7		-	16758	16758	0	0	yes	-	-	-	-	uggacggagaacugauaaggg	cuugucacuccuucgucucgu	cuugucacuccuucgucucgucuauaauagagaacuggacggagaacugauaaggg	gi|431998924|gb|KB200347.1|:549297..549353:-
gi|431997682|gb|KB201589.1|_135	0.7		-	111	111	0	0	yes	-	-	-	-	ucagaucuaacucuuccagcuca	cguuggaagauucgaccuugaca	cguuggaagauucgaccuugacauuguuccauagaauuugucagaucuaacucuuccagcuca	gi|431997682|gb|KB201589.1|:113228..113291:+
gi|431997600|gb|KB201671.1|_150	0.4		-	9	9	0	0	yes	-	-	-	-	ucagcaguuguaccacugauuug	agucaguggaugauugcaggaua	agucaguggaugauugcaggauauuccaucaguuaucagcaguuguaccacugauuug	gi|431997600|gb|KB201671.1|:35944..36002:-
gi|431995996|gb|KB203275.1|_260	0		-	8	8	0	0	yes	-	-	-	-	ugacuagauccacacucaucca	ggugauugugagucuggugcaug	ggugauugugagucuggugcauguucaugaugacgucaugacuagauccacacucaucca	gi|431995996|gb|KB203275.1|:133227..133287:-
