# Supplementary material for: Identification and Comparative Analysis of the Tegillarca granosa Haemocytes MicroRNA Transcriptome in Response to Cd Using a Deep Sequencing Approach
Source: PLoS One. 2014 Apr 1;9(4):e93619. doi: 10.1371/journal.pone.0093619 (PMC3972184; doi:10.1371/journal.pone.0093619)
Supplement: Table S3 — Predicted differential miRNA target genes and functional annotation. (XLS) [file pone.0093619.s003.xls]

Seq1	Seq2	Tot Score	Tot Energy	Max Score	Max Energy	Strand	Len1	Len2	Positions	des	Query_sequence_length	Subject_type	Subject_id	Subject_name	Subject_sequence_length	Query_start	Query_end	Subject_start	Subject_end	Alignment_length	Number_of_identical_matches	Query_percentage	Evalue
miB_1394_x26	contig00184	163	-27.2	163	-27.2	184	23	837	421	>contig00184 length=837 numreads=1228 gene=isogroup00001 status=ig_thresh	837	tr	K9ITV5	tr|K9ITV5|K9ITV5_DESRO Putative tubulin beta-4 chain-like protein (Fragment) OS=Desmodus rotundus PE=2 SV=1	460	64	837	17	274	258	257	0.921146953	4.00E-173
miB_1394_x26	contig00404	161	-20.11	161	-20.11	404	23	1371	929	>contig00404 length=1371 numreads=28 gene=isogroup00001 status=ig_thresh	1371	tr	A7S5F7	tr|A7S5F7|A7S5F7_NEMVE Predicted protein (Fragment) OS=Nematostella vectensis GN=v1g226856 PE=4 SV=1	200	1369	890	41	199	160	120	0.262582057	6.00E-75
miB_1394_x26	contig00459	152	-21.38	152	-21.38	459	23	1537	391	>contig00459 length=1537 numreads=42 gene=isogroup00001 status=ig_thresh	1537	tr	K1PPM3	tr|K1PPM3|K1PPM3_CRAGI Cytoplasmic dynein 1 intermediate chain 2 OS=Crassostrea gigas GN=CGI_10010244 PE=4 SV=1	689	43	1341	259	689	433	363	0.708523097	0
miB_1394_x26	contig00806	153	-21.15	153	-21.15	806	23	5000	4517	>contig00806 length=5000 numreads=473 gene=isogroup00001 status=ig_thresh	5000	tr	K1R2G8	tr|K1R2G8|K1R2G8_CRAGI Titin OS=Crassostrea gigas GN=CGI_10016808 PE=4 SV=1	10855	4261	2924	7303	7733	455	181	0.1086	3.00E-38
miB_1394_x26	contig01569	159	-20.85	159	-20.85	1566	23	199	146	>contig01569 length=199 numreads=26 gene=isogroup00001 status=ig_thresh	---	---	---	---	---	---	---	---	---	---	---	---	---
miB_1394_x26	contig03520	164	-24.9	164	-24.9	3513	23	267	186	>contig03520 length=267 numreads=1694 gene=isogroup00041 status=isotig	---	---	---	---	---	---	---	---	---	---	---	---	---
miB_1394_x26	contig03642	156	-20.01	156	-20.01	3635	23	1937	1613	>contig03642 length=1937 numreads=81 gene=isogroup00050 status=isotig	1937	tr	K1R076	tr|K1R076|K1R076_CRAGI Heat shock 70 kDa protein 12A OS=Crassostrea gigas GN=CGI_10016263 PE=4 SV=1	1674	578	12	1498	1629	194	46	0.071244192	0.018
miB_1394_x26	contig03651	164	-21.67	164	-21.67	3644	23	1662	706	>contig03651 length=1662 numreads=42 gene=isogroup00050 status=isotig	1662	tr	K1Q651	tr|K1Q651|K1Q651_CRAGI Zinc finger and SCAN domain-containing protein 5C OS=Crassostrea gigas GN=CGI_10013382 PE=4 SV=1	692	1650	1	5	536	591	241	0.435018051	3.00E-90
miB_1394_x26	contig04353	153	-20.99	153	-20.99	4346	23	168	28	>contig04353 length=168 numreads=15 gene=isogroup00115 status=isotig	---	---	---	---	---	---	---	---	---	---	---	---	---
miB_1394_x26	contig05042	161	-23.39	161	-23.39	5035	23	1242	972	>contig05042 length=1242 numreads=170 gene=isogroup00204 status=isotig	1242	tr	K1QV76	tr|K1QV76|K1QV76_CRAGI Neutral ceramidase B OS=Crassostrea gigas GN=CGI_10021248 PE=4 SV=1	740	1242	4	164	576	413	301	0.72705314	0
miB_1394_x26	contig05489	162	-20.34	162	-20.34	5482	23	416	75	>contig05489 length=416 numreads=48 gene=isogroup00275 status=isotig	---	---	---	---	---	---	---	---	---	---	---	---	---
miB_1394_x26	contig05572	159	-20.62	159	-20.62	5565	23	3281	155	>contig05572 length=3281 numreads=224 gene=isogroup00289 status=isotig	3281	tr	K1QVQ5	tr|K1QVQ5|K1QVQ5_CRAGI Titin OS=Crassostrea gigas GN=CGI_10016806 PE=4 SV=1	13742	3	3278	4271	5365	1103	601	0.549527583	0
miB_1394_x26	contig05798	151	-20.12	151	-20.12	5791	23	452	130	>contig05798 length=452 numreads=318 gene=isogroup00329 status=icl_thresh	---	---	---	---	---	---	---	---	---	---	---	---	---
miB_1394_x26	contig06819	171	-23.21	171	-23.21	6812	23	1318	522	>contig06819 length=1318 numreads=166 gene=isogroup00536 status=isotig	1318	tr	M3Y4U6	tr|M3Y4U6|M3Y4U6_MUSPF Uncharacterized protein OS=Mustela putorius furo GN=RERE PE=4 SV=1	1553	1314	10	211	662	460	250	0.569044006	1.00E-130
miB_1394_x26	contig07191	156	-20.03	156	-20.03	7184	23	678	610	>contig07191 length=678 numreads=53 gene=isogroup00629 status=isotig	678	tr	A7Y374	tr|A7Y374|A7Y374_CRAGI Calmodulin (Fragment) OS=Crassostrea gigas PE=2 SV=1	139	676	266	3	139	137	130	0.575221239	3.00E-86
miB_1394_x26	contig07671	163	-23.27	163	-23.27	7664	23	573	201	>contig07671 length=573 numreads=147 gene=isogroup00749 status=isotig	573	tr	H3IC59	tr|H3IC59|H3IC59_STRPU Uncharacterized protein OS=Strongylocentrotus purpuratus PE=4 SV=1	300	530	198	24	138	115	50	0.261780105	3.00E-22
miB_1394_x26	contig07673	163	-22.86	163	-22.86	7666	23	575	205	>contig07673 length=575 numreads=101 gene=isogroup00749 status=isotig	575	tr	A7RRC9	tr|A7RRC9|A7RRC9_NEMVE Predicted protein OS=Nematostella vectensis GN=v1g161841 PE=4 SV=1	367	348	1	155	270	116	58	0.302608696	2.00E-27
miB_1394_x26	contig07774	157	-21.42	157	-21.42	7767	23	831	316	>contig07774 length=831 numreads=50 gene=isogroup00775 status=isotig	831	tr	C3Y0E5	tr|C3Y0E5|C3Y0E5_BRAFL Putative uncharacterized protein (Fragment) OS=Branchiostoma floridae GN=BRAFLDRAFT_216811 PE=4 SV=1	175	21	542	3	175	181	81	0.292418773	9.00E-35
miB_1394_x26	contig08387	160	-20.44	160	-20.44	8380	23	194	28	>contig08387 length=194 numreads=209 gene=isogroup00940 status=isotig	---	---	---	---	---	---	---	---	---	---	---	---	---
miB_1394_x26	contig09145	154	-20.89	154	-20.89	9138	23	857	657	>contig09145 length=857 numreads=31 gene=isogroup01193 status=isotig	857	tr	K1QVW5	tr|K1QVW5|K1QVW5_CRAGI Inositol-pentakisphosphate 2-kinase OS=Crassostrea gigas GN=CGI_10015211 PE=4 SV=1	522	222	662	358	506	152	64	0.22403734	2.00E-20
miB_1394_x26	contig09157	153	-22.53	153	-22.53	9150	23	1690	199	>contig09157 length=1690 numreads=51 gene=isogroup01197 status=isotig	1690	tr	K1QVV3	tr|K1QVV3|K1QVV3_CRAGI BAT2 domain-containing protein 1 OS=Crassostrea gigas GN=CGI_10000609 PE=4 SV=1	746	999	1	8	330	346	173	0.307100592	5.00E-60
miB_1394_x26	contig09345	168	-26.38	168	-26.38	9338	23	1184	699	>contig09345 length=1184 numreads=35 gene=isogroup01260 status=isotig	1184	tr	K1QDN4	tr|K1QDN4|K1QDN4_CRAGI UPF0428 protein CXorf56 OS=Crassostrea gigas GN=CGI_10019853 PE=4 SV=1	210	40	669	1	210	210	189	0.478885135	3.00E-116
miB_1394_x26	contig09653	171	-21.83	171	-21.83	9646	23	315	112	>contig09653 length=315 numreads=11 gene=isogroup01362 status=isotig	315	tr	K1QNN4	tr|K1QNN4|K1QNN4_CRAGI Uncharacterized protein OS=Crassostrea gigas GN=CGI_10016522 PE=4 SV=1	660	311	12	382	481	100	56	0.533333333	1.00E-31
miB_1394_x26	contig09678	160	-21.02	160	-21.02	9671	23	160	72	>contig09678 length=160 numreads=9 gene=isogroup01371 status=isotig	---	---	---	---	---	---	---	---	---	---	---	---	---
miB_1394_x26	contig09789	151	-20.53	151	-20.53	9782	23	462	153	>contig09789 length=462 numreads=185 gene=isogroup01408 status=isotig	462	tr	J7FU14	tr|J7FU14|J7FU14_VENPH Defensin OS=Venerupis philippinarum GN=Def PE=4 SV=1	72	430	224	1	67	69	22	0.142857143	0.074
miB_1394_x26	contig09953	160	-20.7	160	-20.7	9946	23	336	160	>contig09953 length=336 numreads=14 gene=isogroup01462 status=isotig	---	---	---	---	---	---	---	---	---	---	---	---	---
miB_1394_x26	contig10986	173	-24.73	173	-24.73	10979	23	2171	1240	>contig10986 length=2171 numreads=98 gene=isogroup01815 status=isotig	2171	tr	B7QBY7	tr|B7QBY7|B7QBY7_IXOSC Zinc finger protein, putative OS=Ixodes scapularis GN=IscW_ISCW012581 PE=4 SV=1	879	833	2158	248	699	472	187	0.258406264	1.00E-109
miB_1394_x26	contig11088	151	-20.88	151	-20.88	11081	23	1736	1524	>contig11088 length=1736 numreads=125 gene=isogroup01866 status=isotig	1736	tr	K1REI3	tr|K1REI3|K1REI3_CRAGI Ras-related protein Rab-4B OS=Crassostrea gigas GN=CGI_10025353 PE=3 SV=1	186	10	489	7	166	160	156	0.269585253	2.00E-92
miB_1394_x26	contig11382	166	-20.83	166	-20.83	11375	23	832	1	>contig11382 length=832 numreads=123 gene=isogroup02013 status=isotig	832	tr	K1R0R3	tr|K1R0R3|K1R0R3_CRAGI Lys-63-specific deubiquitinase BRCC36 OS=Crassostrea gigas GN=CGI_10026832 PE=4 SV=1	263	76	831	1	256	256	192	0.692307692	2.00E-138
miB_1394_x26	contig11506	167	-21.6	167	-21.6	11499	23	727	32	>contig11506 length=727 numreads=69 gene=isogroup02075 status=isotig	727	tr	K1RFK3	tr|K1RFK3|K1RFK3_CRAGI Uncharacterized protein OS=Crassostrea gigas GN=CGI_10026131 PE=4 SV=1	229	131	616	12	206	196	86	0.354883081	2.00E-36
miB_1394_x26	contig11574	158	-25.65	158	-25.65	11567	23	1104	407	>contig11574 length=1104 numreads=34 gene=isogroup02109 status=isotig	1104	tr	K1QIJ2	tr|K1QIJ2|K1QIJ2_CRAGI Uncharacterized protein C19orf44-like protein OS=Crassostrea gigas GN=CGI_10023486 PE=4 SV=1	626	1103	645	100	249	159	63	0.171195652	0.017
miB_1394_x26	contig11705	177	-25.32	177	-25.32	11698	23	1326	345	>contig11705 length=1326 numreads=94 gene=isogroup02174 status=isotig	1326	tr	K1P6B3	tr|K1P6B3|K1P6B3_CRAGI Endoplasmic reticulum resident protein ERp44 OS=Crassostrea gigas GN=CGI_10009642 PE=4 SV=1	394	208	1326	6	375	373	240	0.542986425	1.00E-174
miB_1394_x26	contig11974	171	-24.49	171	-24.49	11967	23	1686	583	>contig11974 length=1686 numreads=86 gene=isogroup02309 status=isotig	1686	tr	K1R6F6	tr|K1R6F6|K1R6F6_CRAGI Lysine-specific demethylase 2B OS=Crassostrea gigas GN=CGI_10025673 PE=4 SV=1	1398	1645	5	116	662	561	376	0.669039146	0
miB_1394_x26	contig11989	157	-20.56	157	-20.56	11982	23	848	497	>contig11989 length=848 numreads=145 gene=isogroup02316 status=isotig	---	---	---	---	---	---	---	---	---	---	---	---	---
miB_1394_x26	contig12077	152	-20.71	152	-20.71	12070	23	763	547	>contig12077 length=763 numreads=63 gene=isogroup02360 status=isotig	763	tr	I3J8K4	tr|I3J8K4|I3J8K4_ORENI Uncharacterized protein OS=Oreochromis niloticus GN=lrp5 PE=4 SV=1	1546	720	4	1	233	257	86	0.338138925	6.00E-25
miB_1394_x26	contig12327	163	-21.21	163	-21.21	12320	23	218	98	>contig12327 length=218 numreads=54 gene=isogroup02485 status=isotig	218	tr	D6WK90	tr|D6WK90|D6WK90_TRICA Putative uncharacterized protein OS=Tribolium castaneum GN=TcasGA2_TC013703 PE=4 SV=1	278	2	214	202	273	72	64	0.880733945	2.00E-44
miB_1394_x26	contig12462	161	-20.98	161	-20.98	12455	23	832	81	>contig12462 length=832 numreads=83 gene=isogroup02553 status=isotig	---	---	---	---	---	---	---	---	---	---	---	---	---
miB_1394_x26	contig12648	156	-20.15	156	-20.15	12641	23	1180	915	>contig12648 length=1180 numreads=116 gene=isogroup02646 status=isotig	1180	tr	K1QUN5	tr|K1QUN5|K1QUN5_CRAGI One cut domain family member 2 OS=Crassostrea gigas GN=CGI_10019668 PE=3 SV=1	486	1122	1	1	377	387	262	0.666101695	7.00E-163
miB_1394_x26	contig13048	168	-24.53	168	-24.53	13041	23	527	342	>contig13048 length=527 numreads=1068 gene=isogroup02846 status=isotig	527	tr	B5G0Y3	tr|B5G0Y3|B5G0Y3_TAEGU Putative ribosomal protein L27a variant 2 OS=Taeniopygia guttata PE=2 SV=1	148	447	43	13	148	137	114	0.648956357	2.00E-56
miB_1394_x26	contig13317	156	-25.19	156	-25.19	13310	23	2433	1550	>contig13317 length=2433 numreads=554 gene=isogroup03040 status=isotig	2433	tr	K1PJM1	tr|K1PJM1|K1PJM1_CRAGI Ubiquitin carboxyl-terminal hydrolase 15 OS=Crassostrea gigas GN=CGI_10009787 PE=4 SV=1	446	2252	1083	49	439	391	231	0.284833539	2.00E-145
miB_1394_x26	contig13412	160	-20.3	160	-20.3	13405	23	2139	1333	>contig13412 length=2139 numreads=71 gene=isogroup03135 status=isotig	2139	tr	K1QHW1	tr|K1QHW1|K1QHW1_CRAGI Zinc transporter ZIP12 OS=Crassostrea gigas GN=CGI_10003866 PE=4 SV=1	641	250	1797	196	639	528	202	0.283309958	3.00E-96
miB_1394_x26	contig13425	159	-22.26	159	-22.26	13418	23	2119	794	>contig13425 length=2119 numreads=120 gene=isogroup03148 status=isotig	2119	tr	K1QQU6	tr|K1QQU6|K1QQU6_CRAGI Phosphatase and actin regulator 1 OS=Crassostrea gigas GN=CGI_10024847 PE=4 SV=1	606	242	3	419	498	80	54	0.076451156	5.00E-22
miB_1394_x26	contig13428	171	-21.54	171	-21.54	13421	23	2113	1833	>contig13428 length=2113 numreads=55 gene=isogroup03151 status=isotig	2113	tr	K1Q8H1	tr|K1Q8H1|K1Q8H1_CRAGI Innexin unc-9 OS=Crassostrea gigas GN=CGI_10016933 PE=4 SV=1	409	1	726	172	409	242	185	0.262659726	3.00E-115
miB_1394_x26	contig13436	160	-21.48	160	-21.48	13429	23	2099	1159	>contig13436 length=2099 numreads=235 gene=isogroup03159 status=isotig	2099	tr	K1QTG0	tr|K1QTG0|K1QTG0_CRAGI Forkhead box protein K1 OS=Crassostrea gigas GN=CGI_10026255 PE=4 SV=1	636	1	1740	78	635	593	356	0.508813721	0
miB_1394_x26	contig13514	168	-21.02	168	-21.02	13507	23	1955	539	>contig13514 length=1955 numreads=37 gene=isogroup03237 status=isotig	1955	tr	K1QTN7	tr|K1QTN7|K1QTN7_CRAGI RING finger protein 43 OS=Crassostrea gigas GN=CGI_10017504 PE=4 SV=1	623	1481	384	1	362	396	164	0.251662404	8.00E-41
miB_1394_x26	contig13523	160	-22.35	160	-22.35	13516	23	1943	662	>contig13523 length=1943 numreads=40 gene=isogroup03246 status=isotig	1943	tr	K1R2S3	tr|K1R2S3|K1R2S3_CRAGI Sec1 family domain-containing protein 1 OS=Crassostrea gigas GN=CGI_10010029 PE=4 SV=1	633	1942	251	70	632	565	463	0.714873906	0
miB_1394_x26	contig13536	173	-22.69	173	-22.69	13529	23	1934	1450	>contig13536 length=1934 numreads=49 gene=isogroup03259 status=isotig	1934	tr	K1Q013	tr|K1Q013|K1Q013_CRAGI Hemicentin-1 OS=Crassostrea gigas GN=CGI_10006386 PE=4 SV=1	473	1896	562	7	439	459	227	0.352119959	4.00E-138
miB_1394_x26	contig13572	156	-20.96	156	-20.96	13565	23	1884	1593	>contig13572 length=1884 numreads=124 gene=isogroup03295 status=isotig	1884	tr	K1S4H5	tr|K1S4H5|K1S4H5_CRAGI Adenosylhomocysteinase OS=Crassostrea gigas GN=CGI_10024772 PE=3 SV=1	510	1823	444	46	509	464	413	0.657643312	0
miB_1394_x26	contig13594	159	-20.15	159	-20.15	13587	23	1854	986	>contig13594 length=1854 numreads=45 gene=isogroup03317 status=isotig	1854	tr	K1QLK6	tr|K1QLK6|K1QLK6_CRAGI E3 ubiquitin-protein ligase HUWE1 OS=Crassostrea gigas GN=CGI_10009575 PE=4 SV=1	4366	1634	27	2775	3276	565	284	0.459546926	6.00E-104
miB_1394_x26	contig13598	168	-24.25	168	-24.25	13591	23	1840	1532	>contig13598 length=1840 numreads=45 gene=isogroup03321 status=isotig	1840	tr	L7M3D9	tr|L7M3D9|L7M3D9_9ACAR Uncharacterized protein OS=Rhipicephalus pulchellus PE=2 SV=1	1670	1388	258	144	485	398	95	0.154891304	2.00E-17
miB_1394_x26	contig13667	150	-20.09	150	-20.09	13660	23	1753	1548	>contig13667 length=1753 numreads=53 gene=isogroup03390 status=isotig	---	---	---	---	---	---	---	---	---	---	---	---	---
miB_1394_x26	contig13715	162	-21.65	162	-21.65	13708	23	1713	269	>contig13715 length=1713 numreads=75 gene=isogroup03438 status=isotig	---	---	---	---	---	---	---	---	---	---	---	---	---
miB_1394_x26	contig13742	167	-22.04	167	-22.04	13735	23	1698	395	>contig13742 length=1698 numreads=31 gene=isogroup03465 status=isotig	1698	tr	K1QQJ1	tr|K1QQJ1|K1QQJ1_CRAGI Ubiquitin-protein ligase E3B OS=Crassostrea gigas GN=CGI_10008406 PE=4 SV=1	1068	1670	3	53	613	561	364	0.643109541	0
miB_1394_x26	contig13750	165	-21.85	165	-21.85	13743	23	1686	503	>contig13750 length=1686 numreads=29 gene=isogroup03473 status=isotig	1686	tr	A6YRK7	tr|A6YRK7|A6YRK7_CRAGI CYP356A1 OS=Crassostrea gigas GN=CYP356A1 PE=2 SV=1	500	265	1488	89	497	410	215	0.382562278	5.00E-153
miB_1394_x26	contig13754	164	-23.88	164	-23.88	13747	23	1693	1136	>contig13754 length=1693 numreads=99 gene=isogroup03477 status=isotig	1693	tr	B7P573	tr|B7P573|B7P573_IXOSC Processing peptidase beta subunit, putative OS=Ixodes scapularis GN=IscW_ISCW001592 PE=3 SV=1	479	37	1452	5	479	478	336	0.595392794	0
miB_1394_x26	contig13886	155	-20.27	155	-20.27	13879	23	1604	369	>contig13886 length=1604 numreads=30 gene=isogroup03609 status=isotig	1604	tr	K1QAZ5	tr|K1QAZ5|K1QAZ5_CRAGI Wnt inhibitory factor 1 OS=Crassostrea gigas GN=CGI_10016504 PE=4 SV=1	352	294	22	50	139	91	44	0.082294264	0.05
miB_1394_x26	contig13904	153	-21.88	153	-21.88	13897	23	1592	81	>contig13904 length=1592 numreads=69 gene=isogroup03627 status=isotig	1592	tr	H3AAZ3	tr|H3AAZ3|H3AAZ3_LATCH Uncharacterized protein (Fragment) OS=Latimeria chalumnae PE=4 SV=1	340	318	842	130	293	181	41	0.077261307	4.00E-05
miB_1394_x26	contig13906	163	-25.33	163	-25.33	13899	23	1585	787	>contig13906 length=1585 numreads=59 gene=isogroup03629 status=isotig	1585	tr	C3YQ98	tr|C3YQ98|C3YQ98_BRAFL Putative uncharacterized protein OS=Branchiostoma floridae GN=BRAFLDRAFT_95758 PE=4 SV=1	614	801	1574	266	574	314	109	0.206309148	4.00E-37
miB_1394_x26	contig13912	160	-23.48	160	-23.48	13905	23	1582	500	>contig13912 length=1582 numreads=33 gene=isogroup03635 status=isotig	1582	tr	K1Q6V9	tr|K1Q6V9|K1Q6V9_CRAGI Kelch-like protein 28 OS=Crassostrea gigas GN=CGI_10027423 PE=4 SV=1	666	1580	798	62	320	277	145	0.274968394	4.00E-71
miB_1394_x26	contig13926	151	-20.19	151	-20.19	13919	23	1570	55	>contig13926 length=1570 numreads=36 gene=isogroup03649 status=isotig	1570	tr	K1PC90	tr|K1PC90|K1PC90_CRAGI Low-density lipoprotein receptor-related protein 1B OS=Crassostrea gigas GN=CGI_10009767 PE=4 SV=1	767	283	954	91	316	236	85	0.162420382	4.00E-40
miB_1394_x26	contig14019	152	-20.5	152	-20.5	14012	23	1523	917	>contig14019 length=1523 numreads=20 gene=isogroup03742 status=isotig	1523	tr	K1QPJ7	tr|K1QPJ7|K1QPJ7_CRAGI Uncharacterized protein OS=Crassostrea gigas GN=CGI_10011010 PE=4 SV=1	610	852	34	330	605	278	125	0.246224557	9.00E-117
miB_1394_x26	contig14067	163	-21.19	163	-21.19	14060	23	1496	239	>contig14067 length=1496 numreads=45 gene=isogroup03790 status=isotig	1496	tr	K1RVE6	tr|K1RVE6|K1RVE6_CRAGI AP-4 complex subunit beta-1 OS=Crassostrea gigas GN=CGI_10020418 PE=4 SV=1	509	425	1438	162	499	338	136	0.272727273	1.00E-111
miB_1394_x26	contig14176	161	-23.51	161	-23.51	14169	23	1445	1282	>contig14176 length=1445 numreads=52 gene=isogroup03899 status=isotig	1445	tr	K1R3R9	tr|K1R3R9|K1R3R9_CRAGI Cytochrome b5 reductase 4 OS=Crassostrea gigas GN=CGI_10022741 PE=4 SV=1	580	1416	1	11	487	485	275	0.570934256	0
miB_1394_x26	contig14190	172	-21.52	172	-21.52	14183	23	1436	263	>contig14190 length=1436 numreads=32 gene=isogroup03913 status=isotig	1436	tr	H2Y3E3	tr|H2Y3E3|H2Y3E3_CIOIN Uncharacterized protein (Fragment) OS=Ciona intestinalis PE=4 SV=1	2642	4	558	2228	2399	196	64	0.133704735	4.00E-05
miB_1394_x26	contig14191	162	-21.13	162	-21.13	14184	23	1441	660	>contig14191 length=1441 numreads=45 gene=isogroup03914 status=isotig	1441	tr	K1QTV9	tr|K1QTV9|K1QTV9_CRAGI Collagen alpha-4(VI) chain OS=Crassostrea gigas GN=CGI_10023716 PE=4 SV=1	4320	17	1351	3869	4320	477	192	0.399722415	6.00E-88
miB_1394_x26	contig14228	154	-21.2	154	-21.2	14221	23	1423	278	>contig14228 length=1423 numreads=149 gene=isogroup03951 status=isotig	1423	tr	K1QV78	tr|K1QV78|K1QV78_CRAGI Complement C1q tumor necrosis factor-related protein 4 OS=Crassostrea gigas GN=CGI_10008906 PE=4 SV=1	423	1330	47	37	423	431	199	0.419536191	3.00E-112
miB_1394_x26	contig14236	157	-20.11	157	-20.11	14229	23	1419	368	>contig14236 length=1419 numreads=17 gene=isogroup03959 status=isotig	---	---	---	---	---	---	---	---	---	---	---	---	---
miB_1394_x26	contig14263	184	-26.24	184	-26.24	14256	23	1410	1055	>contig14263 length=1410 numreads=45 gene=isogroup03986 status=isotig	1410	tr	K1Q297	tr|K1Q297|K1Q297_CRAGI Uncharacterized protein OS=Crassostrea gigas GN=CGI_10012679 PE=4 SV=1	836	526	71	58	215	160	51	0.108510638	1.00E-12
miB_1394_x26	contig14295	168	-21.21	168	-21.21	14288	23	1396	1148	>contig14295 length=1396 numreads=20 gene=isogroup04018 status=isotig	1396	tr	K1PYM4	tr|K1PYM4|K1PYM4_CRAGI Solute carrier family 23 member 2 OS=Crassostrea gigas GN=CGI_10028297 PE=4 SV=1	598	166	1377	156	555	405	231	0.496418338	5.00E-132
miB_1394_x26	contig14307	164	-20.35	164	-20.35	14300	23	1391	996	>contig14307 length=1391 numreads=47 gene=isogroup04030 status=isotig	1391	tr	K1PCR9	tr|K1PCR9|K1PCR9_CRAGI Proteasome subunit alpha type-1 OS=Crassostrea gigas GN=CGI_10008810 PE=4 SV=1	252	1391	654	30	252	246	182	0.392523364	3.00E-125
miB_1394_x26	contig14376	170	-24.17	170	-24.17	14369	23	1360	1067	>contig14376 length=1360 numreads=30 gene=isogroup04099 status=isotig	1360	tr	K1RER2	tr|K1RER2|K1RER2_CRAGI E3 ubiquitin-protein ligase RFWD2 OS=Crassostrea gigas GN=CGI_10009404 PE=4 SV=1	2317	3	1358	46	476	454	348	0.767647059	0
miB_1394_x26	contig14403	151	-21.24	151	-21.24	14396	23	1352	1212	>contig14403 length=1352 numreads=32 gene=isogroup04126 status=isotig	1352	sp	C3XVT5	sp|C3XVT5|LIS1_BRAFL Lissencephaly-1 homolog OS=Branchiostoma floridae GN=BRAFLDRAFT_59218 PE=3 SV=1	406	1240	17	1	406	408	321	0.712278107	0
miB_1394_x26	contig14458	179	-26.39	179	-26.39	14451	23	1333	756	>contig14458 length=1333 numreads=38 gene=isogroup04181 status=isotig	1333	tr	K1QJE0	tr|K1QJE0|K1QJE0_CRAGI Rho GTPase-activating protein 21 OS=Crassostrea gigas GN=CGI_10026395 PE=4 SV=1	1267	11	1270	336	744	427	267	0.600900225	1.00E-172
miB_1394_x26	contig14460	162	-20.82	162	-20.82	14453	23	1333	361	>contig14460 length=1333 numreads=51 gene=isogroup04183 status=isotig	1333	tr	K1PNI1	tr|K1PNI1|K1PNI1_CRAGI Bifunctional protein NCOAT OS=Crassostrea gigas GN=CGI_10016170 PE=4 SV=1	822	3	305	722	822	101	68	0.15303826	1.00E-25
miB_1394_x26	contig14620	156	-20.17	156	-20.17	14613	23	1278	605	>contig14620 length=1278 numreads=13 gene=isogroup04343 status=isotig	1278	tr	A7T7N9	tr|A7T7N9|A7T7N9_NEMVE Predicted protein (Fragment) OS=Nematostella vectensis GN=v1g66646 PE=4 SV=1	239	936	1262	54	166	113	31	0.072769953	5.00E-04
miB_1394_x26	contig14630	162	-20.51	162	-20.51	14623	23	1276	378	>contig14630 length=1276 numreads=220 gene=isogroup04353 status=isotig	1276	tr	D2VTP2	tr|D2VTP2|D2VTP2_NAEGR Putative uncharacterized protein OS=Naegleria gruberi GN=NAEGRDRAFT_82752 PE=4 SV=1	397	1239	154	25	385	385	99	0.232758621	2.00E-11
miB_1394_x26	contig14651	168	-20.8	168	-20.8	14644	23	1266	1102	>contig14651 length=1266 numreads=16 gene=isogroup04374 status=isotig	1266	tr	K1PZE1	tr|K1PZE1|K1PZE1_CRAGI COP9 signalosome complex subunit 5 OS=Crassostrea gigas GN=CGI_10003059 PE=4 SV=1	332	1265	528	87	332	246	230	0.545023697	1.00E-152
miB_1394_x26	contig14670	162	-23.45	162	-23.45	14663	23	1261	1167	>contig14670 length=1261 numreads=16 gene=isogroup04393 status=isotig	1261	tr	K1Q651	tr|K1Q651|K1Q651_CRAGI Zinc finger and SCAN domain-containing protein 5C OS=Crassostrea gigas GN=CGI_10013382 PE=4 SV=1	692	2	175	222	277	58	30	0.071371927	3.00E-04
miB_1394_x26	contig14703	154	-21.87	154	-21.87	14696	23	1254	1127	>contig14703 length=1254 numreads=20 gene=isogroup04426 status=isotig	1254	tr	K1QXJ2	tr|K1QXJ2|K1QXJ2_CRAGI Low-density lipoprotein receptor-related protein 1B OS=Crassostrea gigas GN=CGI_10014774 PE=4 SV=1	1160	1252	398	552	837	291	104	0.248803828	5.00E-56
miB_1394_x26	contig14851	165	-23.22	165	-23.22	14844	23	1208	134	>contig14851 length=1208 numreads=32 gene=isogroup04574 status=isotig	1208	tr	K1RQV5	tr|K1RQV5|K1RQV5_CRAGI Serum response factor OS=Crassostrea gigas GN=CGI_10019446 PE=3 SV=1	485	1207	599	112	296	215	99	0.245860927	7.00E-16
miB_1394_x26	contig14937	158	-20.8	158	-20.8	14930	23	1186	805	>contig14937 length=1186 numreads=19 gene=isogroup04660 status=isotig	1186	tr	K1PH51	tr|K1PH51|K1PH51_CRAGI Protein FAM81B OS=Crassostrea gigas GN=CGI_10019633 PE=4 SV=1	396	1184	48	28	370	380	187	0.47301855	4.00E-106
miB_1394_x26	contig15042	155	-21.08	155	-21.08	15035	23	1160	564	>contig15042 length=1160 numreads=40 gene=isogroup04765 status=isotig	1160	tr	I3N9X7	tr|I3N9X7|I3N9X7_SPETR Uncharacterized protein OS=Spermophilus tridecemlineatus GN=NUDC PE=4 SV=1	332	97	1077	8	332	327	199	0.514655172	4.00E-108
miB_1394_x26	contig15164	156	-21.57	156	-21.57	15157	23	1119	663	>contig15164 length=1119 numreads=15 gene=isogroup04887 status=isotig	---	---	---	---	---	---	---	---	---	---	---	---	---
miB_1394_x26	contig15175	169	-22.12	169	-22.12	15168	23	1122	489	>contig15175 length=1122 numreads=54 gene=isogroup04898 status=isotig	1122	tr	K1QCU0	tr|K1QCU0|K1QCU0_CRAGI Eukaryotic translation initiation factor 3 subunit G-A OS=Crassostrea gigas GN=CGI_10008836 PE=3 SV=1	1399	783	640	400	446	48	31	0.082887701	1.00E-08
miB_1394_x26	contig15249	160	-20.58	160	-20.58	15242	23	1113	591	>contig15249 length=1113 numreads=23 gene=isogroup04972 status=isotig	1113	tr	K1PG42	tr|K1PG42|K1PG42_CRAGI E3 ubiquitin-protein ligase DZIP3 OS=Crassostrea gigas GN=CGI_10001309 PE=4 SV=1	227	532	1083	7	183	191	50	0.134770889	1.00E-04
miB_1394_x26	contig15272	167	-24.53	167	-24.53	15265	23	1101	62	>contig15272 length=1101 numreads=16 gene=isogroup04995 status=isotig	1101	tr	K1QZM6	tr|K1QZM6|K1QZM6_CRAGI RNA polymerase I-specific transcription initiation factor RRN3 OS=Crassostrea gigas GN=CGI_10023428 PE=4 SV=1	558	2	424	423	558	141	85	0.231607629	7.00E-43
miB_1394_x26	contig15337	158	-25.47	158	-25.47	15330	23	1098	959	>contig15337 length=1098 numreads=21 gene=isogroup05060 status=isotig	1098	tr	K1PM97	tr|K1PM97|K1PM97_CRAGI Histone acetyltransferase KAT2B OS=Crassostrea gigas GN=CGI_10009485 PE=4 SV=1	809	1097	3	52	416	368	318	0.868852459	0
miB_1394_x26	contig15446	161	-21.07	161	-21.07	15439	23	1071	831	>contig15446 length=1071 numreads=114 gene=isogroup05169 status=isotig	1071	tr	K1PJ60	tr|K1PJ60|K1PJ60_CRAGI Tetraspanin-9 OS=Crassostrea gigas GN=CGI_10003600 PE=4 SV=1	302	105	647	118	300	192	64	0.179271709	3.00E-11
miB_1394_x26	contig15464	160	-20.33	160	-20.33	15457	23	1061	328	>contig15464 length=1061 numreads=17 gene=isogroup05187 status=isotig	1061	tr	K1PI41	tr|K1PI41|K1PI41_CRAGI Flap endonuclease 1 OS=Crassostrea gigas GN=FEN1 PE=3 SV=1	376	209	673	187	341	155	128	0.361922714	2.00E-103
miB_1394_x26	contig15658	325	-51.12	173	-29.28	15651	23	1028	613 55	>contig15658 length=1028 numreads=28 gene=isogroup05381 status=isotig	1028	tr	K1R9Y0	tr|K1R9Y0|K1R9Y0_CRAGI Afadin OS=Crassostrea gigas GN=CGI_10020544 PE=4 SV=1	2715	2	913	177	481	307	218	0.63618677	1.00E-140
miB_1394_x26	contig15822	165	-22.84	165	-22.84	15815	23	999	504	>contig15822 length=999 numreads=15 gene=isogroup05545 status=isotig	999	tr	K1PVD0	tr|K1PVD0|K1PVD0_CRAGI Semaphorin-1A OS=Crassostrea gigas GN=CGI_10021619 PE=4 SV=1	690	2	355	577	690	118	81	0.243243243	5.00E-25
miB_1394_x26	contig15934	154	-20.18	154	-20.18	15927	23	978	721	>contig15934 length=978 numreads=21 gene=isogroup05657 status=isotig	978	tr	K1R1Z4	tr|K1R1Z4|K1R1Z4_CRAGI 5'-AMP-activated protein kinase subunit beta-2 OS=Crassostrea gigas GN=CGI_10025389 PE=4 SV=1	269	868	116	1	269	270	187	0.573619632	1.00E-120
miB_1394_x26	contig16013	170	-23.08	170	-23.08	16006	23	962	813	>contig16013 length=962 numreads=15 gene=isogroup05736 status=isotig	962	tr	K1PJ31	tr|K1PJ31|K1PJ31_CRAGI Uncharacterized protein OS=Crassostrea gigas GN=CGI_10010409 PE=4 SV=1	471	960	379	22	185	195	79	0.246361746	1.00E-29
miB_1394_x26	contig16014	151	-21.21	151	-21.21	16007	23	968	911	>contig16014 length=968 numreads=159 gene=isogroup05737 status=isotig	968	tr	H9HJ55	tr|H9HJ55|H9HJ55_ATTCE Uncharacterized protein OS=Atta cephalotes PE=4 SV=1	302	898	131	25	271	257	127	0.393595041	3.00E-69
miB_1394_x26	contig16082	167	-21.86	167	-21.86	16075	23	957	739	>contig16082 length=957 numreads=11 gene=isogroup05805 status=isotig	957	tr	C3XZT3	tr|C3XZT3|C3XZT3_BRAFL Putative uncharacterized protein OS=Branchiostoma floridae GN=BRAFLDRAFT_85610 PE=4 SV=1	347	918	34	52	347	296	262	0.821316614	0
miB_1394_x26	contig16183	155	-22.69	155	-22.69	16176	23	939	234	>contig16183 length=939 numreads=12 gene=isogroup05906 status=isotig	939	tr	K1QFK7	tr|K1QFK7|K1QFK7_CRAGI Betaine--homocysteine S-methyltransferase 2 OS=Crassostrea gigas GN=CGI_10017122 PE=4 SV=1	364	1	768	89	363	275	162	0.517571885	6.00E-108
miB_1394_x26	contig16272	165	-21.09	165	-21.09	16265	23	926	772	>contig16272 length=926 numreads=15 gene=isogroup05995 status=isotig	926	tr	K1QE35	tr|K1QE35|K1QE35_CRAGI Putative palmitoyltransferase ZDHHC6 OS=Crassostrea gigas GN=CGI_10007627 PE=4 SV=1	360	77	916	1	280	280	192	0.622030238	1.00E-122
miB_1394_x26	contig16313	161	-21.72	161	-21.72	16306	23	922	308	>contig16313 length=922 numreads=23 gene=isogroup06036 status=isotig	922	tr	H2YA13	tr|H2YA13|H2YA13_CIOSA Uncharacterized protein (Fragment) OS=Ciona savignyi PE=4 SV=1	646	15	851	245	511	279	117	0.380694143	1.00E-44
miB_1394_x26	contig16340	155	-21.54	155	-21.54	16333	23	918	284	>contig16340 length=918 numreads=44 gene=isogroup06063 status=isotig	918	tr	K1QGU8	tr|K1QGU8|K1QGU8_CRAGI Ankyrin repeat domain-containing protein 45 OS=Crassostrea gigas GN=CGI_10021841 PE=4 SV=1	238	875	255	22	228	207	144	0.470588235	2.00E-102
miB_1394_x26	contig16363	159	-20.64	159	-20.64	16356	23	913	662	>contig16363 length=913 numreads=20 gene=isogroup06086 status=isotig	913	tr	K1QZC2	tr|K1QZC2|K1QZC2_CRAGI Uncharacterized protein OS=Crassostrea gigas GN=CGI_10016340 PE=4 SV=1	278	6	347	104	218	117	41	0.134720701	4.00E-09
miB_1394_x26	contig16449	157	-22.2	157	-22.2	16442	23	896	284	>contig16449 length=896 numreads=9 gene=isogroup06172 status=isotig	896	tr	K1QA70	tr|K1QA70|K1QA70_CRAGI Deleted in malignant brain tumors 1 protein OS=Crassostrea gigas GN=CGI_10012379 PE=4 SV=1	831	469	840	685	774	124	33	0.110491071	0.061
miB_1394_x26	contig16466	160	-20.39	160	-20.39	16459	23	896	767	>contig16466 length=896 numreads=15 gene=isogroup06189 status=isotig	896	tr	K1PI20	tr|K1PI20|K1PI20_CRAGI Dehydrogenase/reductase SDR family member 7 OS=Crassostrea gigas GN=CGI_10004299 PE=3 SV=1	322	895	239	104	322	219	139	0.465401786	1.00E-97
miB_1394_x26	contig16491	154	-20.61	154	-20.61	16484	23	896	535	>contig16491 length=896 numreads=15 gene=isogroup06214 status=isotig	896	tr	K1R8E0	tr|K1R8E0|K1R8E0_CRAGI Rab3 GTPase-activating protein non-catalytic subunit OS=Crassostrea gigas GN=CGI_10019333 PE=4 SV=1	796	895	2	58	370	313	212	0.709821429	2.00E-141
miB_1394_x26	contig16502	150	-21.85	150	-21.85	16495	23	891	469	>contig16502 length=891 numreads=9 gene=isogroup06225 status=isotig	---	---	---	---	---	---	---	---	---	---	---	---	---
miB_1394_x26	contig16663	169	-23.09	169	-23.09	16656	23	867	530	>contig16663 length=867 numreads=13 gene=isogroup06386 status=isotig	867	tr	K1R659	tr|K1R659|K1R659_CRAGI Uncharacterized protein OS=Crassostrea gigas GN=CGI_10025458 PE=4 SV=1	511	369	88	301	384	94	32	0.110726644	0.005
miB_1394_x26	contig16672	165	-20.2	165	-20.2	16665	23	863	138	>contig16672 length=863 numreads=52 gene=isogroup06395 status=isotig	863	tr	G8HTC0	tr|G8HTC0|G8HTC0_ACRMI Putative uncharacterized protein OS=Acropora millepora PE=2 SV=1	279	28	765	30	279	256	105	0.365005794	5.00E-56
miB_1394_x26	contig16819	154	-21.9	154	-21.9	16812	23	845	367	>contig16819 length=845 numreads=12 gene=isogroup06542 status=isotig	845	tr	K1R6Q1	tr|K1R6Q1|K1R6Q1_CRAGI Uncharacterized protein OS=Crassostrea gigas GN=CGI_10027421 PE=4 SV=1	172	278	466	98	163	67	34	0.120710059	5.00E-07
miB_1394_x26	contig16855	167	-24.29	167	-24.29	16848	23	845	303	>contig16855 length=845 numreads=17 gene=isogroup06578 status=isotig	845	tr	K1PLZ3	tr|K1PLZ3|K1PLZ3_CRAGI Cell polarity protein alp11 OS=Crassostrea gigas GN=CGI_10002523 PE=4 SV=1	534	843	634	76	144	70	45	0.159763314	6.00E-07
miB_1394_x26	contig17133	159	-20.1	159	-20.1	17126	23	813	755	>contig17133 length=813 numreads=19 gene=isogroup06856 status=isotig	---	---	---	---	---	---	---	---	---	---	---	---	---
miB_1394_x26	contig17280	176	-26.97	176	-26.97	17273	23	795	692	>contig17280 length=795 numreads=12 gene=isogroup07003 status=isotig	795	tr	K1QXW6	tr|K1QXW6|K1QXW6_CRAGI PITSLRE serine/threonine-protein kinase CDC2L1 OS=Crassostrea gigas GN=CGI_10025852 PE=4 SV=1	784	131	3	391	433	43	35	0.132075472	3.00E-15
miB_1394_x26	contig17333	162	-21.5	162	-21.5	17326	23	791	673	>contig17333 length=791 numreads=46 gene=isogroup07056 status=isotig	791	tr	D2KK68	tr|D2KK68|D2KK68_MERMT Lipopolysaccharide-induced TNF-alpha factor OS=Meretrix meretrix GN=LITAF PE=2 SV=1	131	2	307	22	131	110	67	0.254108723	4.00E-31
miB_1394_x26	contig17338	163	-20.57	163	-20.57	17331	23	784	265	>contig17338 length=784 numreads=9 gene=isogroup07061 status=isotig	---	---	---	---	---	---	---	---	---	---	---	---	---
miB_1394_x26	contig17421	169	-20.57	169	-20.57	17414	23	783	13	>contig17421 length=783 numreads=15 gene=isogroup07144 status=isotig	783	tr	K1R370	tr|K1R370|K1R370_CRAGI Protein SMG5 OS=Crassostrea gigas GN=CGI_10021618 PE=4 SV=1	1095	2	781	730	989	260	181	0.69348659	3.00E-122
miB_1394_x26	contig17510	161	-21.82	161	-21.82	17503	23	771	387	>contig17510 length=771 numreads=13 gene=isogroup07233 status=isotig	---	---	---	---	---	---	---	---	---	---	---	---	---
miB_1394_x26	contig17537	159	-21.9	159	-21.9	17530	23	766	148	>contig17537 length=766 numreads=7 gene=isogroup07260 status=isotig	766	tr	Q86G99	tr|Q86G99|Q86G99_CRAGI Alpha-glucosidase-like protein (Fragment) OS=Crassostrea gigas GN=agl PE=2 SV=1	167	91	588	8	165	166	78	0.305483029	1.00E-46
miB_1394_x26	contig17616	155	-24.44	155	-24.44	17609	23	749	129	>contig17616 length=749 numreads=16 gene=isogroup07339 status=isotig	749	tr	Q8IZZ0	tr|Q8IZZ0|Q8IZZ0_HUMAN PRb-interacting protein RbBP-36 OS=Homo sapiens PE=2 SV=1	534	632	363	13	108	97	38	0.152202937	5.00E-10
miB_1394_x26	contig17617	167	-24.15	167	-24.15	17610	23	748	344	>contig17617 length=748 numreads=11 gene=isogroup07340 status=isotig	748	tr	G5ECL0	tr|G5ECL0|G5ECL0_CAEEL Protein Y64G10A.7, isoform a OS=Caenorhabditis elegans GN=CELE_Y64G10A.7 PE=2 SV=1	1654	3	461	1277	1447	183	59	0.236631016	7.00E-04
miB_1394_x26	contig17701	166	-21.4	166	-21.4	17694	23	755	193	>contig17701 length=755 numreads=14 gene=isogroup07424 status=isotig	---	---	---	---	---	---	---	---	---	---	---	---	---
miB_1394_x26	contig17805	160	-21.56	160	-21.56	17798	23	743	138	>contig17805 length=743 numreads=12 gene=isogroup07528 status=isotig	743	tr	K1QUJ5	tr|K1QUJ5|K1QUJ5_CRAGI Uncharacterized protein C20orf96 OS=Crassostrea gigas GN=CGI_10008663 PE=4 SV=1	439	627	1	18	181	218	87	0.3512786	3.00E-19
miB_1394_x26	contig17852	171	-28.47	171	-28.47	17845	23	735	119	>contig17852 length=735 numreads=8 gene=isogroup07575 status=isotig	---	---	---	---	---	---	---	---	---	---	---	---	---
miB_1394_x26	contig18116	161	-22.46	161	-22.46	18109	23	712	353	>contig18116 length=712 numreads=8 gene=isogroup07839 status=isotig	---	---	---	---	---	---	---	---	---	---	---	---	---
miB_1394_x26	contig18274	163	-20.05	163	-20.05	18267	23	698	23	>contig18274 length=698 numreads=7 gene=isogroup07997 status=isotig	---	---	---	---	---	---	---	---	---	---	---	---	---
miB_1394_x26	contig18400	162	-27.31	162	-27.31	18393	23	684	33	>contig18400 length=684 numreads=9 gene=isogroup08123 status=isotig	---	---	---	---	---	---	---	---	---	---	---	---	---
miB_1394_x26	contig18503	157	-22.03	157	-22.03	18496	23	666	598	>contig18503 length=666 numreads=8 gene=isogroup08226 status=isotig	---	---	---	---	---	---	---	---	---	---	---	---	---
miB_1394_x26	contig18720	166	-24.1	166	-24.1	18713	23	654	8	>contig18720 length=654 numreads=9 gene=isogroup08443 status=isotig	---	---	---	---	---	---	---	---	---	---	---	---	---
miB_1394_x26	contig18736	151	-20.37	151	-20.37	18729	23	650	516	>contig18736 length=650 numreads=8 gene=isogroup08459 status=isotig	---	---	---	---	---	---	---	---	---	---	---	---	---
miB_1394_x26	contig18795	159	-22.72	159	-22.72	18788	23	648	362	>contig18795 length=648 numreads=12 gene=isogroup08518 status=isotig	---	---	---	---	---	---	---	---	---	---	---	---	---
miB_1394_x26	contig18844	172	-21.02	172	-21.02	18837	23	643	326	>contig18844 length=643 numreads=8 gene=isogroup08567 status=isotig	---	---	---	---	---	---	---	---	---	---	---	---	---
miB_1394_x26	contig19059	155	-20.22	155	-20.22	19052	23	624	51	>contig19059 length=624 numreads=20 gene=isogroup08782 status=isotig	---	---	---	---	---	---	---	---	---	---	---	---	---
miB_1394_x26	contig19060	151	-20.36	151	-20.36	19053	23	623	145	>contig19060 length=623 numreads=11 gene=isogroup08783 status=isotig	---	---	---	---	---	---	---	---	---	---	---	---	---
miB_1394_x26	contig19298	160	-21.2	160	-21.2	19291	23	605	203	>contig19298 length=605 numreads=9 gene=isogroup09021 status=isotig	---	---	---	---	---	---	---	---	---	---	---	---	---
miB_1394_x26	contig19879	171	-20.46	171	-20.46	19872	23	565	155	>contig19879 length=565 numreads=13 gene=isogroup09602 status=isotig	---	---	---	---	---	---	---	---	---	---	---	---	---
miB_1394_x26	contig20910	176	-26	176	-26	20903	23	487	464	>contig20910 length=487 numreads=6 gene=isogroup10633 status=isotig	---	---	---	---	---	---	---	---	---	---	---	---	---
miB_1394_x26	contig21024	156	-21.54	156	-21.54	21017	23	486	386	>contig21024 length=486 numreads=6 gene=isogroup10747 status=isotig	---	---	---	---	---	---	---	---	---	---	---	---	---
miB_1394_x26	contig21375	158	-20.63	158	-20.63	21368	23	464	72	>contig21375 length=464 numreads=9 gene=isogroup11098 status=isotig	---	---	---	---	---	---	---	---	---	---	---	---	---
miB_1394_x26	contig21470	151	-20.6	151	-20.6	21463	23	460	306	>contig21470 length=460 numreads=8 gene=isogroup11193 status=isotig	---	---	---	---	---	---	---	---	---	---	---	---	---
miB_1394_x26	contig21904	163	-20.06	163	-20.06	21897	23	416	75	>contig21904 length=416 numreads=6 gene=isogroup11627 status=isotig	---	---	---	---	---	---	---	---	---	---	---	---	---
miB_1394_x26	contig22023	162	-25.4	162	-25.4	22016	23	420	209	>contig22023 length=420 numreads=14 gene=isogroup11746 status=isotig	---	---	---	---	---	---	---	---	---	---	---	---	---
miB_1394_x26	contig22280	166	-22.87	166	-22.87	22273	23	400	246	>contig22280 length=400 numreads=7 gene=isogroup12003 status=isotig	---	---	---	---	---	---	---	---	---	---	---	---	---
miB_1394_x26	contig22351	167	-27.25	167	-27.25	22344	23	393	121	>contig22351 length=393 numreads=6 gene=isogroup12074 status=isotig	---	---	---	---	---	---	---	---	---	---	---	---	---
miB_1394_x26	contig22468	151	-20.06	151	-20.06	22461	23	384	73	>contig22468 length=384 numreads=16 gene=isogroup12191 status=isotig	---	---	---	---	---	---	---	---	---	---	---	---	---
miB_1394_x26	contig22756	151	-21.55	151	-21.55	22749	23	347	168	>contig22756 length=347 numreads=6 gene=isogroup12479 status=isotig	---	---	---	---	---	---	---	---	---	---	---	---	---
miB_1394_x26	contig22791	154	-22.51	154	-22.51	22784	23	340	107	>contig22791 length=340 numreads=6 gene=isogroup12514 status=isotig	---	---	---	---	---	---	---	---	---	---	---	---	---
miB_1394_x26	contig22823	160	-21	160	-21	22816	23	333	141	>contig22823 length=333 numreads=7 gene=isogroup12546 status=isotig	---	---	---	---	---	---	---	---	---	---	---	---	---
miB_2867_x17	contig00112	158	-23.73	158	-23.73	23444	23	3853	1503	>contig00112 length=3853 numreads=200 gene=isogroup00001 status=ig_thresh	---	---	---	---	---	---	---	---	---	---	---	---	---
miB_2867_x17	contig00120	159	-22.54	159	-22.54	23452	23	780	452	>contig00120 length=780 numreads=650 gene=isogroup00001 status=ig_thresh	780	tr	K1QGX7	tr|K1QGX7|K1QGX7_CRAGI Uncharacterized protein OS=Crassostrea gigas GN=CGI_10019816 PE=4 SV=1	195	264	773	1	167	174	66	0.253846154	4.00E-28
miB_2867_x17	contig00390	151	-23.22	151	-23.22	23722	23	2107	1249	>contig00390 length=2107 numreads=52 gene=isogroup00001 status=ig_thresh	2107	tr	K1RK33	tr|K1RK33|K1RK33_CRAGI Exportin-1 OS=Crassostrea gigas GN=CGI_10021125 PE=4 SV=1	1069	2107	2	128	829	702	648	0.922638823	0
miB_2867_x17	contig00558	156	-20.89	156	-20.89	23890	23	676	102	>contig00558 length=676 numreads=554 gene=isogroup00001 status=ig_thresh	676	tr	K1RSS3	tr|K1RSS3|K1RSS3_CRAGI Myosin heavy chain, striated muscle OS=Crassostrea gigas GN=CGI_10022093 PE=4 SV=1	2002	2	676	997	1221	225	178	0.789940828	3.00E-64
miB_2867_x17	contig03004	154	-20.02	154	-20.02	26330	23	1208	46	>contig03004 length=1208 numreads=80 gene=isogroup00013 status=isotig	1208	tr	K1R9L7	tr|K1R9L7|K1R9L7_CRAGI Sushi, von Willebrand factor type A, EGF and pentraxin domain-containing protein 1 OS=Crassostrea gigas GN=CGI_10019507 PE=4 SV=1	2528	672	10	2113	2342	230	82	0.203642384	8.00E-27
miB_2867_x17	contig04700	162	-26.08	162	-26.08	28025	23	525	94	>contig04700 length=525 numreads=100 gene=isogroup00156 status=isotig	525	tr	K1RNC6	tr|K1RNC6|K1RNC6_CRAGI Coiled-coil domain-containing protein 93 OS=Crassostrea gigas GN=CGI_10015539 PE=4 SV=1	628	502	2	5	171	167	150	0.857142857	1.00E-106
miB_2867_x17	contig04948	150	-21.64	150	-21.64	28273	23	1680	335	>contig04948 length=1680 numreads=271 gene=isogroup00191 status=isotig	1680	sp	Q5XK91	sp|Q5XK91|FBCDB_XENLA Fibrinogen C domain-containing protein 1-B OS=Xenopus laevis GN=fibcd1-b PE=2 SV=1	457	415	630	378	457	80	43	0.076785714	1.00E-34
miB_2867_x17	contig05968	152	-20.38	152	-20.38	29293	23	382	164	>contig05968 length=382 numreads=29 gene=isogroup00363 status=isotig	---	---	---	---	---	---	---	---	---	---	---	---	---
miB_2867_x17	contig06793	151	-22.58	151	-22.58	30118	23	226	113	>contig06793 length=226 numreads=7 gene=isogroup00529 status=isotig	---	---	---	---	---	---	---	---	---	---	---	---	---
miB_2867_x17	contig06855	169	-20.29	169	-20.29	30180	23	789	549	>contig06855 length=789 numreads=329 gene=isogroup00545 status=isotig	789	tr	D1FPK7	tr|D1FPK7|D1FPK7_CIMLE Putative uncharacterized protein (Fragment) OS=Cimex lectularius PE=2 SV=1	212	787	254	12	187	178	98	0.372623574	2.00E-61
miB_2867_x17	contig07343	154	-22.1	154	-22.1	30668	23	993	420	>contig07343 length=993 numreads=24 gene=isogroup00667 status=isotig	---	---	---	---	---	---	---	---	---	---	---	---	---
miB_2867_x17	contig07419	152	-20.15	152	-20.15	30744	23	559	39	>contig07419 length=559 numreads=48 gene=isogroup00686 status=isotig	559	tr	K1QI70	tr|K1QI70|K1QI70_CRAGI Protein cereblon OS=Crassostrea gigas GN=CGI_10028559 PE=4 SV=1	458	1	558	144	330	187	118	0.633273703	2.00E-80
miB_2867_x17	contig07590	160	-20.83	160	-20.83	30915	23	1438	377	>contig07590 length=1438 numreads=141 gene=isogroup00729 status=isotig	1438	tr	F6SJ24	tr|F6SJ24|F6SJ24_CIOIN Uncharacterized protein OS=Ciona intestinalis GN=LOC100182743 PE=3 SV=2	451	1	1293	2	432	431	426	0.888734353	0
miB_2867_x17	contig07702	164	-21.61	164	-21.61	31027	23	657	239	>contig07702 length=657 numreads=80 gene=isogroup00757 status=isotig	---	---	---	---	---	---	---	---	---	---	---	---	---
miB_2867_x17	contig08245	154	-23.74	154	-23.74	31570	23	1989	1951	>contig08245 length=1989 numreads=1414 gene=isogroup00893 status=isotig	1989	tr	E9FS14	tr|E9FS14|E9FS14_DAPPU Putative uncharacterized protein OS=Daphnia pulex GN=DAPPUDRAFT_300039 PE=3 SV=1	640	1468	1989	393	563	174	129	0.194570136	1.00E-78
miB_2867_x17	contig08515	158	-20.58	158	-20.58	31840	23	288	240	>contig08515 length=288 numreads=12 gene=isogroup00983 status=isotig	---	---	---	---	---	---	---	---	---	---	---	---	---
miB_2867_x17	contig08523	161	-22.17	161	-22.17	31848	23	1505	111	>contig08523 length=1505 numreads=27 gene=isogroup00986 status=isotig	1505	tr	K1PDF0	tr|K1PDF0|K1PDF0_CRAGI Protein disulfide-isomerase A6 OS=Crassostrea gigas GN=CGI_10008332 PE=3 SV=1	437	3	668	52	279	229	157	0.312956811	3.00E-121
miB_2867_x17	contig08955	155	-24.87	155	-24.87	32280	23	1849	900	>contig08955 length=1849 numreads=334 gene=isogroup01130 status=isotig	1849	tr	K1R7H3	tr|K1R7H3|K1R7H3_CRAGI NAD-dependent alcohol dehydrogenase OS=Crassostrea gigas GN=CGI_10027939 PE=4 SV=1	1368	1768	827	1052	1366	315	206	0.334234721	1.00E-125
miB_2867_x17	contig10849	158	-20.37	158	-20.37	34174	23	154	44	>contig10849 length=154 numreads=4 gene=isogroup01761 status=isotig	---	---	---	---	---	---	---	---	---	---	---	---	---
miB_2867_x17	contig11152	154	-20.87	154	-20.87	34477	23	664	400	>contig11152 length=664 numreads=137 gene=isogroup01898 status=isotig	664	tr	E0VZC1	tr|E0VZC1|E0VZC1_PEDHC Transforming protein Ski, putative OS=Pediculus humanus subsp. corporis GN=Phum_PHUM529920 PE=4 SV=1	310	396	659	1	93	95	33	0.149096386	0.002
miB_2867_x17	contig11356	166	-22.62	166	-22.62	34681	23	526	111	>contig11356 length=526 numreads=38 gene=isogroup02000 status=isotig	526	tr	H3DL79	tr|H3DL79|H3DL79_TETNG Uncharacterized protein (Fragment) OS=Tetraodon nigroviridis GN=TTC22 PE=4 SV=1	572	469	2	364	511	156	43	0.245247148	0.081
miB_2867_x17	contig11375	158	-28	158	-28	34700	23	1188	271	>contig11375 length=1188 numreads=68 gene=isogroup02009 status=isotig	---	---	---	---	---	---	---	---	---	---	---	---	---
miB_2867_x17	contig11422	164	-22.22	164	-22.22	34747	23	1081	815	>contig11422 length=1081 numreads=72 gene=isogroup02033 status=isotig	1081	tr	H2TVW3	tr|H2TVW3|H2TVW3_TAKRU Uncharacterized protein (Fragment) OS=Takifugu rubripes GN=LOC101077332 PE=3 SV=1	208	532	1080	21	192	183	75	0.208140611	8.00E-33
miB_2867_x17	contig11759	157	-20.74	157	-20.74	35084	23	967	95	>contig11759 length=967 numreads=135 gene=isogroup02201 status=isotig	967	tr	K1QTT1	tr|K1QTT1|K1QTT1_CRAGI Uncharacterized protein OS=Crassostrea gigas GN=CGI_10009902 PE=4 SV=1	233	732	34	1	230	233	151	0.468459152	9.00E-102
miB_2867_x17	contig11915	156	-20.67	156	-20.67	35240	23	996	370	>contig11915 length=996 numreads=230 gene=isogroup02279 status=isotig	---	---	---	---	---	---	---	---	---	---	---	---	---
miB_2867_x17	contig12196	154	-21.35	154	-21.35	35521	23	593	485	>contig12196 length=593 numreads=52 gene=isogroup02420 status=isotig	593	tr	K1Q660	tr|K1Q660|K1Q660_CRAGI Protein roadkill OS=Crassostrea gigas GN=CGI_10023808 PE=4 SV=1	1991	46	546	1592	1758	168	120	0.607082631	3.00E-59
miB_2867_x17	contig13251	153	-20.59	153	-20.59	36576	23	2840	2646	>contig13251 length=2840 numreads=61 gene=isogroup02974 status=isotig	2840	tr	K1QW39	tr|K1QW39|K1QW39_CRAGI Neurobeachin OS=Crassostrea gigas GN=CGI_10022554 PE=4 SV=1	823	492	2723	80	823	744	636	0.671830986	0
miB_2867_x17	contig13283	169	-25.49	169	-25.49	36608	23	2604	2211	>contig13283 length=2604 numreads=55 gene=isogroup03006 status=isotig	2604	tr	K1PDE4	tr|K1PDE4|K1PDE4_CRAGI Protein arginine N-methyltransferase 5 OS=Crassostrea gigas GN=CGI_10003120 PE=4 SV=1	651	2604	1732	45	356	313	209	0.24078341	0
miB_2867_x17	contig13285	150	-21.29	150	-21.29	36610	23	2598	2033	>contig13285 length=2598 numreads=61 gene=isogroup03008 status=isotig	2598	tr	B6F249	tr|B6F249|B6F249_9BIVA Beta-glucosidase OS=Corbicula japonica GN=CjCel1B PE=2 SV=1	944	56	2527	1	798	829	428	0.494226328	0
miB_2867_x17	contig13308	155	-24.36	155	-24.36	36633	23	2461	618	>contig13308 length=2461 numreads=141 gene=isogroup03031 status=isotig	2461	tr	K1RRH1	tr|K1RRH1|K1RRH1_CRAGI Chromodomain-helicase-DNA-binding protein Mi-2-like protein OS=Crassostrea gigas GN=CGI_10026011 PE=4 SV=1	2123	606	1772	1110	1495	391	302	0.368143031	0
miB_2867_x17	contig13382	152	-20.52	152	-20.52	36707	23	2217	203	>contig13382 length=2217 numreads=46 gene=isogroup03105 status=isotig	2217	tr	K1PFL5	tr|K1PFL5|K1PFL5_CRAGI Putative beta-D-xylosidase 2 OS=Crassostrea gigas GN=CGI_10001825 PE=4 SV=1	745	2	1882	111	738	628	407	0.550744249	0
miB_2867_x17	contig13585	154	-21.43	154	-21.43	36910	23	1864	1811	>contig13585 length=1864 numreads=33 gene=isogroup03308 status=isotig	1864	tr	K1S241	tr|K1S241|K1S241_CRAGI Uncharacterized protein OS=Crassostrea gigas GN=CGI_10025643 PE=4 SV=1	554	870	409	2	150	156	65	0.104613734	8.00E-12
miB_2867_x17	contig13859	155	-20.7	155	-20.7	37184	23	1617	1284	>contig13859 length=1617 numreads=50 gene=isogroup03582 status=isotig	1617	tr	H2YN90	tr|H2YN90|H2YN90_CIOSA Uncharacterized protein (Fragment) OS=Ciona savignyi PE=4 SV=1	633	1335	118	172	598	435	181	0.33580705	6.00E-62
miB_2867_x17	contig13865	167	-20.61	167	-20.61	37190	23	1623	781	>contig13865 length=1623 numreads=29 gene=isogroup03588 status=isotig	1623	tr	K1QXA9	tr|K1QXA9|K1QXA9_CRAGI Sortilin-related receptor OS=Crassostrea gigas GN=CGI_10011205 PE=4 SV=1	2085	3	1622	116	611	550	285	0.526802218	3.00E-168
miB_2867_x17	contig13875	152	-21.89	152	-21.89	37200	23	1613	31	>contig13875 length=1613 numreads=45 gene=isogroup03598 status=isotig	---	---	---	---	---	---	---	---	---	---	---	---	---
miB_2867_x17	contig14136	153	-21.07	153	-21.07	37461	23	1459	453	>contig14136 length=1459 numreads=54 gene=isogroup03859 status=isotig	1459	tr	K1PQ66	tr|K1PQ66|K1PQ66_CRAGI GRAM domain-containing protein 1B OS=Crassostrea gigas GN=CGI_10011976 PE=4 SV=1	893	932	3	206	520	315	179	0.368060315	1.00E-105
miB_2867_x17	contig14160	163	-20.64	163	-20.64	37485	23	1449	563	>contig14160 length=1449 numreads=20 gene=isogroup03883 status=isotig	1449	tr	K1R076	tr|K1R076|K1R076_CRAGI Heat shock 70 kDa protein 12A OS=Crassostrea gigas GN=CGI_10016263 PE=4 SV=1	1674	1256	669	125	314	196	119	0.246376812	6.00E-58
miB_2867_x17	contig14165	151	-20.23	151	-20.23	37490	23	1447	228	>contig14165 length=1447 numreads=27 gene=isogroup03888 status=isotig	1447	tr	K1QGS2	tr|K1QGS2|K1QGS2_CRAGI Putative transcription factor SOX-14 OS=Crassostrea gigas GN=CGI_10021811 PE=4 SV=1	339	1	528	164	339	182	127	0.263303386	1.00E-57
miB_2867_x17	contig14190	160	-20.72	160	-20.72	37515	23	1436	1340	>contig14190 length=1436 numreads=32 gene=isogroup03913 status=isotig	1436	tr	H2Y3E3	tr|H2Y3E3|H2Y3E3_CIOIN Uncharacterized protein (Fragment) OS=Ciona intestinalis PE=4 SV=1	2642	4	558	2228	2399	196	64	0.133704735	4.00E-05
miB_2867_x17	contig14426	164	-25.18	164	-25.18	37751	23	1346	104	>contig14426 length=1346 numreads=70 gene=isogroup04149 status=isotig	1346	tr	Q9NJC3	tr|Q9NJC3|Q9NJC3_BRALA Alcohol dehydrogenase class 3 OS=Branchiostoma lanceolatum GN=Adh3 PE=3 SV=1	377	2	712	141	377	237	191	0.425705795	3.00E-134
miB_2867_x17	contig14599	152	-22.48	152	-22.48	37924	23	1285	66	>contig14599 length=1285 numreads=20 gene=isogroup04322 status=isotig	1285	tr	K1QBR5	tr|K1QBR5|K1QBR5_CRAGI Uncharacterized protein OS=Crassostrea gigas GN=CGI_10018340 PE=4 SV=1	3620	1	1281	2785	3210	431	117	0.273151751	2.00E-53
miB_2867_x17	contig14686	152	-20.29	152	-20.29	38011	23	1261	749	>contig14686 length=1261 numreads=28 gene=isogroup04409 status=isotig	1261	tr	K1QGV3	tr|K1QGV3|K1QGV3_CRAGI Membrane-associated guanylate kinase, WW and PDZ domain-containing protein 1 OS=Crassostrea gigas GN=CGI_10019783 PE=4 SV=1	1245	4	1260	792	1222	439	295	0.701823949	2.00E-167
miB_2867_x17	contig14782	172	-23.64	172	-23.64	38107	23	1228	189	>contig14782 length=1228 numreads=20 gene=isogroup04505 status=isotig	1228	tr	K1PCD4	tr|K1PCD4|K1PCD4_CRAGI A disintegrin and metalloproteinase with thrombospondin motifs 3 OS=Crassostrea gigas GN=CGI_10003921 PE=4 SV=1	1068	1226	27	278	677	402	211	0.515472313	6.00E-154
miB_2867_x17	contig14837	160	-24.32	160	-24.32	38162	23	1214	1109	>contig14837 length=1214 numreads=34 gene=isogroup04560 status=isotig	1214	tr	K1QI47	tr|K1QI47|K1QI47_CRAGI N-terminal kinase-like protein OS=Crassostrea gigas GN=CGI_10015257 PE=4 SV=1	1066	33	413	656	782	128	80	0.197693575	4.00E-33
miB_2867_x17	contig14870	152	-20.79	152	-20.79	38195	23	1208	879	>contig14870 length=1208 numreads=24 gene=isogroup04593 status=isotig	1208	tr	H3A096	tr|H3A096|H3A096_LATCH Uncharacterized protein OS=Latimeria chalumnae PE=4 SV=1	2154	3	1088	1336	1728	397	198	0.491721854	3.00E-102
miB_2867_x17	contig15117	155	-21.88	155	-21.88	38442	23	1142	846	>contig15117 length=1142 numreads=41 gene=isogroup04840 status=isotig	1142	tr	K1PQC8	tr|K1PQC8|K1PQC8_CRAGI Beta-1,3-galactosyltransferase 1 OS=Crassostrea gigas GN=CGI_10011807 PE=4 SV=1	339	222	1121	37	336	305	125	0.328371278	1.00E-75
miB_2867_x17	contig15227	165	-20.84	165	-20.84	38552	23	1114	193	>contig15227 length=1114 numreads=172 gene=isogroup04950 status=isotig	1114	tr	K1PW73	tr|K1PW73|K1PW73_CRAGI Kielin/chordin-like protein OS=Crassostrea gigas GN=CGI_10014333 PE=4 SV=1	383	997	377	14	213	224	58	0.156193896	0.036
miB_2867_x17	contig15372	151	-24.84	151	-24.84	38697	23	1090	35	>contig15372 length=1090 numreads=58 gene=isogroup05095 status=isotig	1090	tr	K1Q545	tr|K1Q545|K1Q545_CRAGI Splicing factor, arginine/serine-rich 7 OS=Crassostrea gigas GN=CGI_10019174 PE=4 SV=1	228	23	286	1	88	88	74	0.203669725	9.00E-47
miB_2867_x17	contig15383	156	-20.48	156	-20.48	38708	23	1088	1014	>contig15383 length=1088 numreads=72 gene=isogroup05106 status=isotig	1088	tr	K1Q9K3	tr|K1Q9K3|K1Q9K3_CRAGI Hepatic leukemia factor OS=Crassostrea gigas GN=CGI_10016181 PE=4 SV=1	360	190	1086	22	300	311	136	0.375	2.00E-51
miB_2867_x17	contig15760	156	-21.13	156	-21.13	39085	23	1011	341	>contig15760 length=1011 numreads=22 gene=isogroup05483 status=isotig	1011	tr	K1S1X3	tr|K1S1X3|K1S1X3_CRAGI SWI/SNF-related matrix-associated actin-dependent regulator of chromatin subfamily A member 5 OS=Crassostrea gigas GN=CGI_10021531 PE=4 SV=1	1371	3	1004	1000	1332	334	304	0.902077151	0
miB_2867_x17	contig15976	152	-20.67	152	-20.67	39301	23	971	316	>contig15976 length=971 numreads=14 gene=isogroup05699 status=isotig	---	---	---	---	---	---	---	---	---	---	---	---	---
miB_2867_x17	contig15995	159	-20.21	159	-20.21	39320	23	953	363	>contig15995 length=953 numreads=13 gene=isogroup05718 status=isotig	953	tr	M3ZAQ8	tr|M3ZAQ8|M3ZAQ8_NOMLE Uncharacterized protein OS=Nomascus leucogenys PE=4 SV=1	820	363	896	5	182	178	134	0.421825813	1.00E-85
miB_2867_x17	contig16025	166	-22.82	166	-22.82	39350	23	965	497	>contig16025 length=965 numreads=15 gene=isogroup05748 status=isotig	965	tr	K1QQZ4	tr|K1QQZ4|K1QQZ4_CRAGI Putative E3 ubiquitin-protein ligase HERC2 OS=Crassostrea gigas GN=CGI_10015851 PE=4 SV=1	5345	964	104	1523	1810	290	182	0.565803109	2.00E-103
miB_2867_x17	contig16059	156	-22.24	156	-22.24	39384	23	957	628	>contig16059 length=957 numreads=11 gene=isogroup05782 status=isotig	957	tr	K1RBA8	tr|K1RBA8|K1RBA8_CRAGI Chondroitin sulfate proteoglycan 4 OS=Crassostrea gigas GN=CGI_10019237 PE=4 SV=1	2349	11	931	297	582	318	115	0.360501567	2.00E-40
miB_2867_x17	contig16182	162	-21.57	162	-21.57	39507	23	939	514	>contig16182 length=939 numreads=22 gene=isogroup05905 status=isotig	939	tr	K1QSL4	tr|K1QSL4|K1QSL4_CRAGI Uncharacterized protein OS=Crassostrea gigas GN=CGI_10018447 PE=4 SV=1	712	1	939	47	363	317	236	0.75399361	3.00E-163
miB_2867_x17	contig16237	162	-26.76	162	-26.76	39562	23	931	739	>contig16237 length=931 numreads=19 gene=isogroup05960 status=isotig	931	tr	K1QVG6	tr|K1QVG6|K1QVG6_CRAGI Mediator of RNA polymerase II transcription subunit 14 OS=Crassostrea gigas GN=CGI_10019846 PE=4 SV=1	1951	3	929	896	1203	309	188	0.605800215	9.00E-118
miB_2867_x17	contig16597	154	-20.71	154	-20.71	39922	23	877	100	>contig16597 length=877 numreads=26 gene=isogroup06320 status=isotig	877	tr	K1PX89	tr|K1PX89|K1PX89_CRAGI Equinatoxin-5 OS=Crassostrea gigas GN=CGI_10004866 PE=4 SV=1	254	2	307	80	184	106	27	0.092360319	0.089
miB_2867_x17	contig16863	159	-26.82	159	-26.82	40188	23	844	755	>contig16863 length=844 numreads=17 gene=isogroup06586 status=isotig	844	tr	K1QDL6	tr|K1QDL6|K1QDL6_CRAGI Organic cation transporter protein OS=Crassostrea gigas GN=CGI_10024281 PE=4 SV=1	592	844	182	84	305	222	116	0.412322275	3.00E-66
miB_2867_x17	contig16883	168	-21.37	168	-21.37	40208	23	830	122	>contig16883 length=830 numreads=14 gene=isogroup06606 status=isotig	830	tr	K1PPS4	tr|K1PPS4|K1PPS4_CRAGI Major facilitator superfamily domain-containing protein 9 OS=Crassostrea gigas GN=CGI_10012544 PE=4 SV=1	745	3	245	265	344	81	52	0.187951807	3.00E-17
miB_2867_x17	contig16895	168	-21.58	168	-21.58	40220	23	840	24	>contig16895 length=840 numreads=15 gene=isogroup06618 status=isotig	---	---	---	---	---	---	---	---	---	---	---	---	---
miB_2867_x17	contig16915	150	-20.84	150	-20.84	40240	23	836	482	>contig16915 length=836 numreads=22 gene=isogroup06638 status=isotig	836	tr	K1QP76	tr|K1QP76|K1QP76_CRAGI Uncharacterized protein OS=Crassostrea gigas GN=CGI_10005468 PE=4 SV=1	1358	420	695	778	861	92	42	0.150717703	7.00E-10
miB_2867_x17	contig16942	158	-21.43	158	-21.43	40267	23	832	305	>contig16942 length=832 numreads=9 gene=isogroup06665 status=isotig	---	---	---	---	---	---	---	---	---	---	---	---	---
miB_2867_x17	contig17054	152	-20.33	152	-20.33	40379	23	824	364	>contig17054 length=824 numreads=12 gene=isogroup06777 status=isotig	824	tr	K1PCW2	tr|K1PCW2|K1PCW2_CRAGI Folylpolyglutamate synthase OS=Crassostrea gigas GN=CGI_10003604 PE=3 SV=1	555	823	5	94	363	277	162	0.589805825	3.00E-104
miB_2867_x17	contig17176	153	-21.55	153	-21.55	40501	23	811	476	>contig17176 length=811 numreads=29 gene=isogroup06899 status=isotig	811	tr	K1R653	tr|K1R653|K1R653_CRAGI Uncharacterized protein OS=Crassostrea gigas GN=CGI_10024928 PE=4 SV=1	182	405	43	29	146	124	40	0.147965475	8.00E-08
miB_2867_x17	contig17195	151	-23.31	151	-23.31	40520	23	806	657	>contig17195 length=806 numreads=10 gene=isogroup06918 status=isotig	806	tr	E6ZIF0	tr|E6ZIF0|E6ZIF0_DICLA UPF0418 protein FAM164A OS=Dicentrarchus labrax GN=FAM164A PE=4 SV=1	332	497	580	305	332	28	24	0.089330025	1.00E-05
miB_2867_x17	contig17235	153	-23	153	-23	40560	23	797	157	>contig17235 length=797 numreads=10 gene=isogroup06958 status=isotig	---	---	---	---	---	---	---	---	---	---	---	---	---
miB_2867_x17	contig17397	171	-28.48	171	-28.48	40722	23	785	275	>contig17397 length=785 numreads=51 gene=isogroup07120 status=isotig	785	tr	B7P6D0	tr|B7P6D0|B7P6D0_IXOSC SCF ubiquitin ligase, Rbx1 component, putative OS=Ixodes scapularis GN=IscW_ISCW016510 PE=4 SV=1	105	776	453	1	105	108	85	0.324840764	4.00E-50
miB_2867_x17	contig17527	154	-21.19	154	-21.19	40852	23	767	657	>contig17527 length=767 numreads=8 gene=isogroup07250 status=isotig	767	tr	K1QW82	tr|K1QW82|K1QW82_CRAGI Putative cation-transporting ATPase 13A3 (Fragment) OS=Crassostrea gigas GN=CGI_10026567 PE=3 SV=1	1224	92	766	440	656	225	161	0.629726206	7.00E-102
miB_2867_x17	contig17764	163	-21.32	163	-21.32	41089	23	746	442	>contig17764 length=746 numreads=36 gene=isogroup07487 status=isotig	746	tr	C3Z7V4	tr|C3Z7V4|C3Z7V4_BRAFL Putative uncharacterized protein OS=Branchiostoma floridae GN=BRAFLDRAFT_119045 PE=4 SV=1	2767	4	744	520	765	248	130	0.522788204	1.00E-72
miB_2867_x17	contig17803	158	-22.67	158	-22.67	41128	23	729	285	>contig17803 length=729 numreads=11 gene=isogroup07526 status=isotig	729	tr	K1PC58	tr|K1PC58|K1PC58_CRAGI Collagen alpha-2(VIII) chain OS=Crassostrea gigas GN=CGI_10003934 PE=4 SV=1	197	9	365	71	197	129	50	0.205761317	2.00E-08
miB_2867_x17	contig17987	167	-22.01	167	-22.01	41312	23	722	399	>contig17987 length=722 numreads=10 gene=isogroup07710 status=isotig	---	---	---	---	---	---	---	---	---	---	---	---	---
miB_2867_x17	contig18263	160	-25.24	160	-25.24	41588	23	688	1	>contig18263 length=688 numreads=6 gene=isogroup07986 status=isotig	---	---	---	---	---	---	---	---	---	---	---	---	---
miB_2867_x17	contig18371	161	-23.82	161	-23.82	41696	23	682	8	>contig18371 length=682 numreads=7 gene=isogroup08094 status=isotig	---	---	---	---	---	---	---	---	---	---	---	---	---
miB_2867_x17	contig18387	166	-23.58	166	-23.58	41712	23	684	497	>contig18387 length=684 numreads=21 gene=isogroup08110 status=isotig	---	---	---	---	---	---	---	---	---	---	---	---	---
miB_2867_x17	contig18621	177	-21.3	177	-21.3	41946	23	659	490	>contig18621 length=659 numreads=7 gene=isogroup08344 status=isotig	---	---	---	---	---	---	---	---	---	---	---	---	---
miB_2867_x17	contig18624	150	-21.05	150	-21.05	41949	23	664	255	>contig18624 length=664 numreads=7 gene=isogroup08347 status=isotig	---	---	---	---	---	---	---	---	---	---	---	---	---
miB_2867_x17	contig18948	162	-22	162	-22	42273	23	632	195	>contig18948 length=632 numreads=11 gene=isogroup08671 status=isotig	---	---	---	---	---	---	---	---	---	---	---	---	---
miB_2867_x17	contig19588	166	-20.51	166	-20.51	42913	23	586	105	>contig19588 length=586 numreads=8 gene=isogroup09311 status=isotig	---	---	---	---	---	---	---	---	---	---	---	---	---
miB_2867_x17	contig20204	152	-20.6	152	-20.6	43529	23	541	510	>contig20204 length=541 numreads=10 gene=isogroup09927 status=isotig	---	---	---	---	---	---	---	---	---	---	---	---	---
miB_2867_x17	contig20216	168	-26.27	168	-26.27	43541	23	534	18	>contig20216 length=534 numreads=7 gene=isogroup09939 status=isotig	---	---	---	---	---	---	---	---	---	---	---	---	---
miB_2867_x17	contig20270	159	-22.04	159	-22.04	43595	23	535	419	>contig20270 length=535 numreads=7 gene=isogroup09993 status=isotig	---	---	---	---	---	---	---	---	---	---	---	---	---
miB_2867_x17	contig20271	157	-22.6	157	-22.6	43596	23	537	280	>contig20271 length=537 numreads=6 gene=isogroup09994 status=isotig	---	---	---	---	---	---	---	---	---	---	---	---	---
miB_2867_x17	contig20397	159	-21.53	159	-21.53	43722	23	527	108	>contig20397 length=527 numreads=7 gene=isogroup10120 status=isotig	---	---	---	---	---	---	---	---	---	---	---	---	---
miB_2867_x17	contig20424	157	-20.86	157	-20.86	43749	23	528	107	>contig20424 length=528 numreads=13 gene=isogroup10147 status=isotig	---	---	---	---	---	---	---	---	---	---	---	---	---
miB_2867_x17	contig20593	171	-25.81	171	-25.81	43918	23	518	133	>contig20593 length=518 numreads=11 gene=isogroup10316 status=isotig	---	---	---	---	---	---	---	---	---	---	---	---	---
miB_2867_x17	contig20776	150	-20.24	150	-20.24	44101	23	504	21	>contig20776 length=504 numreads=6 gene=isogroup10499 status=isotig	---	---	---	---	---	---	---	---	---	---	---	---	---
miB_2867_x17	contig20913	315	-45.6	159	-23.37	44238	23	489	209 175	>contig20913 length=489 numreads=11 gene=isogroup10636 status=isotig	---	---	---	---	---	---	---	---	---	---	---	---	---
miB_2867_x17	contig21109	168	-27.97	168	-27.97	44434	23	483	181	>contig21109 length=483 numreads=6 gene=isogroup10832 status=isotig	---	---	---	---	---	---	---	---	---	---	---	---	---
miB_2867_x17	contig21349	157	-20.39	157	-20.39	44674	23	467	179	>contig21349 length=467 numreads=14 gene=isogroup11072 status=isotig	---	---	---	---	---	---	---	---	---	---	---	---	---
miB_2867_x17	contig21597	152	-20.41	152	-20.41	44922	23	452	361	>contig21597 length=452 numreads=16 gene=isogroup11320 status=isotig	---	---	---	---	---	---	---	---	---	---	---	---	---
miB_2867_x17	contig21689	165	-22.8	165	-22.8	45014	23	440	95	>contig21689 length=440 numreads=15 gene=isogroup11412 status=isotig	---	---	---	---	---	---	---	---	---	---	---	---	---
miB_2867_x17	contig21843	152	-21.81	152	-21.81	45168	23	430	33	>contig21843 length=430 numreads=6 gene=isogroup11566 status=isotig	---	---	---	---	---	---	---	---	---	---	---	---	---
miB_2867_x17	contig22199	159	-20.46	159	-20.46	45524	23	404	134	>contig22199 length=404 numreads=7 gene=isogroup11922 status=isotig	---	---	---	---	---	---	---	---	---	---	---	---	---
miB_2867_x17	contig23277	156	-20.89	156	-20.89	46602	23	143	28	>contig23277 length=143 numreads=6 gene=isogroup13000 status=isotig	---	---	---	---	---	---	---	---	---	---	---	---	---
miB_8882_x3	contig00498	171	-23.72	171	-23.72	47162	23	65	8	>contig00498 length=65 numreads=4274 gene=isogroup00001 status=ig_thresh	---	---	---	---	---	---	---	---	---	---	---	---	---
miB_8882_x3	contig00819	177	-21.4	177	-21.4	47483	23	168	96	>contig00819 length=168 numreads=14 gene=isogroup00001 status=ig_thresh	---	---	---	---	---	---	---	---	---	---	---	---	---
miB_8882_x3	contig01266	177	-21.4	177	-21.4	47927	23	46	16	>contig01266 length=46 numreads=1015 gene=isogroup00001 status=ig_thresh	---	---	---	---	---	---	---	---	---	---	---	---	---
miB_8882_x3	contig03657	173	-20.32	173	-20.32	50314	23	205	120	>contig03657 length=205 numreads=49 gene=isogroup00051 status=isotig	205	tr	K1QPJ4	tr|K1QPJ4|K1QPJ4_CRAGI Sorbin and SH3 domain-containing protein 1 OS=Crassostrea gigas GN=CGI_10021679 PE=4 SV=1	2172	72	1	1375	1398	24	23	0.336585366	1.00E-05
miB_8882_x3	contig03870	158	-21.15	158	-21.15	50527	23	635	7	>contig03870 length=635 numreads=234 gene=isogroup00068 status=isotig	635	tr	Q16R59	tr|Q16R59|Q16R59_AEDAE AAEL011065-PA OS=Aedes aegypti GN=AAEL011065 PE=4 SV=1	1050	632	132	706	885	202	59	0.278740157	1.00E-04
miB_8882_x3	contig04612	164	-22.32	164	-22.32	51269	23	577	114	>contig04612 length=577 numreads=7 gene=isogroup00145 status=isotig	577	tr	G9BX55	tr|G9BX55|G9BX55_9MOLL Kinesin-like motor protein KIF3B OS=Octopus tankahkeei PE=2 SV=1	736	556	125	420	563	144	119	0.618717504	4.00E-42
miB_8882_x3	contig04969	164	-21.02	164	-21.02	51626	23	1363	1216	>contig04969 length=1363 numreads=563 gene=isogroup00194 status=isotig	1363	tr	B3XZN5	tr|B3XZN5|B3XZN5_9BIVA Actin-related protein 2/3 OS=Saccostrea kegaki PE=2 SV=1	368	114	1211	4	368	366	251	0.552457814	0
miB_8882_x3	contig05509	162	-21.18	162	-21.18	52166	23	541	137	>contig05509 length=541 numreads=115 gene=isogroup00278 status=isotig	541	tr	M3YB53	tr|M3YB53|M3YB53_MUSPF Uncharacterized protein OS=Mustela putorius furo GN=ZNF512B PE=4 SV=1	939	345	76	223	314	92	29	0.160813309	0.018
miB_8882_x3	contig05791	156	-21.58	156	-21.58	52448	23	384	243	>contig05791 length=384 numreads=72 gene=isogroup00327 status=none	---	---	---	---	---	---	---	---	---	---	---	---	---
miB_8882_x3	contig06010	167	-24.05	167	-24.05	52667	23	829	241	>contig06010 length=829 numreads=21 gene=isogroup00371 status=isotig	829	tr	Q5ZK54	tr|Q5ZK54|Q5ZK54_CHICK Uncharacterized protein OS=Gallus gallus GN=RCJMB04_13c10 PE=2 SV=1	370	828	4	67	339	276	163	0.58986731	2.00E-107
miB_8882_x3	contig06205	165	-21.99	165	-21.99	52862	23	2259	1024	>contig06205 length=2259 numreads=84 gene=isogroup00410 status=isotig	2259	tr	K1QCS7	tr|K1QCS7|K1QCS7_CRAGI Leucine-rich repeat-containing protein 16A OS=Crassostrea gigas GN=CGI_10005776 PE=4 SV=1	1659	1909	1187	271	557	290	135	0.179282869	2.00E-118
miB_8882_x3	contig06288	168	-22.06	168	-22.06	52945	23	1237	1082	>contig06288 length=1237 numreads=121 gene=isogroup00427 status=isotig	1237	tr	K9LI03	tr|K9LI03|K9LI03_OSTED Tumor necrosis factor OS=Ostrea edulis PE=2 SV=1	315	105	899	38	314	280	131	0.317704123	4.00E-58
miB_8882_x3	contig06384	171	-21.97	171	-21.97	53041	23	271	1	>contig06384 length=271 numreads=63 gene=isogroup00446 status=isotig	271	tr	K1QZX8	tr|K1QZX8|K1QZX8_CRAGI Myosin-XVI OS=Crassostrea gigas GN=CGI_10009534 PE=4 SV=1	2276	1	210	1842	1906	70	45	0.498154982	2.00E-20
miB_8882_x3	contig06548	168	-28.27	168	-28.27	53205	23	236	72	>contig06548 length=236 numreads=7 gene=isogroup00479 status=isotig	236	tr	C3YC67	tr|C3YC67|C3YC67_BRAFL Putative uncharacterized protein OS=Branchiostoma floridae GN=BRAFLDRAFT_125108 PE=4 SV=1	1134	236	60	1083	1134	59	23	0.292372881	0.005
miB_8882_x3	contig06899	168	-21.8	168	-21.8	53556	23	620	346	>contig06899 length=620 numreads=52 gene=isogroup00556 status=isotig	620	tr	K1QXD9	tr|K1QXD9|K1QXD9_CRAGI Male-specific lethal 1-like protein OS=Crassostrea gigas GN=CGI_10008777 PE=4 SV=1	456	619	2	137	359	239	89	0.430645161	5.00E-33
miB_8882_x3	contig07186	163	-20.09	163	-20.09	53843	23	666	190	>contig07186 length=666 numreads=45 gene=isogroup00628 status=isotig	666	tr	K1R367	tr|K1R367|K1R367_CRAGI Remodeling and spacing factor 1 OS=Crassostrea gigas GN=CGI_10025524 PE=4 SV=1	2475	664	317	110	232	123	70	0.315315315	8.00E-34
miB_8882_x3	contig07316	160	-24.09	160	-24.09	53973	23	591	292	>contig07316 length=591 numreads=259 gene=isogroup00660 status=isotig	591	tr	N6T3K5	tr|N6T3K5|N6T3K5_9CUCU Uncharacterized protein (Fragment) OS=Dendroctonus ponderosae GN=YQE_11228 PE=4 SV=1	1083	303	55	22	102	88	33	0.16751269	4.00E-04
miB_8882_x3	contig08028	169	-23.15	169	-23.15	54685	23	686	296	>contig08028 length=686 numreads=14 gene=isogroup00838 status=isotig	686	tr	K1QY62	tr|K1QY62|K1QY62_CRAGI Solute carrier family 35 member E1-like protein OS=Crassostrea gigas GN=CGI_10026362 PE=4 SV=1	1012	655	341	274	379	106	56	0.244897959	8.00E-28
miB_8882_x3	contig08251	161	-20.56	161	-20.56	54908	23	3150	205	>contig08251 length=3150 numreads=484 gene=isogroup00895 status=isotig	3150	tr	K1RH58	tr|K1RH58|K1RH58_CRAGI Alpha-actinin, sarcomeric OS=Crassostrea gigas GN=CGI_10003110 PE=4 SV=1	880	3014	357	3	880	886	795	0.757142857	0
miB_8882_x3	contig08386	156	-20.22	156	-20.22	55043	23	671	280	>contig08386 length=671 numreads=1363 gene=isogroup00940 status=isotig	671	tr	K1QI24	tr|K1QI24|K1QI24_CRAGI Uncharacterized protein OS=Crassostrea gigas GN=CGI_10011496 PE=4 SV=1	230	669	88	41	230	198	70	0.312965723	2.00E-30
miB_8882_x3	contig08443	167	-22.05	167	-22.05	55100	23	955	691	>contig08443 length=955 numreads=986 gene=isogroup00959 status=isotig	955	tr	K1QCU0	tr|K1QCU0|K1QCU0_CRAGI Eukaryotic translation initiation factor 3 subunit G-A OS=Crassostrea gigas GN=CGI_10008836 PE=3 SV=1	1399	906	334	107	297	191	142	0.446073298	2.00E-97
miB_8882_x3	contig08489	163	-20.84	163	-20.84	55146	23	2252	809	>contig08489 length=2252 numreads=61 gene=isogroup00974 status=isotig	2252	tr	L7MF36	tr|L7MF36|L7MF36_9ACAR Uncharacterized protein (Fragment) OS=Rhipicephalus pulchellus PE=2 SV=1	1511	2037	913	131	503	377	240	0.319715808	2.00E-145
miB_8882_x3	contig08493	169	-20.61	169	-20.61	55150	23	2074	407	>contig08493 length=2074 numreads=164 gene=isogroup00976 status=isotig	2074	tr	K1Q4U7	tr|K1Q4U7|K1Q4U7_CRAGI AP-3 complex subunit delta-1 OS=Crassostrea gigas GN=CGI_10025827 PE=4 SV=1	1956	2073	751	294	734	446	334	0.483124397	0
miB_8882_x3	contig08500	170	-26.26	170	-26.26	55157	23	2149	597	>contig08500 length=2149 numreads=49 gene=isogroup00978 status=isotig	2149	tr	K1RJ60	tr|K1RJ60|K1RJ60_CRAGI NFX1-type zinc finger-containing protein 1 OS=Crassostrea gigas GN=CGI_10023396 PE=4 SV=1	1899	226	2079	184	797	633	272	0.379711494	3.00E-157
miB_8882_x3	contig08679	178	-26.91	178	-26.91	55336	23	1765	317	>contig08679 length=1765 numreads=799 gene=isogroup01038 status=isotig	1765	tr	K1QG35	tr|K1QG35|K1QG35_CRAGI Histone-lysine N-methyltransferase MLL5 OS=Crassostrea gigas GN=CGI_10010657 PE=4 SV=1	1950	970	368	264	465	202	136	0.231161473	1.00E-84
miB_8882_x3	contig08724	169	-26.62	169	-26.62	55381	23	1039	308	>contig08724 length=1039 numreads=192 gene=isogroup01053 status=isotig	---	---	---	---	---	---	---	---	---	---	---	---	---
miB_8882_x3	contig08795	176	-22.96	176	-22.96	55452	23	833	261	>contig08795 length=833 numreads=35 gene=isogroup01076 status=isotig	833	tr	H3AH83	tr|H3AH83|H3AH83_LATCH Uncharacterized protein OS=Latimeria chalumnae PE=4 SV=1	353	809	3	9	291	283	151	0.543817527	1.00E-72
miB_8882_x3	contig08966	154	-24.17	154	-24.17	55623	23	424	82	>contig08966 length=424 numreads=18 gene=isogroup01133 status=isotig	424	tr	K4IIR5	tr|K4IIR5|K4IIR5_PSYTT CheY-like response regulator with a PglZ domain OS=Psychroflexus torquis (strain ATCC 700755 / ACAM 623) GN=P700755_003879 PE=4 SV=1	516	401	171	312	390	79	28	0.198113208	0.05
miB_8882_x3	contig09087	171	-24.7	171	-24.7	55744	23	532	432	>contig09087 length=532 numreads=38 gene=isogroup01174 status=isotig	---	---	---	---	---	---	---	---	---	---	---	---	---
miB_8882_x3	contig09205	171	-20.83	171	-20.83	55862	23	1160	154	>contig09205 length=1160 numreads=88 gene=isogroup01213 status=isotig	1160	tr	K1S5U0	tr|K1S5U0|K1S5U0_CRAGI Spermatogenesis-associated protein 1 OS=Crassostrea gigas GN=CGI_10021364 PE=4 SV=1	1128	971	588	12	138	128	94	0.243103448	1.00E-52
miB_8882_x3	contig09245	335	-45.16	177	-24.19	55902	23	379	212 171	>contig09245 length=379 numreads=22 gene=isogroup01226 status=isotig	379	tr	K1Q4N9	tr|K1Q4N9|K1Q4N9_CRAGI Uncharacterized protein OS=Crassostrea gigas GN=CGI_10012597 PE=4 SV=1	1154	178	8	111	159	57	29	0.229551451	7.00E-06
miB_8882_x3	contig09478	164	-27.28	164	-27.28	56135	23	1121	767	>contig09478 length=1121 numreads=18 gene=isogroup01304 status=isotig	1121	tr	K1QT28	tr|K1QT28|K1QT28_CRAGI Ectoine hydroxylase OS=Crassostrea gigas GN=CGI_10016928 PE=4 SV=1	722	781	329	112	257	151	92	0.246208742	2.00E-80
miB_8882_x3	contig09567	165	-22.28	165	-22.28	56224	23	248	126	>contig09567 length=248 numreads=3 gene=isogroup01334 status=isotig	---	---	---	---	---	---	---	---	---	---	---	---	---
miB_8882_x3	contig09569	171	-24.61	171	-24.61	56226	23	190	34	>contig09569 length=190 numreads=6 gene=isogroup01334 status=isotig	---	---	---	---	---	---	---	---	---	---	---	---	---
miB_8882_x3	contig09888	163	-20.51	163	-20.51	56545	23	620	430	>contig09888 length=620 numreads=499 gene=isogroup01441 status=isotig	620	tr	A7S7C2	tr|A7S7C2|A7S7C2_NEMVE Predicted protein (Fragment) OS=Nematostella vectensis GN=v1g107549 PE=4 SV=1	184	160	387	36	113	79	32	0.15483871	3.00E-10
miB_8882_x3	contig10390	163	-20.49	163	-20.49	57047	23	602	388	>contig10390 length=602 numreads=18 gene=isogroup01608 status=isotig	---	---	---	---	---	---	---	---	---	---	---	---	---
miB_8882_x3	contig10950	153	-25.31	153	-25.31	57607	23	2041	1243	>contig10950 length=2041 numreads=110 gene=isogroup01797 status=isotig	2041	tr	K1RGV2	tr|K1RGV2|K1RGV2_CRAGI Protein outspread OS=Crassostrea gigas GN=CGI_10018618 PE=4 SV=1	2584	90	881	1	260	267	189	0.277804998	2.00E-106
miB_8882_x3	contig10988	165	-23.79	165	-23.79	57645	23	1885	818	>contig10988 length=1885 numreads=169 gene=isogroup01816 status=isotig	1885	tr	K1PGZ1	tr|K1PGZ1|K1PGZ1_CRAGI Uncharacterized protein OS=Crassostrea gigas GN=CGI_10015025 PE=4 SV=1	1074	1885	449	42	524	483	362	0.576127321	0
miB_8882_x3	contig11161	306	-44.55	154	-22.39	57818	23	1437	528 440	>contig11161 length=1437 numreads=82 gene=isogroup01902 status=isotig	1437	tr	K1P9Y1	tr|K1P9Y1|K1P9Y1_CRAGI Uncharacterized protein OS=Crassostrea gigas GN=CGI_10005854 PE=4 SV=1	2108	1325	912	34	173	142	64	0.133611691	1.00E-21
miB_8882_x3	contig11210	156	-20.75	156	-20.75	57867	23	569	279	>contig11210 length=569 numreads=15 gene=isogroup01927 status=isotig	569	tr	G3TZ74	tr|G3TZ74|G3TZ74_LOXAF Uncharacterized protein OS=Loxodonta africana GN=LOC100664786 PE=4 SV=1	2312	501	112	266	393	135	52	0.274165202	6.00E-07
miB_8882_x3	contig11262	306	-44.36	154	-22.92	57919	23	1027	653 576	>contig11262 length=1027 numreads=30 gene=isogroup01953 status=isotig	1027	tr	K1QTN2	tr|K1QTN2|K1QTN2_CRAGI Steroid 17-alpha-hydroxylase/17,20 lyase OS=Crassostrea gigas GN=CGI_10025993 PE=3 SV=1	448	3	1025	67	404	342	186	0.543330088	2.00E-129
miB_8882_x3	contig11457	171	-22.32	171	-22.32	58114	23	1264	683	>contig11457 length=1264 numreads=195 gene=isogroup02050 status=isotig	---	---	---	---	---	---	---	---	---	---	---	---	---
miB_8882_x3	contig11682	156	-21.88	156	-21.88	58339	23	2033	281	>contig11682 length=2033 numreads=298 gene=isogroup02163 status=isotig	2033	tr	K1RVK9	tr|K1RVK9|K1RVK9_CRAGI Titin OS=Crassostrea gigas GN=CGI_10026641 PE=4 SV=1	3010	2031	1	1574	2250	677	459	0.677324152	0
miB_8882_x3	contig11821	178	-31.13	178	-31.13	58478	23	999	168	>contig11821 length=999 numreads=67 gene=isogroup02232 status=isotig	999	tr	K1QDY6	tr|K1QDY6|K1QDY6_CRAGI Eukaryotic translation initiation factor 4B OS=Crassostrea gigas GN=CGI_10015124 PE=4 SV=1	1065	981	697	152	246	96	69	0.207207207	4.00E-31
miB_8882_x3	contig11940	155	-22.12	155	-22.12	58597	23	904	422	>contig11940 length=904 numreads=96 gene=isogroup02292 status=isotig	904	tr	K1RWE5	tr|K1RWE5|K1RWE5_CRAGI Thioredoxin-like protein 1 OS=Crassostrea gigas GN=CGI_10024594 PE=4 SV=1	288	53	904	1	282	284	202	0.670353982	8.00E-148
miB_8882_x3	contig11978	156	-20.08	156	-20.08	58635	23	855	665	>contig11978 length=855 numreads=18 gene=isogroup02311 status=isotig	855	tr	F7G6J7	tr|F7G6J7|F7G6J7_MONDO Uncharacterized protein OS=Monodelphis domestica GN=PRCC PE=4 SV=1	499	313	23	321	425	108	38	0.133333333	0.002
miB_8882_x3	contig11990	161	-20.35	161	-20.35	58647	23	1585	1499	>contig11990 length=1585 numreads=142 gene=isogroup02317 status=isotig	1585	tr	K1REG2	tr|K1REG2|K1REG2_CRAGI B(0,+)-type amino acid transporter 1 OS=Crassostrea gigas GN=CGI_10024617 PE=4 SV=1	508	1567	320	2	429	428	267	0.505362776	5.00E-156
miB_8882_x3	contig12004	162	-20.39	162	-20.39	58661	23	1939	1209	>contig12004 length=1939 numreads=121 gene=isogroup02324 status=isotig	1939	tr	K1RJC9	tr|K1RJC9|K1RJC9_CRAGI Uncharacterized protein OS=Crassostrea gigas GN=CGI_10028472 PE=4 SV=1	944	1448	675	672	932	289	108	0.167096441	4.00E-32
miB_8882_x3	contig12355	158	-20.82	158	-20.82	59012	23	226	2	>contig12355 length=226 numreads=42 gene=isogroup02499 status=isotig	226	tr	Q2PZI2	tr|Q2PZI2|Q2PZI2_CARAU Gamma-aminobutyrate aminotransferase (Fragment) OS=Carassius auratus PE=2 SV=1	252	2	223	75	148	74	52	0.690265487	4.00E-19
miB_8882_x3	contig12528	164	-21.82	164	-21.82	59185	23	1098	854	>contig12528 length=1098 numreads=151 gene=isogroup02586 status=isotig	---	---	---	---	---	---	---	---	---	---	---	---	---
miB_8882_x3	contig12930	150	-21.66	150	-21.66	59587	23	424	174	>contig12930 length=424 numreads=13 gene=isogroup02787 status=isotig	424	tr	K1Q208	tr|K1Q208|K1Q208_CRAGI TBC1 domain family member 14 OS=Crassostrea gigas GN=CGI_10021947 PE=4 SV=1	789	24	422	151	283	134	93	0.658018868	1.00E-55
miB_8882_x3	contig13212	168	-25.32	168	-25.32	59869	23	3504	524	>contig13212 length=3504 numreads=183 gene=isogroup02935 status=isotig	3504	tr	J7FIC1	tr|J7FIC1|J7FIC1_9BIVA Chitinase-3 OS=Hyriopsis cumingii PE=2 SV=1	653	99	1544	27	511	488	292	0.25	0
miB_8882_x3	contig13213	175	-24.06	175	-24.06	59870	23	3422	346	>contig13213 length=3422 numreads=130 gene=isogroup02936 status=isotig	3422	tr	K1QTL3	tr|K1QTL3|K1QTL3_CRAGI Rho-associated protein kinase 2 OS=Crassostrea gigas GN=CGI_10004418 PE=4 SV=1	1209	3159	55	1	956	1037	657	0.57597896	0
miB_8882_x3	contig13242	169	-22.88	169	-22.88	59899	23	2913	2824	>contig13242 length=2913 numreads=87 gene=isogroup02965 status=isotig	2913	tr	K1P9X1	tr|K1P9X1|K1P9X1_CRAGI Anion exchange protein 2 OS=Crassostrea gigas GN=CGI_10014158 PE=4 SV=1	1845	391	2913	311	1077	853	487	0.501544799	0
miB_8882_x3	contig13248	163	-21.28	163	-21.28	59905	23	2871	430	>contig13248 length=2871 numreads=92 gene=isogroup02971 status=isotig	2871	tr	K1RII7	tr|K1RII7|K1RII7_CRAGI Uncharacterized protein OS=Crassostrea gigas GN=CGI_10025681 PE=4 SV=1	3532	2316	109	333	1028	753	389	0.406478579	0
miB_8882_x3	contig13277	151	-25.19	151	-25.19	59934	23	2623	1426	>contig13277 length=2623 numreads=69 gene=isogroup03000 status=isotig	2623	tr	K1QIQ6	tr|K1QIQ6|K1QIQ6_CRAGI Uncharacterized protein OS=Crassostrea gigas GN=CGI_10018075 PE=4 SV=1	425	110	1348	1	425	426	327	0.373999238	0
miB_8882_x3	contig13305	157	-20.56	157	-20.56	59962	23	2481	658	>contig13305 length=2481 numreads=240 gene=isogroup03028 status=isotig	2481	tr	K1Q1E7	tr|K1Q1E7|K1Q1E7_CRAGI CTD small phosphatase-like protein OS=Crassostrea gigas GN=CGI_10010518 PE=4 SV=1	320	109	918	17	320	304	223	0.269649335	6.00E-139
miB_8882_x3	contig13386	160	-20.53	160	-20.53	60043	23	2211	545	>contig13386 length=2211 numreads=75 gene=isogroup03109 status=isotig	2211	tr	K1R114	tr|K1R114|K1R114_CRAGI Uncharacterized protein OS=Crassostrea gigas GN=CGI_10025427 PE=4 SV=1	342	1049	363	36	263	231	109	0.147896879	2.00E-69
miB_8882_x3	contig13445	166	-22.83	166	-22.83	60102	23	2082	1026	>contig13445 length=2082 numreads=63 gene=isogroup03168 status=isotig	2082	tr	A7RSP9	tr|A7RSP9|A7RSP9_NEMVE Predicted protein OS=Nematostella vectensis GN=v1g201544 PE=4 SV=1	2128	1815	1141	27	250	233	90	0.129682997	8.00E-29
miB_8882_x3	contig13448	164	-20.1	164	-20.1	60105	23	2071	2046	>contig13448 length=2071 numreads=76 gene=isogroup03171 status=isotig	2071	tr	K1QVG2	tr|K1QVG2|K1QVG2_CRAGI Nucleolar GTP-binding protein 2 OS=Crassostrea gigas GN=CGI_10004835 PE=4 SV=1	710	2057	522	14	533	520	390	0.564944471	0
miB_8882_x3	contig13451	162	-20.46	162	-20.46	60108	23	2061	189	>contig13451 length=2061 numreads=341 gene=isogroup03174 status=isotig	2061	tr	K1P9T4	tr|K1P9T4|K1P9T4_CRAGI FYN-binding protein OS=Crassostrea gigas GN=CGI_10014662 PE=4 SV=1	705	858	256	339	551	220	76	0.11062591	0.007
miB_8882_x3	contig13467	163	-20.52	163	-20.52	60124	23	2037	1961	>contig13467 length=2037 numreads=47 gene=isogroup03190 status=isotig	---	---	---	---	---	---	---	---	---	---	---	---	---
miB_8882_x3	contig13478	172	-25.15	172	-25.15	60135	23	2022	702	>contig13478 length=2022 numreads=64 gene=isogroup03201 status=isotig	2022	tr	Q8MY76	tr|Q8MY76|Q8MY76_9BIVA Se-cadherin (Fragment) OS=Saccostrea echinata GN=SeCad PE=2 SV=1	1222	1599	436	832	1219	395	187	0.277448071	8.00E-62
miB_8882_x3	contig13483	161	-21.67	161	-21.67	60140	23	2013	1231	>contig13483 length=2013 numreads=57 gene=isogroup03206 status=isotig	2013	tr	K1PVV1	tr|K1PVV1|K1PVV1_CRAGI LIM domain only protein 7 OS=Crassostrea gigas GN=CGI_10027758 PE=4 SV=1	2031	1854	1513	638	748	116	57	0.084947839	2.00E-22
miB_8882_x3	contig13514	170	-24.79	170	-24.79	60171	23	1955	591	>contig13514 length=1955 numreads=37 gene=isogroup03237 status=isotig	1955	tr	K1QTN7	tr|K1QTN7|K1QTN7_CRAGI RING finger protein 43 OS=Crassostrea gigas GN=CGI_10017504 PE=4 SV=1	623	1481	384	1	362	396	164	0.251662404	8.00E-41
miB_8882_x3	contig13616	158	-21.39	158	-21.39	60273	23	1809	1572	>contig13616 length=1809 numreads=81 gene=isogroup03339 status=isotig	---	---	---	---	---	---	---	---	---	---	---	---	---
miB_8882_x3	contig13708	162	-23.87	162	-23.87	60365	23	1716	95	>contig13708 length=1716 numreads=43 gene=isogroup03431 status=isotig	1716	tr	K1QWL6	tr|K1QWL6|K1QWL6_CRAGI Liver carboxylesterase 22 OS=Crassostrea gigas GN=CGI_10025888 PE=4 SV=1	740	1657	128	55	556	520	217	0.379370629	2.00E-115
miB_8882_x3	contig13714	160	-22.2	160	-22.2	60371	23	1715	881	>contig13714 length=1715 numreads=35 gene=isogroup03437 status=isotig	1715	tr	K1R6H0	tr|K1R6H0|K1R6H0_CRAGI Zinc finger protein castor-like protein 1 OS=Crassostrea gigas GN=CGI_10025689 PE=4 SV=1	1637	2	1714	6	572	619	305	0.533527697	4.00E-151
miB_8882_x3	contig13743	157	-21.81	157	-21.81	60400	23	1701	594	>contig13743 length=1701 numreads=133 gene=isogroup03466 status=isotig	1701	tr	K1QU80	tr|K1QU80|K1QU80_CRAGI Formin-binding protein 4 OS=Crassostrea gigas GN=CGI_10022526 PE=4 SV=1	1137	1479	733	49	278	256	112	0.197530864	2.00E-34
miB_8882_x3	contig13760	170	-23.01	170	-23.01	60417	23	1684	728	>contig13760 length=1684 numreads=62 gene=isogroup03483 status=isotig	---	---	---	---	---	---	---	---	---	---	---	---	---
miB_8882_x3	contig13850	164	-22.09	164	-22.09	60507	23	1626	822	>contig13850 length=1626 numreads=41 gene=isogroup03573 status=isotig	1626	sp	Q9BHM6	sp|Q9BHM6|OCDH_PECMA Octopine dehydrogenase OS=Pecten maximus GN=odh1 PE=1 SV=1	399	1499	300	3	399	400	194	0.357933579	2.00E-143
miB_8882_x3	contig13993	169	-23.63	169	-23.63	60650	23	1538	1325	>contig13993 length=1538 numreads=31 gene=isogroup03716 status=isotig	1538	tr	K1PPK8	tr|K1PPK8|K1PPK8_CRAGI Voltage-dependent calcium channel subunit alpha-2/delta-2 OS=Crassostrea gigas GN=CGI_10023387 PE=4 SV=1	1452	1506	4	437	975	543	304	0.592977893	0
miB_8882_x3	contig14027	161	-20.4	161	-20.4	60684	23	1518	1009	>contig14027 length=1518 numreads=25 gene=isogroup03750 status=isotig	---	---	---	---	---	---	---	---	---	---	---	---	---
miB_8882_x3	contig14194	167	-20.6	167	-20.6	60851	23	1435	1151	>contig14194 length=1435 numreads=113 gene=isogroup03917 status=isotig	1435	tr	L7MGF1	tr|L7MGF1|L7MGF1_9ACAR Putative ral (Fragment) OS=Rhipicephalus pulchellus PE=2 SV=1	744	808	134	183	407	225	136	0.284320557	3.00E-84
miB_8882_x3	contig14198	156	-22.85	156	-22.85	60855	23	1435	790	>contig14198 length=1435 numreads=66 gene=isogroup03921 status=isotig	1435	tr	K1RPB0	tr|K1RPB0|K1RPB0_CRAGI Coiled-coil domain-containing protein 96 OS=Crassostrea gigas GN=CGI_10024168 PE=4 SV=1	541	990	1	126	458	334	261	0.545644599	3.00E-94
miB_8882_x3	contig14261	155	-20.73	155	-20.73	60918	23	1411	492	>contig14261 length=1411 numreads=35 gene=isogroup03984 status=isotig	1411	tr	H3CMX9	tr|H3CMX9|H3CMX9_TETNG Uncharacterized protein (Fragment) OS=Tetraodon nigroviridis GN=SCN2B PE=4 SV=1	221	460	344	99	137	39	19	0.040396882	0.056
miB_8882_x3	contig14263	152	-21.23	152	-21.23	60920	23	1410	429	>contig14263 length=1410 numreads=45 gene=isogroup03986 status=isotig	1410	tr	K1Q297	tr|K1Q297|K1Q297_CRAGI Uncharacterized protein OS=Crassostrea gigas GN=CGI_10012679 PE=4 SV=1	836	526	71	58	215	160	51	0.108510638	1.00E-12
miB_8882_x3	contig14283	160	-20.42	160	-20.42	60940	23	1403	127	>contig14283 length=1403 numreads=18 gene=isogroup04006 status=isotig	1403	tr	G5BHB2	tr|G5BHB2|G5BHB2_HETGA Poly [ADP-ribose] polymerase 6 OS=Heterocephalus glaber GN=GW7_06054 PE=4 SV=1	641	30	1115	266	635	370	237	0.506771205	8.00E-158
miB_8882_x3	contig14320	174	-23.69	174	-23.69	60977	23	1386	938	>contig14320 length=1386 numreads=24 gene=isogroup04043 status=isotig	1386	tr	G1NGX6	tr|G1NGX6|G1NGX6_MELGA Uncharacterized protein (Fragment) OS=Meleagris gallopavo GN=CACHD1 PE=4 SV=2	1212	1328	30	563	1003	459	139	0.300865801	2.00E-48
miB_8882_x3	contig14346	164	-20.32	164	-20.32	61003	23	1372	756	>contig14346 length=1372 numreads=73 gene=isogroup04069 status=isotig	1372	tr	K1QH15	tr|K1QH15|K1QH15_CRAGI UPF0636 protein C4orf41-like protein OS=Crassostrea gigas GN=CGI_10014199 PE=4 SV=1	1583	1349	78	1084	1507	424	283	0.618804665	7.00E-119
miB_8882_x3	contig14368	175	-22.48	175	-22.48	61025	23	1359	56	>contig14368 length=1359 numreads=61 gene=isogroup04091 status=isotig	1359	tr	K1QK13	tr|K1QK13|K1QK13_CRAGI Putative phosphoethanolamine N-methyltransferase 3 OS=Crassostrea gigas GN=CGI_10015458 PE=4 SV=1	506	1323	4	66	506	441	294	0.649006623	0
miB_8882_x3	contig14489	160	-23.43	160	-23.43	61146	23	1317	718	>contig14489 length=1317 numreads=27 gene=isogroup04212 status=isotig	---	---	---	---	---	---	---	---	---	---	---	---	---
miB_8882_x3	contig14593	166	-23.87	166	-23.87	61250	23	1286	188	>contig14593 length=1286 numreads=16 gene=isogroup04316 status=isotig	1286	tr	K1Q5J8	tr|K1Q5J8|K1Q5J8_CRAGI Uncharacterized protein OS=Crassostrea gigas GN=CGI_10013809 PE=4 SV=1	1566	1274	93	650	1008	397	184	0.429237947	3.00E-86
miB_8882_x3	contig14656	162	-23.17	162	-23.17	61313	23	1269	1239	>contig14656 length=1269 numreads=47 gene=isogroup04379 status=isotig	1269	tr	K1QKU6	tr|K1QKU6|K1QKU6_CRAGI mRNA export factor OS=Crassostrea gigas GN=CGI_10015433 PE=4 SV=1	363	1267	254	20	358	339	283	0.669030733	0
miB_8882_x3	contig14760	158	-20.62	158	-20.62	61417	23	1235	537	>contig14760 length=1235 numreads=183 gene=isogroup04483 status=isotig	1235	tr	K1PQD7	tr|K1PQD7|K1PQD7_CRAGI Uncharacterized protein OS=Crassostrea gigas GN=CGI_10011755 PE=4 SV=1	1641	740	390	51	167	117	85	0.206477733	4.00E-63
miB_8882_x3	contig15015	164	-22.67	164	-22.67	61672	23	1164	232	>contig15015 length=1164 numreads=22 gene=isogroup04738 status=isotig	---	---	---	---	---	---	---	---	---	---	---	---	---
miB_8882_x3	contig15108	161	-21.69	161	-21.69	61765	23	1136	973	>contig15108 length=1136 numreads=18 gene=isogroup04831 status=isotig	---	---	---	---	---	---	---	---	---	---	---	---	---
miB_8882_x3	contig15163	170	-22.36	170	-22.36	61820	23	1127	914	>contig15163 length=1127 numreads=19 gene=isogroup04886 status=isotig	1127	tr	K1PHE9	tr|K1PHE9|K1PHE9_CRAGI Uncharacterized protein OS=Crassostrea gigas GN=CGI_10019620 PE=4 SV=1	1002	384	1127	529	775	248	163	0.433895297	3.00E-148
miB_8882_x3	contig15170	154	-20.91	154	-20.91	61827	23	1128	850	>contig15170 length=1128 numreads=34 gene=isogroup04893 status=isotig	1128	tr	F7CH12	tr|F7CH12|F7CH12_MONDO Uncharacterized protein (Fragment) OS=Monodelphis domestica GN=BRK1 PE=4 SV=1	104	32	286	4	88	85	60	0.159574468	2.00E-30
miB_8882_x3	contig15171	159	-23.85	159	-23.85	61828	23	1124	632	>contig15171 length=1124 numreads=21 gene=isogroup04894 status=isotig	1124	tr	K1R8K3	tr|K1R8K3|K1R8K3_CRAGI Ubiquitin-conjugating enzyme E2 Q2 OS=Crassostrea gigas GN=CGI_10026978 PE=4 SV=1	738	1123	2	362	733	374	217	0.579181495	2.00E-156
miB_8882_x3	contig15515	159	-21.97	159	-21.97	62172	23	1060	288	>contig15515 length=1060 numreads=50 gene=isogroup05238 status=isotig	1060	tr	H9K111	tr|H9K111|H9K111_APIME Uncharacterized protein OS=Apis mellifera GN=Prl-1 PE=4 SV=1	172	657	1058	2	135	134	96	0.271698113	4.00E-60
miB_8882_x3	contig15554	159	-24.31	159	-24.31	62211	23	1047	549	>contig15554 length=1047 numreads=190 gene=isogroup05277 status=isotig	1047	tr	K1PYP0	tr|K1PYP0|K1PYP0_CRAGI T-cell acute lymphocytic leukemia protein 1 OS=Crassostrea gigas GN=CGI_10003531 PE=4 SV=1	219	771	349	58	196	144	93	0.266475645	1.00E-35
miB_8882_x3	contig15661	159	-21.24	159	-21.24	62318	23	1029	27	>contig15661 length=1029 numreads=22 gene=isogroup05384 status=isotig	1029	tr	K1PTY6	tr|K1PTY6|K1PTY6_CRAGI Serine/threonine-protein phosphatase 1 regulatory subunit 10 OS=Crassostrea gigas GN=CGI_10007456 PE=4 SV=1	877	600	154	7	155	149	87	0.253644315	7.00E-54
miB_8882_x3	contig15773	165	-21.29	165	-21.29	62430	23	1007	226	>contig15773 length=1007 numreads=20 gene=isogroup05496 status=isotig	1007	tr	K1R6Q1	tr|K1R6Q1|K1R6Q1_CRAGI Uncharacterized protein OS=Crassostrea gigas GN=CGI_10027421 PE=4 SV=1	172	230	505	67	155	93	33	0.098311817	3.00E-07
miB_8882_x3	contig15807	172	-20.66	172	-20.66	62464	23	993	857	>contig15807 length=993 numreads=17 gene=isogroup05530 status=isotig	993	tr	C3XRC1	tr|C3XRC1|C3XRC1_BRAFL Putative uncharacterized protein OS=Branchiostoma floridae GN=BRAFLDRAFT_73168 PE=4 SV=1	219	791	327	65	218	155	78	0.235649547	2.00E-41
miB_8882_x3	contig15820	160	-20.05	160	-20.05	62477	23	995	158	>contig15820 length=995 numreads=12 gene=isogroup05543 status=isotig	995	tr	K1RAM5	tr|K1RAM5|K1RAM5_CRAGI UPF0712 protein C7orf64-like protein OS=Crassostrea gigas GN=CGI_10022611 PE=4 SV=1	744	683	42	235	405	221	68	0.205025126	1.00E-09
miB_8882_x3	contig15952	160	-21.1	160	-21.1	62609	23	973	603	>contig15952 length=973 numreads=34 gene=isogroup05675 status=isotig	973	tr	K1QFS0	tr|K1QFS0|K1QFS0_CRAGI Transcription elongation factor SPT6 OS=Crassostrea gigas GN=CGI_10017142 PE=4 SV=1	1649	797	459	50	162	115	67	0.206577595	1.00E-05
miB_8882_x3	contig15999	167	-21.61	167	-21.61	62656	23	970	137	>contig15999 length=970 numreads=18 gene=isogroup05722 status=isotig	970	tr	K1PCW8	tr|K1PCW8|K1PCW8_CRAGI Bromodomain adjacent to zinc finger domain protein 2B OS=Crassostrea gigas GN=CGI_10008697 PE=4 SV=1	2317	813	250	629	809	188	115	0.355670103	2.00E-58
miB_8882_x3	contig16041	167	-21.15	167	-21.15	62698	23	959	267	>contig16041 length=959 numreads=17 gene=isogroup05764 status=isotig	959	tr	H3JL68	tr|H3JL68|H3JL68_STRPU Uncharacterized protein OS=Strongylocentrotus purpuratus PE=4 SV=1	801	943	8	1	317	317	218	0.681960375	1.00E-137
miB_8882_x3	contig16052	171	-21.76	171	-21.76	62709	23	960	426	>contig16052 length=960 numreads=14 gene=isogroup05775 status=isotig	960	tr	K1QQD7	tr|K1QQD7|K1QQD7_CRAGI Uncharacterized protein OS=Crassostrea gigas GN=CGI_10024563 PE=4 SV=1	493	960	577	37	162	128	68	0.2125	1.00E-65
miB_8882_x3	contig16094	327	-41.09	164	-21	62751	23	950	225 381	>contig16094 length=950 numreads=17 gene=isogroup05817 status=isotig	950	tr	K1Q5L4	tr|K1Q5L4|K1Q5L4_CRAGI Pre-mRNA-splicing factor 38B OS=Crassostrea gigas GN=CGI_10018884 PE=4 SV=1	392	949	269	4	243	240	195	0.615789474	3.00E-111
miB_8882_x3	contig16169	175	-25.23	175	-25.23	62826	23	930	759	>contig16169 length=930 numreads=17 gene=isogroup05892 status=isotig	930	tr	K1PWG1	tr|K1PWG1|K1PWG1_CRAGI Rab GTPase-activating protein 1 OS=Crassostrea gigas GN=CGI_10018931 PE=4 SV=1	970	278	928	3	206	217	133	0.429032258	4.00E-75
miB_8882_x3	contig16186	158	-20.18	158	-20.18	62843	23	934	580	>contig16186 length=934 numreads=12 gene=isogroup05909 status=isotig	---	---	---	---	---	---	---	---	---	---	---	---	---
miB_8882_x3	contig16268	161	-21.21	161	-21.21	62925	23	930	361	>contig16268 length=930 numreads=24 gene=isogroup05991 status=isotig	930	tr	J3JYV3	tr|J3JYV3|J3JYV3_9CUCU Uncharacterized protein OS=Dendroctonus ponderosae GN=YQE_00680 PE=2 SV=1	195	929	573	53	170	119	77	0.248387097	4.00E-46
miB_8882_x3	contig16270	172	-22.97	172	-22.97	62927	23	928	92	>contig16270 length=928 numreads=11 gene=isogroup05993 status=isotig	928	tr	F1KSX4	tr|F1KSX4|F1KSX4_ASCSU Integrin alpha pat-2 OS=Ascaris suum PE=2 SV=1	1148	21	917	581	891	321	73	0.235991379	1.00E-08
miB_8882_x3	contig16437	170	-21.82	170	-21.82	63094	23	904	699	>contig16437 length=904 numreads=72 gene=isogroup06160 status=isotig	904	tr	K1QFH4	tr|K1QFH4|K1QFH4_CRAGI GTP-binding protein YPT7 OS=Crassostrea gigas GN=CGI_10019014 PE=4 SV=1	735	763	137	279	476	209	138	0.457964602	1.00E-81
miB_8882_x3	contig16462	159	-20.27	159	-20.27	63119	23	899	222	>contig16462 length=899 numreads=46 gene=isogroup06185 status=isotig	899	tr	B7Q9D1	tr|B7Q9D1|B7Q9D1_IXOSC Mediator of RNA polymerase II transcription subunit, putative OS=Ixodes scapularis GN=IscW_ISCW021461 PE=4 SV=1	274	1	735	2	274	273	130	0.43381535	8.00E-72
miB_8882_x3	contig16518	167	-24.6	167	-24.6	63175	23	884	450	>contig16518 length=884 numreads=13 gene=isogroup06241 status=isotig	884	tr	K1Q000	tr|K1Q000|K1Q000_CRAGI Uncharacterized protein OS=Crassostrea gigas GN=CGI_10010108 PE=4 SV=1	857	881	351	57	233	177	106	0.359728507	4.00E-53
miB_8882_x3	contig16642	168	-23.33	168	-23.33	63299	23	868	163	>contig16642 length=868 numreads=18 gene=isogroup06365 status=isotig	---	---	---	---	---	---	---	---	---	---	---	---	---
miB_8882_x3	contig16780	163	-21.25	163	-21.25	63437	23	853	714	>contig16780 length=853 numreads=12 gene=isogroup06503 status=isotig	---	---	---	---	---	---	---	---	---	---	---	---	---
miB_8882_x3	contig16917	155	-21.71	155	-21.71	63574	23	837	231	>contig16917 length=837 numreads=17 gene=isogroup06640 status=isotig	837	tr	Q32NR2	tr|Q32NR2|Q32NR2_XENLA MGC130922 protein OS=Xenopus laevis GN=matn2 PE=2 SV=1	840	835	125	85	326	249	59	0.211469534	3.00E-04
miB_8882_x3	contig16962	163	-26.09	163	-26.09	63619	23	835	439	>contig16962 length=835 numreads=19 gene=isogroup06685 status=isotig	---	---	---	---	---	---	---	---	---	---	---	---	---
miB_8882_x3	contig17080	166	-25.14	166	-25.14	63737	23	819	633	>contig17080 length=819 numreads=26 gene=isogroup06803 status=isotig	---	---	---	---	---	---	---	---	---	---	---	---	---
miB_8882_x3	contig17122	169	-22.04	169	-22.04	63779	23	817	115	>contig17122 length=817 numreads=34 gene=isogroup06845 status=isotig	---	---	---	---	---	---	---	---	---	---	---	---	---
miB_8882_x3	contig17133	167	-21.65	167	-21.65	63790	23	813	358	>contig17133 length=813 numreads=19 gene=isogroup06856 status=isotig	---	---	---	---	---	---	---	---	---	---	---	---	---
miB_8882_x3	contig17138	155	-23.22	155	-23.22	63795	23	808	344	>contig17138 length=808 numreads=30 gene=isogroup06861 status=isotig	808	tr	K1QII5	tr|K1QII5|K1QII5_CRAGI Tripartite motif-containing protein 45 OS=Crassostrea gigas GN=CGI_10005948 PE=4 SV=1	368	309	779	47	205	160	69	0.256188119	1.00E-32
miB_8882_x3	contig17327	159	-21.07	159	-21.07	63984	23	794	92	>contig17327 length=794 numreads=20 gene=isogroup07050 status=isotig	---	---	---	---	---	---	---	---	---	---	---	---	---
miB_8882_x3	contig17454	155	-20.57	155	-20.57	64111	23	774	312	>contig17454 length=774 numreads=17 gene=isogroup07177 status=isotig	774	tr	K1RYK2	tr|K1RYK2|K1RYK2_CRAGI Uncharacterized protein OS=Crassostrea gigas GN=CGI_10026127 PE=4 SV=1	2065	596	18	62	264	212	73	0.282945736	1.00E-10
miB_8882_x3	contig17511	169	-25.56	169	-25.56	64168	23	770	430	>contig17511 length=770 numreads=7 gene=isogroup07234 status=isotig	770	tr	K1Q5V3	tr|K1Q5V3|K1Q5V3_CRAGI DnaJ-like protein subfamily C member 1 OS=Crassostrea gigas GN=CGI_10014612 PE=4 SV=1	445	605	3	242	424	203	105	0.409090909	2.00E-53
miB_8882_x3	contig17639	152	-21.4	152	-21.4	64296	23	759	186	>contig17639 length=759 numreads=9 gene=isogroup07362 status=isotig	759	tr	K1S6A9	tr|K1S6A9|K1S6A9_CRAGI Zinc finger MYND domain-containing protein 19 OS=Crassostrea gigas GN=CGI_10028933 PE=4 SV=1	232	758	192	43	232	191	119	0.470355731	3.00E-77
miB_8882_x3	contig17674	164	-26.74	164	-26.74	64331	23	756	583	>contig17674 length=756 numreads=8 gene=isogroup07397 status=isotig	756	tr	K1RLY5	tr|K1RLY5|K1RLY5_CRAGI Dual serine/threonine and tyrosine protein kinase OS=Crassostrea gigas GN=CGI_10023676 PE=3 SV=1	961	2	754	127	361	251	114	0.452380952	7.00E-52
miB_8882_x3	contig17683	157	-21.32	157	-21.32	64340	23	750	99	>contig17683 length=750 numreads=9 gene=isogroup07406 status=isotig	750	tr	K1QF19	tr|K1QF19|K1QF19_CRAGI Solute carrier family 12 member 2 OS=Crassostrea gigas GN=CGI_10025442 PE=4 SV=1	1016	2	745	404	651	248	196	0.784	1.00E-125
miB_8882_x3	contig17820	164	-20.16	164	-20.16	64477	23	738	369	>contig17820 length=738 numreads=9 gene=isogroup07543 status=isotig	738	tr	K1PSE4	tr|K1PSE4|K1PSE4_CRAGI Uncharacterized protein OS=Crassostrea gigas GN=CGI_10019915 PE=4 SV=1	171	118	348	92	171	80	53	0.215447154	1.00E-25
miB_8882_x3	contig17912	171	-20.09	171	-20.09	64569	23	729	200	>contig17912 length=729 numreads=8 gene=isogroup07635 status=isotig	---	---	---	---	---	---	---	---	---	---	---	---	---
miB_8882_x3	contig18009	157	-21.13	157	-21.13	64666	23	719	443	>contig18009 length=719 numreads=16 gene=isogroup07732 status=isotig	---	---	---	---	---	---	---	---	---	---	---	---	---
miB_8882_x3	contig18281	166	-20.15	166	-20.15	64938	23	696	611	>contig18281 length=696 numreads=13 gene=isogroup08004 status=isotig	---	---	---	---	---	---	---	---	---	---	---	---	---
miB_8882_x3	contig18293	162	-20.68	162	-20.68	64950	23	695	337	>contig18293 length=695 numreads=7 gene=isogroup08016 status=isotig	---	---	---	---	---	---	---	---	---	---	---	---	---
miB_8882_x3	contig18529	158	-22.31	158	-22.31	65186	23	669	134	>contig18529 length=669 numreads=8 gene=isogroup08252 status=isotig	---	---	---	---	---	---	---	---	---	---	---	---	---
miB_8882_x3	contig18753	160	-22.14	160	-22.14	65410	23	645	586	>contig18753 length=645 numreads=10 gene=isogroup08476 status=isotig	---	---	---	---	---	---	---	---	---	---	---	---	---
miB_8882_x3	contig18777	166	-20.48	166	-20.48	65434	23	649	184	>contig18777 length=649 numreads=7 gene=isogroup08500 status=isotig	---	---	---	---	---	---	---	---	---	---	---	---	---
miB_8882_x3	contig18856	151	-21.86	151	-21.86	65513	23	643	489	>contig18856 length=643 numreads=27 gene=isogroup08579 status=isotig	---	---	---	---	---	---	---	---	---	---	---	---	---
miB_8882_x3	contig18861	163	-26.27	163	-26.27	65518	23	641	48	>contig18861 length=641 numreads=27 gene=isogroup08584 status=isotig	---	---	---	---	---	---	---	---	---	---	---	---	---
miB_8882_x3	contig18954	159	-20.61	159	-20.61	65611	23	631	379	>contig18954 length=631 numreads=10 gene=isogroup08677 status=isotig	---	---	---	---	---	---	---	---	---	---	---	---	---
miB_8882_x3	contig19079	155	-20.68	155	-20.68	65736	23	621	138	>contig19079 length=621 numreads=28 gene=isogroup08802 status=isotig	---	---	---	---	---	---	---	---	---	---	---	---	---
miB_8882_x3	contig19382	170	-26.9	170	-26.9	66039	23	597	405	>contig19382 length=597 numreads=13 gene=isogroup09105 status=isotig	---	---	---	---	---	---	---	---	---	---	---	---	---
miB_8882_x3	contig19385	160	-24.82	160	-24.82	66042	23	601	248	>contig19385 length=601 numreads=12 gene=isogroup09108 status=isotig	---	---	---	---	---	---	---	---	---	---	---	---	---
miB_8882_x3	contig19496	162	-21.93	162	-21.93	66153	23	593	314	>contig19496 length=593 numreads=14 gene=isogroup09219 status=isotig	---	---	---	---	---	---	---	---	---	---	---	---	---
miB_8882_x3	contig19557	169	-21.15	169	-21.15	66214	23	590	41	>contig19557 length=590 numreads=30 gene=isogroup09280 status=isotig	---	---	---	---	---	---	---	---	---	---	---	---	---
miB_8882_x3	contig19574	153	-21.05	153	-21.05	66231	23	574	7	>contig19574 length=574 numreads=8 gene=isogroup09297 status=isotig	---	---	---	---	---	---	---	---	---	---	---	---	---
miB_8882_x3	contig19832	165	-21.65	165	-21.65	66489	23	566	505	>contig19832 length=566 numreads=7 gene=isogroup09555 status=isotig	---	---	---	---	---	---	---	---	---	---	---	---	---
miB_8882_x3	contig19878	167	-21.59	167	-21.59	66535	23	562	195	>contig19878 length=562 numreads=7 gene=isogroup09601 status=isotig	---	---	---	---	---	---	---	---	---	---	---	---	---
miB_8882_x3	contig20074	153	-22.66	153	-22.66	66731	23	553	493	>contig20074 length=553 numreads=20 gene=isogroup09797 status=isotig	---	---	---	---	---	---	---	---	---	---	---	---	---
miB_8882_x3	contig20082	164	-21.07	164	-21.07	66739	23	551	178	>contig20082 length=551 numreads=7 gene=isogroup09805 status=isotig	---	---	---	---	---	---	---	---	---	---	---	---	---
miB_8882_x3	contig20248	180	-28.14	180	-28.14	66905	23	539	60	>contig20248 length=539 numreads=47 gene=isogroup09971 status=isotig	---	---	---	---	---	---	---	---	---	---	---	---	---
miB_8882_x3	contig20256	158	-20.02	158	-20.02	66913	23	539	71	>contig20256 length=539 numreads=11 gene=isogroup09979 status=isotig	---	---	---	---	---	---	---	---	---	---	---	---	---
miB_8882_x3	contig20294	165	-20.85	165	-20.85	66951	23	536	75	>contig20294 length=536 numreads=7 gene=isogroup10017 status=isotig	---	---	---	---	---	---	---	---	---	---	---	---	---
miB_8882_x3	contig20411	160	-21.52	160	-21.52	67068	23	527	155	>contig20411 length=527 numreads=8 gene=isogroup10134 status=isotig	---	---	---	---	---	---	---	---	---	---	---	---	---
miB_8882_x3	contig20534	166	-23.61	166	-23.61	67191	23	523	230	>contig20534 length=523 numreads=8 gene=isogroup10257 status=isotig	---	---	---	---	---	---	---	---	---	---	---	---	---
miB_8882_x3	contig20764	155	-24.94	155	-24.94	67421	23	505	6	>contig20764 length=505 numreads=14 gene=isogroup10487 status=isotig	---	---	---	---	---	---	---	---	---	---	---	---	---
miB_8882_x3	contig21030	166	-26.34	166	-26.34	67687	23	485	333	>contig21030 length=485 numreads=6 gene=isogroup10753 status=isotig	---	---	---	---	---	---	---	---	---	---	---	---	---
miB_8882_x3	contig21090	166	-23.73	166	-23.73	67747	23	480	429	>contig21090 length=480 numreads=11 gene=isogroup10813 status=isotig	---	---	---	---	---	---	---	---	---	---	---	---	---
miB_8882_x3	contig21464	165	-25.84	165	-25.84	68121	23	454	343	>contig21464 length=454 numreads=9 gene=isogroup11187 status=isotig	---	---	---	---	---	---	---	---	---	---	---	---	---
miB_8882_x3	contig21636	164	-20.36	164	-20.36	68293	23	448	95	>contig21636 length=448 numreads=7 gene=isogroup11359 status=isotig	---	---	---	---	---	---	---	---	---	---	---	---	---
miB_8882_x3	contig21926	156	-20.96	156	-20.96	68583	23	429	289	>contig21926 length=429 numreads=6 gene=isogroup11649 status=isotig	---	---	---	---	---	---	---	---	---	---	---	---	---
miB_8882_x3	contig21930	170	-21.81	170	-21.81	68587	23	429	347	>contig21930 length=429 numreads=7 gene=isogroup11653 status=isotig	---	---	---	---	---	---	---	---	---	---	---	---	---
miB_8882_x3	contig22056	162	-20.07	162	-20.07	68713	23	415	208	>contig22056 length=415 numreads=12 gene=isogroup11779 status=isotig	---	---	---	---	---	---	---	---	---	---	---	---	---
miB_8882_x3	contig22194	154	-23.09	154	-23.09	68851	23	407	44	>contig22194 length=407 numreads=6 gene=isogroup11917 status=isotig	---	---	---	---	---	---	---	---	---	---	---	---	---
miB_8882_x3	contig22203	156	-20.33	156	-20.33	68860	23	403	188	>contig22203 length=403 numreads=7 gene=isogroup11926 status=isotig	---	---	---	---	---	---	---	---	---	---	---	---	---
miB_8882_x3	contig22269	164	-21.13	164	-21.13	68926	23	396	5	>contig22269 length=396 numreads=6 gene=isogroup11992 status=isotig	---	---	---	---	---	---	---	---	---	---	---	---	---
miB_8882_x3	contig22453	157	-22.55	157	-22.55	69110	23	383	321	>contig22453 length=383 numreads=8 gene=isogroup12176 status=isotig	---	---	---	---	---	---	---	---	---	---	---	---	---
miB_8882_x3	contig22588	310	-43.07	160	-21.71	69245	23	364	289 141	>contig22588 length=364 numreads=6 gene=isogroup12311 status=isotig	---	---	---	---	---	---	---	---	---	---	---	---	---
miB_8882_x3	contig22822	162	-21.59	162	-21.59	69479	23	324	112	>contig22822 length=324 numreads=22 gene=isogroup12545 status=isotig	---	---	---	---	---	---	---	---	---	---	---	---	---
miB_14349_x1	contig00773	167	-27.87	167	-27.87	70769	22	1595	1529	>contig00773 length=1595 numreads=51 gene=isogroup00001 status=ig_thresh	1595	tr	K1Q506	tr|K1Q506|K1Q506_CRAGI Lactadherin OS=Crassostrea gigas GN=CGI_10016849 PE=4 SV=1	619	1531	563	136	459	325	187	0.351724138	3.00E-126
miB_14349_x1	contig03205	155	-24.35	155	-24.35	73194	22	497	345	>contig03205 length=497 numreads=122 gene=isogroup00022 status=isotig	497	tr	K1QUD6	tr|K1QUD6|K1QUD6_CRAGI Clathrin light chain A OS=Crassostrea gigas GN=CGI_10021336 PE=4 SV=1	209	497	237	123	209	87	67	0.404426559	2.00E-41
miB_14349_x1	contig04051	158	-20.79	158	-20.79	74040	22	121	7	>contig04051 length=121 numreads=2 gene=isogroup00084 status=isotig	---	---	---	---	---	---	---	---	---	---	---	---	---
miB_14349_x1	contig04185	164	-20.3	164	-20.3	74174	22	998	749	>contig04185 length=998 numreads=1297 gene=isogroup00097 status=isotig	---	---	---	---	---	---	---	---	---	---	---	---	---
miB_14349_x1	contig04188	164	-20.3	164	-20.3	74177	22	1032	837	>contig04188 length=1032 numreads=365 gene=isogroup00097 status=isotig	---	---	---	---	---	---	---	---	---	---	---	---	---
miB_14349_x1	contig04764	162	-20.1	162	-20.1	74753	22	212	167	>contig04764 length=212 numreads=33 gene=isogroup00164 status=isotig	---	---	---	---	---	---	---	---	---	---	---	---	---
miB_14349_x1	contig05948	154	-20.71	154	-20.71	75937	22	905	533	>contig05948 length=905 numreads=26 gene=isogroup00359 status=isotig	---	---	---	---	---	---	---	---	---	---	---	---	---
miB_14349_x1	contig06306	164	-22.99	164	-22.99	76295	22	743	480	>contig06306 length=743 numreads=15 gene=isogroup00430 status=isotig	---	---	---	---	---	---	---	---	---	---	---	---	---
miB_14349_x1	contig06314	167	-23.1	167	-23.1	76303	22	2769	1935	>contig06314 length=2769 numreads=220 gene=isogroup00432 status=isotig	---	---	---	---	---	---	---	---	---	---	---	---	---
miB_14349_x1	contig06790	165	-22.19	165	-22.19	76779	22	864	571	>contig06790 length=864 numreads=48 gene=isogroup00529 status=isotig	864	tr	K1QXS6	tr|K1QXS6|K1QXS6_CRAGI Heterogeneous nuclear ribonucleoprotein A2-like protein 1 OS=Crassostrea gigas GN=CGI_10028469 PE=4 SV=1	363	274	810	35	212	179	108	0.375	2.00E-70
miB_14349_x1	contig06872	150	-23.1	150	-23.1	76861	22	760	475	>contig06872 length=760 numreads=592 gene=isogroup00549 status=isotig	760	tr	K1Q9S6	tr|K1Q9S6|K1Q9S6_CRAGI RING finger protein nhl-1 OS=Crassostrea gigas GN=CGI_10019965 PE=4 SV=1	1031	129	758	7	245	239	101	0.398684211	3.00E-52
miB_14349_x1	contig06974	152	-20.78	152	-20.78	76963	22	889	724	>contig06974 length=889 numreads=52 gene=isogroup00575 status=isotig	---	---	---	---	---	---	---	---	---	---	---	---	---
miB_14349_x1	contig08869	156	-20.58	156	-20.58	78858	22	1652	1484	>contig08869 length=1652 numreads=73 gene=isogroup01101 status=isotig	1652	tr	K1PH10	tr|K1PH10|K1PH10_CRAGI Polyadenylate-binding protein-interacting protein 1 OS=Crassostrea gigas GN=CGI_10014652 PE=4 SV=1	417	175	1353	15	385	403	186	0.337772397	2.00E-91
miB_14349_x1	contig09246	159	-20.65	159	-20.65	79235	22	975	201	>contig09246 length=975 numreads=15 gene=isogroup01227 status=isotig	975	tr	K1Q817	tr|K1Q817|K1Q817_CRAGI UPF0672 protein C3orf58 OS=Crassostrea gigas GN=CGI_10012338 PE=4 SV=1	1422	59	559	100	266	167	107	0.329230769	8.00E-64
miB_14349_x1	contig09678	153	-23.55	153	-23.55	79667	22	160	111	>contig09678 length=160 numreads=9 gene=isogroup01371 status=isotig	---	---	---	---	---	---	---	---	---	---	---	---	---
miB_14349_x1	contig09731	159	-21.46	159	-21.46	79720	22	410	310	>contig09731 length=410 numreads=33 gene=isogroup01388 status=isotig	410	tr	C3ZM56	tr|C3ZM56|C3ZM56_BRAFL Putative uncharacterized protein OS=Branchiostoma floridae GN=BRAFLDRAFT_76554 PE=4 SV=1	778	42	392	658	778	121	64	0.468292683	6.00E-35
miB_14349_x1	contig09970	158	-22.17	158	-22.17	79959	22	386	1	>contig09970 length=386 numreads=14 gene=isogroup01468 status=isotig	386	tr	K1QA33	tr|K1QA33|K1QA33_CRAGI Structure-specific endonuclease subunit SLX4 OS=Crassostrea gigas GN=CGI_10019710 PE=4 SV=1	2991	60	359	1248	1345	101	55	0.42746114	4.00E-23
miB_14349_x1	contig10101	160	-20.35	160	-20.35	80090	22	425	284	>contig10101 length=425 numreads=23 gene=isogroup01512 status=isotig	425	tr	M4ZVF0	tr|M4ZVF0|M4ZVF0_ANABR NADH dehydrogenase subunit 1 OS=Anadara broughtonii GN=ND1 PE=4 SV=1	307	2	151	115	164	50	35	0.247058824	1.00E-12
miB_14349_x1	contig10258	162	-23.57	162	-23.57	80247	22	273	35	>contig10258 length=273 numreads=7 gene=isogroup01564 status=isotig	273	tr	K1PVP2	tr|K1PVP2|K1PVP2_CRAGI Copper-transporting ATPase 1 OS=Crassostrea gigas GN=CGI_10001203 PE=3 SV=1	1434	3	272	1043	1131	90	50	0.549450549	6.00E-21
miB_14349_x1	contig10948	157	-21.23	157	-21.23	80937	22	2254	415	>contig10948 length=2254 numreads=94 gene=isogroup01796 status=isotig	2254	tr	K1RCH0	tr|K1RCH0|K1RCH0_CRAGI Putative histone-lysine N-methyltransferase ASH1L OS=Crassostrea gigas GN=CGI_10006344 PE=4 SV=1	2162	1988	777	782	1208	438	168	0.223602484	9.00E-48
miB_14349_x1	contig11143	157	-24.88	157	-24.88	81132	22	2210	634	>contig11143 length=2210 numreads=86 gene=isogroup01893 status=isotig	2210	tr	C4P9M5	tr|C4P9M5|C4P9M5_9BIVA Cytochrome P450 OS=Hyriopsis cumingii PE=2 SV=1	510	2	1159	33	428	400	145	0.196832579	4.00E-82
miB_14349_x1	contig11176	158	-24.98	158	-24.98	81165	22	1916	1230	>contig11176 length=1916 numreads=78 gene=isogroup01910 status=isotig	1916	tr	F1KPF2	tr|F1KPF2|F1KPF2_ASCSU Muscle M-line assembly protein unc-89 OS=Ascaris suum PE=2 SV=1	6467	1912	14	4249	4909	674	197	0.308455115	2.00E-59
miB_14349_x1	contig11366	152	-20.48	152	-20.48	81355	22	2553	865	>contig11366 length=2553 numreads=175 gene=isogroup02005 status=isotig	2553	tr	K1PH92	tr|K1PH92|K1PH92_CRAGI Uncharacterized protein OS=Crassostrea gigas GN=CGI_10008855 PE=4 SV=1	122	1179	925	8	96	90	64	0.07520564	6.00E-19
miB_14349_x1	contig11552	163	-23.55	163	-23.55	81541	22	904	420	>contig11552 length=904 numreads=181 gene=isogroup02098 status=isotig	904	tr	K1QE15	tr|K1QE15|K1QE15_CRAGI Ataxin-2 OS=Crassostrea gigas GN=CGI_10018768 PE=4 SV=1	914	340	903	43	225	189	113	0.375	4.00E-56
miB_14349_x1	contig11593	155	-20.44	155	-20.44	81582	22	1046	271	>contig11593 length=1046 numreads=103 gene=isogroup02118 status=isotig	1046	tr	K1QXL9	tr|K1QXL9|K1QXL9_CRAGI Translationally-controlled tumor-like protein OS=Crassostrea gigas GN=CGI_10011187 PE=4 SV=1	902	963	253	511	726	246	103	0.29541109	6.00E-50
miB_14349_x1	contig12203	162	-21.1	162	-21.1	82192	22	179	43	>contig12203 length=179 numreads=368 gene=isogroup02423 status=isotig	---	---	---	---	---	---	---	---	---	---	---	---	---
miB_14349_x1	contig12766	157	-21.55	157	-21.55	82755	22	938	865	>contig12766 length=938 numreads=129 gene=isogroup02705 status=isotig	938	tr	K1R3W8	tr|K1R3W8|K1R3W8_CRAGI Ubiquitin carboxyl-terminal hydrolase OS=Crassostrea gigas GN=CGI_10020864 PE=3 SV=1	1256	938	237	36	270	241	118	0.377398721	2.00E-72
miB_14349_x1	contig13064	157	-20.66	157	-20.66	83053	22	488	270	>contig13064 length=488 numreads=85 gene=isogroup02854 status=isotig	---	---	---	---	---	---	---	---	---	---	---	---	---
miB_14349_x1	contig13199	161	-20.49	161	-20.49	83188	22	4954	3105	>contig13199 length=4954 numreads=412 gene=isogroup02922 status=isotig	4954	tr	K1QFR9	tr|K1QFR9|K1QFR9_CRAGI Spectrin beta chain OS=Crassostrea gigas GN=CGI_10013845 PE=4 SV=1	2419	4954	413	602	2109	1514	1280	0.775131207	0
miB_14349_x1	contig13222	159	-23.49	159	-23.49	83211	22	3178	935	>contig13222 length=3178 numreads=248 gene=isogroup02945 status=isotig	3178	tr	K1PWC7	tr|K1PWC7|K1PWC7_CRAGI PERQ amino acid-rich with GYF domain-containing protein 1 OS=Crassostrea gigas GN=CGI_10005699 PE=4 SV=1	856	3097	2168	1	311	317	226	0.213341724	6.00E-105
miB_14349_x1	contig13228	158	-20.17	158	-20.17	83217	22	3075	2176	>contig13228 length=3075 numreads=135 gene=isogroup02951 status=isotig	3075	tr	I3ZR77	tr|I3ZR77|I3ZR77_CRAGI Beta-catenin OS=Crassostrea gigas PE=2 SV=1	832	2252	552	268	832	571	509	0.496585366	0
miB_14349_x1	contig13296	169	-22.33	169	-22.33	83285	22	2546	523	>contig13296 length=2546 numreads=107 gene=isogroup03019 status=isotig	2546	tr	E9H8X8	tr|E9H8X8|E9H8X8_DAPPU Putative uncharacterized protein OS=Daphnia pulex GN=DAPPUDRAFT_326839 PE=4 SV=1	1978	1008	1	1053	1451	412	121	0.142576591	1.00E-25
miB_14349_x1	contig13337	169	-22.4	169	-22.4	83326	22	2349	638	>contig13337 length=2349 numreads=67 gene=isogroup03060 status=isotig	2349	tr	B7Q6Z1	tr|B7Q6Z1|B7Q6Z1_IXOSC Saposin, putative OS=Ixodes scapularis GN=IscW_ISCW011597 PE=4 SV=1	921	545	2092	326	889	570	149	0.190293742	7.00E-61
miB_14349_x1	contig13347	167	-21.2	167	-21.2	83336	22	2321	1157	>contig13347 length=2321 numreads=84 gene=isogroup03070 status=isotig	---	---	---	---	---	---	---	---	---	---	---	---	---
miB_14349_x1	contig13362	164	-22.47	164	-22.47	83351	22	2277	201	>contig13362 length=2277 numreads=185 gene=isogroup03085 status=isotig	2277	tr	D5FT53	tr|D5FT53|D5FT53_9BIVA Thioester-containing protein-E OS=Azumapecten farreri GN=TEP PE=4 SV=1	1462	2277	100	738	1458	729	415	0.546772069	0
miB_14349_x1	contig13383	172	-25.04	172	-25.04	83372	22	2214	290	>contig13383 length=2214 numreads=157 gene=isogroup03106 status=isotig	2214	tr	K1QAH8	tr|K1QAH8|K1QAH8_CRAGI Uncharacterized protein OS=Crassostrea gigas GN=CGI_10015501 PE=4 SV=1	1563	1970	270	875	1440	567	426	0.577235772	0
miB_14349_x1	contig13419	159	-22.31	159	-22.31	83408	22	2123	1881	>contig13419 length=2123 numreads=50 gene=isogroup03142 status=isotig	2123	tr	H3B4E4	tr|H3B4E4|H3B4E4_LATCH Uncharacterized protein OS=Latimeria chalumnae PE=4 SV=1	524	3	1343	79	524	447	318	0.449364107	0
miB_14349_x1	contig13425	156	-22.33	156	-22.33	83414	22	2119	1408	>contig13425 length=2119 numreads=120 gene=isogroup03148 status=isotig	2119	tr	K1QQU6	tr|K1QQU6|K1QQU6_CRAGI Phosphatase and actin regulator 1 OS=Crassostrea gigas GN=CGI_10024847 PE=4 SV=1	606	242	3	419	498	80	54	0.076451156	5.00E-22
miB_14349_x1	contig13488	159	-20.31	159	-20.31	83477	22	2005	160	>contig13488 length=2005 numreads=48 gene=isogroup03211 status=isotig	2005	tr	K1QAE8	tr|K1QAE8|K1QAE8_CRAGI Uncharacterized protein OS=Crassostrea gigas GN=CGI_10016472 PE=4 SV=1	1733	164	1951	207	798	599	378	0.565586035	0
miB_14349_x1	contig13509	159	-22.63	159	-22.63	83498	22	1955	1888	>contig13509 length=1955 numreads=48 gene=isogroup03232 status=isotig	1955	tr	K1RAI3	tr|K1RAI3|K1RAI3_CRAGI Annexin OS=Crassostrea gigas GN=CGI_10021863 PE=3 SV=1	323	1438	509	14	323	310	212	0.325319693	7.00E-152
miB_14349_x1	contig13584	174	-27.23	174	-27.23	83573	22	1865	256	>contig13584 length=1865 numreads=43 gene=isogroup03307 status=isotig	1865	tr	K1P486	tr|K1P486|K1P486_CRAGI Heat shock 70 kDa protein 12A OS=Crassostrea gigas GN=CGI_10012117 PE=4 SV=1	584	1504	665	190	461	283	115	0.184986595	1.00E-61
miB_14349_x1	contig13612	157	-22	157	-22	83601	22	1814	1386	>contig13612 length=1814 numreads=38 gene=isogroup03335 status=isotig	1814	tr	Q2ABP4	tr|Q2ABP4|Q2ABP4_CRAGI Transporter OS=Crassostrea gigas GN=taut PE=2 SV=1	671	3	1760	70	654	595	320	0.5292172	0
miB_14349_x1	contig13710	164	-22.6	164	-22.6	83699	22	1713	1537	>contig13710 length=1713 numreads=19 gene=isogroup03433 status=isotig	1713	tr	K1R5F1	tr|K1R5F1|K1R5F1_CRAGI WD repeat-containing protein 34 OS=Crassostrea gigas GN=CGI_10028675 PE=4 SV=1	506	504	1247	257	505	253	140	0.245183888	6.00E-86
miB_14349_x1	contig13917	166	-20.13	166	-20.13	83906	22	1586	1397	>contig13917 length=1586 numreads=85 gene=isogroup03640 status=isotig	1586	tr	K1P636	tr|K1P636|K1P636_CRAGI Uncharacterized protein OS=Crassostrea gigas GN=CGI_10009842 PE=4 SV=1	549	726	556	453	507	57	25	0.047288777	3.00E-05
miB_14349_x1	contig13942	159	-21.96	159	-21.96	83931	22	1563	1457	>contig13942 length=1563 numreads=69 gene=isogroup03665 status=isotig	1563	tr	Q17EJ6	tr|Q17EJ6|Q17EJ6_AEDAE AAEL003801-PA OS=Aedes aegypti GN=AAEL003801 PE=3 SV=1	459	939	85	165	444	286	117	0.224568138	1.00E-54
miB_14349_x1	contig13974	167	-20.08	167	-20.08	83963	22	1538	961	>contig13974 length=1538 numreads=30 gene=isogroup03697 status=isotig	---	---	---	---	---	---	---	---	---	---	---	---	---
miB_14349_x1	contig13990	155	-23.26	155	-23.26	83979	22	1541	1200	>contig13990 length=1541 numreads=42 gene=isogroup03713 status=isotig	1541	tr	K1R1R9	tr|K1R1R9|K1R1R9_CRAGI Pre-mRNA-processing factor 6 OS=Crassostrea gigas GN=CGI_10009282 PE=4 SV=1	836	180	1208	4	344	343	281	0.547047372	9.00E-159
miB_14349_x1	contig13996	161	-20.72	161	-20.72	83985	22	1539	182	>contig13996 length=1539 numreads=101 gene=isogroup03719 status=isotig	1539	tr	Q7Z1H3	tr|Q7Z1H3|Q7Z1H3_APLCA Glutamate receptor subunit protein GluR7 OS=Aplysia californica PE=2 SV=1	890	1	1056	532	890	361	216	0.421052632	1.00E-136
miB_14349_x1	contig14106	155	-20.25	155	-20.25	84095	22	1474	195	>contig14106 length=1474 numreads=42 gene=isogroup03829 status=isotig	1474	tr	C1BWU1	tr|C1BWU1|C1BWU1_ESOLU HIG1 domain family member 1A OS=Esox lucius GN=HIG1A PE=4 SV=1	104	11	334	4	102	108	32	0.065128901	3.00E-04
miB_14349_x1	contig14174	157	-20.02	157	-20.02	84163	22	1441	419	>contig14174 length=1441 numreads=32 gene=isogroup03897 status=isotig	1441	tr	K1P9Y1	tr|K1P9Y1|K1P9Y1_CRAGI Uncharacterized protein OS=Crassostrea gigas GN=CGI_10005854 PE=4 SV=1	2108	987	1430	1365	1496	153	57	0.118667592	3.00E-12
miB_14349_x1	contig14207	155	-20.24	155	-20.24	84196	22	1429	900	>contig14207 length=1429 numreads=25 gene=isogroup03930 status=isotig	---	---	---	---	---	---	---	---	---	---	---	---	---
miB_14349_x1	contig14292	153	-21.82	153	-21.82	84281	22	1385	683	>contig14292 length=1385 numreads=57 gene=isogroup04015 status=isotig	---	---	---	---	---	---	---	---	---	---	---	---	---
miB_14349_x1	contig14533	171	-26.26	171	-26.26	84522	22	1310	359	>contig14533 length=1310 numreads=28 gene=isogroup04256 status=isotig	1310	tr	K1PY95	tr|K1PY95|K1PY95_CRAGI Uncharacterized protein OS=Crassostrea gigas GN=CGI_10027440 PE=4 SV=1	3240	1295	381	2426	2724	313	154	0.352671756	2.00E-74
miB_14349_x1	contig14564	154	-20.67	154	-20.67	84553	22	1293	745	>contig14564 length=1293 numreads=55 gene=isogroup04287 status=isotig	1293	tr	K1QHM3	tr|K1QHM3|K1QHM3_CRAGI Uncharacterized protein OS=Crassostrea gigas GN=CGI_10004605 PE=4 SV=1	728	563	3	266	446	187	125	0.290023202	1.00E-71
miB_14349_x1	contig14720	165	-22.25	165	-22.25	84709	22	1252	340	>contig14720 length=1252 numreads=24 gene=isogroup04443 status=isotig	---	---	---	---	---	---	---	---	---	---	---	---	---
miB_14349_x1	contig14731	152	-21.16	152	-21.16	84720	22	1244	640	>contig14731 length=1244 numreads=23 gene=isogroup04454 status=isotig	1244	tr	K1R5C4	tr|K1R5C4|K1R5C4_CRAGI Golgin subfamily A member 3 OS=Crassostrea gigas GN=CGI_10019734 PE=4 SV=1	1597	577	1236	179	405	241	88	0.21221865	8.00E-21
miB_14349_x1	contig14859	156	-20.53	156	-20.53	84848	22	1208	240	>contig14859 length=1208 numreads=32 gene=isogroup04582 status=isotig	1208	tr	H3HLN3	tr|H3HLN3|H3HLN3_STRPU Uncharacterized protein OS=Strongylocentrotus purpuratus PE=4 SV=1	2374	770	1090	1033	1154	122	48	0.119205298	6.00E-16
miB_14349_x1	contig14875	150	-20.03	150	-20.03	84864	22	1201	186	>contig14875 length=1201 numreads=45 gene=isogroup04598 status=isotig	1201	tr	K1Q644	tr|K1Q644|K1Q644_CRAGI Uncharacterized protein OS=Crassostrea gigas GN=CGI_10028288 PE=3 SV=1	1629	583	2	24	217	194	135	0.337218984	4.00E-64
miB_14349_x1	contig14997	162	-22.41	162	-22.41	84986	22	1167	14	>contig14997 length=1167 numreads=56 gene=isogroup04720 status=isotig	---	---	---	---	---	---	---	---	---	---	---	---	---
miB_14349_x1	contig15040	163	-20.38	163	-20.38	85029	22	1160	735	>contig15040 length=1160 numreads=43 gene=isogroup04763 status=isotig	1160	tr	C3YMX0	tr|C3YMX0|C3YMX0_BRAFL Putative uncharacterized protein OS=Branchiostoma floridae GN=BRAFLDRAFT_63459 PE=4 SV=1	1099	480	1049	863	1055	198	92	0.237931034	4.00E-45
miB_14349_x1	contig15096	164	-25.08	164	-25.08	85085	22	1148	458	>contig15096 length=1148 numreads=53 gene=isogroup04819 status=isotig	1148	tr	K1Q7J8	tr|K1Q7J8|K1Q7J8_CRAGI Uncharacterized protein OS=Crassostrea gigas GN=CGI_10017146 PE=4 SV=1	820	216	1145	18	328	311	175	0.457317073	2.00E-115
miB_14349_x1	contig15099	170	-23.92	170	-23.92	85088	22	1149	1001	>contig15099 length=1149 numreads=47 gene=isogroup04822 status=isotig	1149	tr	L8B2K0	tr|L8B2K0|L8B2K0_PINFU SCO-spondin like (Fragment) OS=Pinctada fucata GN=000098 PE=2 SV=1	1027	1119	229	716	1014	308	107	0.279373368	4.00E-26
miB_14349_x1	contig15181	158	-21.2	158	-21.2	85170	22	1123	727	>contig15181 length=1123 numreads=22 gene=isogroup04904 status=isotig	1123	tr	K1QY37	tr|K1QY37|K1QY37_CRAGI Telomerase-binding protein EST1A OS=Crassostrea gigas GN=CGI_10026340 PE=4 SV=1	1724	93	1121	1176	1516	343	236	0.630454141	9.00E-141
miB_14349_x1	contig15322	150	-20.3	150	-20.3	85311	22	1094	475	>contig15322 length=1094 numreads=19 gene=isogroup05045 status=isotig	1094	tr	K1S6H7	tr|K1S6H7|K1S6H7_CRAGI Vacuolar protein sorting-associated protein 13C OS=Crassostrea gigas GN=CGI_10013207 PE=4 SV=1	1407	3	1052	410	722	351	154	0.422303473	8.00E-90
miB_14349_x1	contig15383	162	-20.59	162	-20.59	85372	22	1088	39	>contig15383 length=1088 numreads=72 gene=isogroup05106 status=isotig	1088	tr	K1Q9K3	tr|K1Q9K3|K1Q9K3_CRAGI Hepatic leukemia factor OS=Crassostrea gigas GN=CGI_10016181 PE=4 SV=1	360	190	1086	22	300	311	136	0.375	2.00E-51
miB_14349_x1	contig15448	156	-20.01	156	-20.01	85437	22	1066	784	>contig15448 length=1066 numreads=17 gene=isogroup05171 status=isotig	1066	tr	A3KNF6	tr|A3KNF6|A3KNF6_XENLA LOC100049123 protein OS=Xenopus laevis GN=sat2 PE=2 SV=1	181	9	437	14	162	149	60	0.168855535	1.00E-16
miB_14349_x1	contig15450	160	-22.43	160	-22.43	85439	22	1070	129	>contig15450 length=1070 numreads=92 gene=isogroup05173 status=isotig	1070	tr	K1PU31	tr|K1PU31|K1PU31_CRAGI Cyclin-K OS=Crassostrea gigas GN=CGI_10015648 PE=3 SV=1	579	954	13	1	314	317	229	0.642056075	1.00E-162
miB_14349_x1	contig15467	155	-20.46	155	-20.46	85456	22	1066	434	>contig15467 length=1066 numreads=25 gene=isogroup05190 status=isotig	1066	tr	K1PF64	tr|K1PF64|K1PF64_CRAGI Rabenosyn-5 OS=Crassostrea gigas GN=CGI_10006516 PE=4 SV=1	542	2	556	60	243	186	125	0.351782364	2.00E-133
miB_14349_x1	contig15468	154	-22.2	154	-22.2	85457	22	1064	255	>contig15468 length=1064 numreads=22 gene=isogroup05191 status=isotig	1064	tr	K1Q0I7	tr|K1Q0I7|K1Q0I7_CRAGI DmX-like protein 2 OS=Crassostrea gigas GN=CGI_10015371 PE=4 SV=1	3329	16	1005	1880	2216	342	159	0.448308271	6.00E-80
miB_14349_x1	contig15488	155	-22.36	155	-22.36	85477	22	1056	771	>contig15488 length=1056 numreads=22 gene=isogroup05211 status=isotig	---	---	---	---	---	---	---	---	---	---	---	---	---
miB_14349_x1	contig15591	159	-20.96	159	-20.96	85580	22	1044	887	>contig15591 length=1044 numreads=77 gene=isogroup05314 status=isotig	1044	tr	H2YYS9	tr|H2YYS9|H2YYS9_CIOSA Uncharacterized protein (Fragment) OS=Ciona savignyi PE=4 SV=1	1980	1	906	97	406	335	84	0.24137931	0.04
miB_14349_x1	contig15696	166	-21.25	166	-21.25	85685	22	1022	150	>contig15696 length=1022 numreads=17 gene=isogroup05419 status=isotig	1022	tr	F1Q3Q3	tr|F1Q3Q3|F1Q3Q3_CANFA Uncharacterized protein (Fragment) OS=Canis familiaris GN=IP6K1 PE=4 SV=2	462	64	936	156	458	311	110	0.322896282	4.00E-39
miB_14349_x1	contig15798	162	-21.37	162	-21.37	85787	22	996	202	>contig15798 length=996 numreads=13 gene=isogroup05521 status=isotig	996	tr	K1RA16	tr|K1RA16|K1RA16_CRAGI Proton myo-inositol cotransporter OS=Crassostrea gigas GN=CGI_10028556 PE=3 SV=1	586	1	369	462	585	124	85	0.256024096	2.00E-47
miB_14349_x1	contig15882	175	-26.28	175	-26.28	85871	22	981	407	>contig15882 length=981 numreads=12 gene=isogroup05605 status=isotig	981	tr	K1QCT4	tr|K1QCT4|K1QCT4_CRAGI Ankyrin repeat and LEM domain-containing protein 2 OS=Crassostrea gigas GN=CGI_10005692 PE=4 SV=1	1144	1	786	418	696	288	134	0.409785933	1.00E-53
miB_14349_x1	contig15941	170	-23.78	170	-23.78	85930	22	976	604	>contig15941 length=976 numreads=24 gene=isogroup05664 status=isotig	---	---	---	---	---	---	---	---	---	---	---	---	---
miB_14349_x1	contig15956	151	-22.63	151	-22.63	85945	22	975	483	>contig15956 length=975 numreads=66 gene=isogroup05679 status=isotig	975	tr	C3YH89	tr|C3YH89|C3YH89_BRAFL Putative uncharacterized protein OS=Branchiostoma floridae GN=BRAFLDRAFT_125265 PE=4 SV=1	336	806	36	82	336	263	82	0.252307692	3.00E-26
miB_14349_x1	contig15986	159	-20.67	159	-20.67	85975	22	969	661	>contig15986 length=969 numreads=34 gene=isogroup05709 status=isotig	969	tr	K1QXF2	tr|K1QXF2|K1QXF2_CRAGI Trafficking protein particle complex subunit 1 OS=Crassostrea gigas GN=CGI_10017762 PE=4 SV=1	145	966	874	115	145	31	27	0.083591331	8.00E-09
miB_14349_x1	contig16017	166	-21.72	166	-21.72	86006	22	961	235	>contig16017 length=961 numreads=14 gene=isogroup05740 status=isotig	961	tr	K1R427	tr|K1R427|K1R427_CRAGI Uncharacterized protein OS=Crassostrea gigas GN=CGI_10012245 PE=4 SV=1	262	959	477	15	174	167	73	0.227887617	9.00E-51
miB_14349_x1	contig16081	163	-20.81	163	-20.81	86070	22	955	76	>contig16081 length=955 numreads=14 gene=isogroup05804 status=isotig	---	---	---	---	---	---	---	---	---	---	---	---	---
miB_14349_x1	contig16226	167	-22.65	167	-22.65	86215	22	933	227	>contig16226 length=933 numreads=16 gene=isogroup05949 status=isotig	933	tr	A7SI02	tr|A7SI02|A7SI02_NEMVE Predicted protein OS=Nematostella vectensis GN=v1g170833 PE=4 SV=1	384	5	931	36	347	312	261	0.839228296	3.00E-174
miB_14349_x1	contig16337	163	-22.44	163	-22.44	86326	22	917	434	>contig16337 length=917 numreads=14 gene=isogroup06060 status=isotig	---	---	---	---	---	---	---	---	---	---	---	---	---
miB_14349_x1	contig16593	156	-20.71	156	-20.71	86582	22	876	687	>contig16593 length=876 numreads=182 gene=isogroup06316 status=isotig	---	---	---	---	---	---	---	---	---	---	---	---	---
miB_14349_x1	contig17013	165	-20.08	165	-20.08	87002	22	825	763	>contig17013 length=825 numreads=16 gene=isogroup06736 status=isotig	---	---	---	---	---	---	---	---	---	---	---	---	---
miB_14349_x1	contig17040	310	-42.81	157	-22.09	87029	22	821	8 29	>contig17040 length=821 numreads=11 gene=isogroup06763 status=isotig	---	---	---	---	---	---	---	---	---	---	---	---	---
miB_14349_x1	contig17051	183	-28.22	183	-28.22	87040	22	817	385	>contig17051 length=817 numreads=10 gene=isogroup06774 status=isotig	817	tr	K1PTE8	tr|K1PTE8|K1PTE8_CRAGI Mediator of RNA polymerase II transcription subunit 28 OS=Crassostrea gigas GN=CGI_10002726 PE=4 SV=1	262	816	580	79	157	79	53	0.194614443	3.00E-25
miB_14349_x1	contig17172	162	-23.73	162	-23.73	87161	22	806	278	>contig17172 length=806 numreads=8 gene=isogroup06895 status=isotig	806	tr	K7JK45	tr|K7JK45|K7JK45_NASVI Uncharacterized protein OS=Nasonia vitripennis PE=4 SV=1	241	383	18	64	168	123	37	0.137717122	8.00E-04
miB_14349_x1	contig17351	158	-24.88	158	-24.88	87340	22	789	235	>contig17351 length=789 numreads=15 gene=isogroup07074 status=isotig	789	tr	K1PX28	tr|K1PX28|K1PX28_CRAGI Uncharacterized protein OS=Crassostrea gigas GN=CGI_10020817 PE=4 SV=1	413	16	300	5	98	95	34	0.129277567	5.00E-16
miB_14349_x1	contig17842	155	-21.16	155	-21.16	87831	22	735	101	>contig17842 length=735 numreads=20 gene=isogroup07565 status=isotig	---	---	---	---	---	---	---	---	---	---	---	---	---
miB_14349_x1	contig17923	168	-23.91	168	-23.91	87912	22	730	86	>contig17923 length=730 numreads=24 gene=isogroup07646 status=isotig	---	---	---	---	---	---	---	---	---	---	---	---	---
miB_14349_x1	contig18151	150	-21.04	150	-21.04	88140	22	708	10	>contig18151 length=708 numreads=8 gene=isogroup07874 status=isotig	---	---	---	---	---	---	---	---	---	---	---	---	---
miB_14349_x1	contig18816	164	-20.7	164	-20.7	88805	22	647	571	>contig18816 length=647 numreads=37 gene=isogroup08539 status=isotig	---	---	---	---	---	---	---	---	---	---	---	---	---
miB_14349_x1	contig19321	162	-24.78	162	-24.78	89310	22	605	394	>contig19321 length=605 numreads=7 gene=isogroup09044 status=isotig	---	---	---	---	---	---	---	---	---	---	---	---	---
miB_14349_x1	contig19682	167	-25.78	167	-25.78	89671	22	577	442	>contig19682 length=577 numreads=11 gene=isogroup09405 status=isotig	---	---	---	---	---	---	---	---	---	---	---	---	---
miB_14349_x1	contig19764	159	-22.31	159	-22.31	89753	22	574	429	>contig19764 length=574 numreads=8 gene=isogroup09487 status=isotig	---	---	---	---	---	---	---	---	---	---	---	---	---
miB_14349_x1	contig20748	162	-23.26	162	-23.26	90737	22	506	295	>contig20748 length=506 numreads=67 gene=isogroup10471 status=isotig	---	---	---	---	---	---	---	---	---	---	---	---	---
miB_14349_x1	contig20770	150	-20.78	150	-20.78	90759	22	499	182	>contig20770 length=499 numreads=8 gene=isogroup10493 status=isotig	---	---	---	---	---	---	---	---	---	---	---	---	---
miB_14349_x1	contig21001	173	-24.62	173	-24.62	90990	22	488	382	>contig21001 length=488 numreads=6 gene=isogroup10724 status=isotig	---	---	---	---	---	---	---	---	---	---	---	---	---
miB_14349_x1	contig21360	168	-21.17	168	-21.17	91349	22	466	338	>contig21360 length=466 numreads=11 gene=isogroup11083 status=isotig	---	---	---	---	---	---	---	---	---	---	---	---	---
miB_14349_x1	contig22132	160	-25.39	160	-25.39	92121	22	413	135	>contig22132 length=413 numreads=6 gene=isogroup11855 status=isotig	---	---	---	---	---	---	---	---	---	---	---	---	---
miB_14349_x1	contig22535	156	-21.15	156	-21.15	92524	22	376	259	>contig22535 length=376 numreads=7 gene=isogroup12258 status=isotig	---	---	---	---	---	---	---	---	---	---	---	---	---
miB_14349_x1	contig23049	161	-22.18	161	-22.18	93038	22	277	196	>contig23049 length=277 numreads=9 gene=isogroup12772 status=isotig	---	---	---	---	---	---	---	---	---	---	---	---	---
miB_14922_x1	contig02660	160	-26.75	160	-26.75	95982	21	190	149	>contig02660 length=190 numreads=2 gene=isogroup00002 status=it_thresh	---	---	---	---	---	---	---	---	---	---	---	---	---
miB_14922_x1	contig03353	153	-23.8	153	-23.8	96674	21	5099	3351	>contig03353 length=5099 numreads=201 gene=isogroup00030 status=isotig	5099	tr	K1RVK9	tr|K1RVK9|K1RVK9_CRAGI Titin OS=Crassostrea gigas GN=CGI_10026641 PE=4 SV=1	3010	2256	4751	664	1494	832	575	0.338301628	0
miB_14922_x1	contig04210	153	-21.7	153	-21.7	97531	21	755	669	>contig04210 length=755 numreads=27 gene=isogroup00100 status=isotig	---	---	---	---	---	---	---	---	---	---	---	---	---
miB_14922_x1	contig04360	154	-22.39	154	-22.39	97681	21	105	22	>contig04360 length=105 numreads=3 gene=isogroup00115 status=isotig	---	---	---	---	---	---	---	---	---	---	---	---	---
miB_14922_x1	contig04716	152	-21.64	152	-21.64	98037	21	411	335	>contig04716 length=411 numreads=19 gene=isogroup00158 status=isotig	---	---	---	---	---	---	---	---	---	---	---	---	---
miB_14922_x1	contig04718	154	-23.59	154	-23.59	98039	21	381	305	>contig04718 length=381 numreads=25 gene=isogroup00158 status=isotig	---	---	---	---	---	---	---	---	---	---	---	---	---
miB_14922_x1	contig04913	157	-22.94	157	-22.94	98234	21	385	136	>contig04913 length=385 numreads=297 gene=isogroup00186 status=isotig	385	tr	K1QML1	tr|K1QML1|K1QML1_CRAGI Cysteine and glycine-rich protein 3 OS=Crassostrea gigas GN=CGI_10017503 PE=4 SV=1	120	2	70	92	114	23	16	0.124675325	0.019
miB_14922_x1	contig05455	156	-26.93	156	-26.93	98776	21	309	204	>contig05455 length=309 numreads=20 gene=isogroup00269 status=isotig	309	tr	G3HGM6	tr|G3HGM6|G3HGM6_CRIGR N(4)-(Beta-N-acetylglucosaminyl)-L-asparaginase OS=Cricetulus griseus GN=I79_009764 PE=4 SV=1	346	276	4	28	117	91	68	0.660194175	2.00E-36
miB_14922_x1	contig05603	157	-25.43	157	-25.43	98924	21	191	59	>contig05603 length=191 numreads=109 gene=isogroup00294 status=isotig	---	---	---	---	---	---	---	---	---	---	---	---	---
miB_14922_x1	contig05606	157	-25.43	157	-25.43	98927	21	191	59	>contig05606 length=191 numreads=90 gene=isogroup00294 status=isotig	---	---	---	---	---	---	---	---	---	---	---	---	---
miB_14922_x1	contig06029	158	-24.64	158	-24.64	99350	21	939	659	>contig06029 length=939 numreads=148 gene=isogroup00375 status=isotig	939	tr	K1QHA4	tr|K1QHA4|K1QHA4_CRAGI Uncharacterized protein OS=Crassostrea gigas GN=CGI_10004855 PE=4 SV=1	308	861	184	84	307	226	125	0.399361022	9.00E-86
miB_14922_x1	contig06066	151	-22.09	151	-22.09	99387	21	253	68	>contig06066 length=253 numreads=23 gene=isogroup00382 status=isotig	---	---	---	---	---	---	---	---	---	---	---	---	---
miB_14922_x1	contig07090	154	-20.06	154	-20.06	100411	21	1260	523	>contig07090 length=1260 numreads=410 gene=isogroup00604 status=isotig	1260	tr	K1PIZ3	tr|K1PIZ3|K1PIZ3_CRAGI Uncharacterized protein OS=Crassostrea gigas GN=CGI_10006614 PE=4 SV=1	1406	1226	813	485	603	146	51	0.121428571	0.004
miB_14922_x1	contig07884	157	-22.51	157	-22.51	101205	21	454	353	>contig07884 length=454 numreads=37 gene=isogroup00802 status=isotig	454	tr	K1QMK1	tr|K1QMK1|K1QMK1_CRAGI Uncharacterized protein OS=Crassostrea gigas GN=CGI_10001338 PE=4 SV=1	252	443	3	60	206	147	114	0.753303965	1.00E-83
miB_14922_x1	contig08760	300	-43.49	150	-22.13	102081	21	809	55 145	>contig08760 length=809 numreads=69 gene=isogroup01065 status=isotig	809	tr	K1QF45	tr|K1QF45|K1QF45_CRAGI Alpha-tocopherol transfer-like protein OS=Crassostrea gigas GN=CGI_10002017 PE=4 SV=1	144	200	553	18	141	124	86	0.318912237	5.00E-53
miB_14922_x1	contig09177	158	-22.98	158	-22.98	102498	21	481	316	>contig09177 length=481 numreads=90 gene=isogroup01204 status=isotig	481	tr	K1QND7	tr|K1QND7|K1QND7_CRAGI Rho GTPase-activating protein 6 OS=Crassostrea gigas GN=CGI_10022564 PE=4 SV=1	986	478	2	268	418	160	89	0.555093555	3.00E-36
miB_14922_x1	contig11028	159	-26.01	159	-26.01	104349	21	1823	412	>contig11028 length=1823 numreads=65 gene=isogroup01836 status=isotig	1823	tr	K1QZ82	tr|K1QZ82|K1QZ82_CRAGI Uncharacterized protein OS=Crassostrea gigas GN=CGI_10005750 PE=4 SV=1	1050	3	1823	236	848	630	274	0.450905101	2.00E-166
miB_14922_x1	contig11050	158	-27.22	158	-27.22	104371	21	2072	1837	>contig11050 length=2072 numreads=151 gene=isogroup01847 status=isotig	2072	tr	Q9U0S7	tr|Q9U0S7|Q9U0S7_MYTGA Myosin heavy chain (Fragment) OS=Mytilus galloprovincialis GN=MHC PE=2 SV=1	1705	3	1697	1125	1689	565	421	0.609555985	0
miB_14922_x1	contig11137	156	-25.66	156	-25.66	104458	21	1042	688	>contig11137 length=1042 numreads=26 gene=isogroup01890 status=isotig	1042	tr	K1PW34	tr|K1PW34|K1PW34_CRAGI Cartilage matrix protein OS=Crassostrea gigas GN=CGI_10005978 PE=4 SV=1	539	766	2	1	262	271	116	0.333973129	3.00E-45
miB_14922_x1	contig11296	150	-22.35	150	-22.35	104617	21	2930	526	>contig11296 length=2930 numreads=519 gene=isogroup01970 status=isotig	2930	tr	K1PIP6	tr|K1PIP6|K1PIP6_CRAGI La-related protein 1 OS=Crassostrea gigas GN=CGI_10010880 PE=4 SV=1	1278	2156	3	64	786	762	372	0.380887372	1.00E-154
miB_14922_x1	contig11331	157	-26.42	157	-26.42	104652	21	247	65	>contig11331 length=247 numreads=36 gene=isogroup01987 status=isotig	247	tr	B3Y026	tr|B3Y026|B3Y026_9BIVA BMP2/4 OS=Saccostrea kegaki GN=dpp PE=2 SV=1	421	3	185	210	272	63	41	0.497975709	7.00E-17
miB_14922_x1	contig11874	150	-20.51	150	-20.51	105195	21	24	1	>contig11874 length=24 numreads=2 gene=isogroup02259 status=isotig	---	---	---	---	---	---	---	---	---	---	---	---	---
miB_14922_x1	contig11915	153	-22.88	153	-22.88	105236	21	996	819	>contig11915 length=996 numreads=230 gene=isogroup02279 status=isotig	---	---	---	---	---	---	---	---	---	---	---	---	---
miB_14922_x1	contig11974	159	-24.15	159	-24.15	105295	21	1686	252	>contig11974 length=1686 numreads=86 gene=isogroup02309 status=isotig	1686	tr	K1R6F6	tr|K1R6F6|K1R6F6_CRAGI Lysine-specific demethylase 2B OS=Crassostrea gigas GN=CGI_10025673 PE=4 SV=1	1398	1645	5	116	662	561	376	0.669039146	0
miB_14922_x1	contig13290	166	-28.15	166	-28.15	106611	21	2571	689	>contig13290 length=2571 numreads=115 gene=isogroup03013 status=isotig	2571	tr	K1QZU5	tr|K1QZU5|K1QZU5_CRAGI Nuclear protein MDM1 OS=Crassostrea gigas GN=CGI_10023678 PE=4 SV=1	937	2558	909	1	532	582	281	0.327887981	6.00E-126
miB_14922_x1	contig13710	154	-23.41	154	-23.41	107031	21	1713	1663	>contig13710 length=1713 numreads=19 gene=isogroup03433 status=isotig	1713	tr	K1R5F1	tr|K1R5F1|K1R5F1_CRAGI WD repeat-containing protein 34 OS=Crassostrea gigas GN=CGI_10028675 PE=4 SV=1	506	504	1247	257	505	253	140	0.245183888	6.00E-86
miB_14922_x1	contig13734	158	-25	158	-25	107055	21	1704	863	>contig13734 length=1704 numreads=34 gene=isogroup03457 status=isotig	1704	tr	K1QK06	tr|K1QK06|K1QK06_CRAGI Ubiquitin carboxyl-terminal hydrolase 34 OS=Crassostrea gigas GN=CGI_10002878 PE=4 SV=1	1165	4	1704	503	1080	579	428	0.753521127	0
miB_14922_x1	contig13737	157	-23.16	157	-23.16	107058	21	1698	1322	>contig13737 length=1698 numreads=19 gene=isogroup03460 status=isotig	1698	tr	K1RYI8	tr|K1RYI8|K1RYI8_CRAGI Disks large-associated protein 1 OS=Crassostrea gigas GN=CGI_10026094 PE=4 SV=1	1120	1696	1265	962	1106	145	112	0.197879859	1.00E-49
miB_14922_x1	contig13747	157	-21.37	157	-21.37	107068	21	1699	339	>contig13747 length=1699 numreads=102 gene=isogroup03470 status=isotig	1699	tr	K1QKM4	tr|K1QKM4|K1QKM4_CRAGI Xylose isomerase OS=Crassostrea gigas GN=CGI_10007621 PE=3 SV=1	882	89	1453	5	457	456	360	0.63566804	0
miB_14922_x1	contig13924	159	-20.52	159	-20.52	107245	21	1577	1516	>contig13924 length=1577 numreads=34 gene=isogroup03647 status=isotig	1577	tr	K1RM01	tr|K1RM01|K1RM01_CRAGI Dystrophin OS=Crassostrea gigas GN=CGI_10026649 PE=4 SV=1	2133	2	1576	187	706	526	345	0.656309448	0
miB_14922_x1	contig14221	153	-24.56	153	-24.56	107542	21	1422	928	>contig14221 length=1422 numreads=38 gene=isogroup03944 status=isotig	1422	tr	H9KLM6	tr|H9KLM6|H9KLM6_APIME Uncharacterized protein OS=Apis mellifera GN=LOC410511 PE=4 SV=1	1005	2	1420	476	940	480	264	0.556962025	2.00E-165
miB_14922_x1	contig14234	161	-28.74	161	-28.74	107555	21	1419	203	>contig14234 length=1419 numreads=32 gene=isogroup03957 status=isotig	1419	tr	K1R1B4	tr|K1R1B4|K1R1B4_CRAGI Histone-lysine N-methyltransferase SETD1B OS=Crassostrea gigas GN=CGI_10013795 PE=4 SV=1	1391	1347	1027	35	141	107	87	0.183932347	3.00E-48
miB_14922_x1	contig14245	163	-27.88	163	-27.88	107566	21	1413	1023	>contig14245 length=1413 numreads=59 gene=isogroup03968 status=isotig	1413	tr	H3D9K6	tr|H3D9K6|H3D9K6_TETNG Uncharacterized protein OS=Tetraodon nigroviridis GN=BAZ1B PE=4 SV=1	1174	6	665	63	315	261	104	0.220806794	1.00E-43
miB_14922_x1	contig14269	156	-21.14	156	-21.14	107590	21	1395	886	>contig14269 length=1395 numreads=28 gene=isogroup03992 status=isotig	---	---	---	---	---	---	---	---	---	---	---	---	---
miB_14922_x1	contig14302	167	-24.16	167	-24.16	107623	21	1392	1349	>contig14302 length=1392 numreads=176 gene=isogroup04025 status=isotig	1392	tr	D2VTP2	tr|D2VTP2|D2VTP2_NAEGR Putative uncharacterized protein OS=Naegleria gruberi GN=NAEGRDRAFT_82752 PE=4 SV=1	397	1283	177	24	392	400	88	0.189655172	0.018
miB_14922_x1	contig14384	159	-31.09	159	-31.09	107705	21	1358	1041	>contig14384 length=1358 numreads=29 gene=isogroup04107 status=isotig	1358	tr	K1QDW5	tr|K1QDW5|K1QDW5_CRAGI Collagen alpha-2(I) chain OS=Crassostrea gigas GN=CGI_10007860 PE=4 SV=1	1317	14	772	1075	1311	257	100	0.220913108	2.00E-35
miB_14922_x1	contig14546	162	-23.25	162	-23.25	107867	21	1298	977	>contig14546 length=1298 numreads=26 gene=isogroup04269 status=isotig	1298	tr	E1B722	tr|E1B722|E1B722_BOVIN Uncharacterized protein OS=Bos taurus GN=C1H3orf33 PE=4 SV=1	294	973	305	14	228	235	70	0.161787365	1.00E-16
miB_14922_x1	contig14629	151	-22.53	151	-22.53	107950	21	1277	172	>contig14629 length=1277 numreads=48 gene=isogroup04352 status=isotig	1277	tr	K1PQF6	tr|K1PQF6|K1PQF6_CRAGI Ankyrin repeat domain-containing protein 60 OS=Crassostrea gigas GN=CGI_10006423 PE=4 SV=1	419	1071	445	1	209	209	164	0.385277995	1.00E-114
miB_14922_x1	contig14654	156	-20.5	156	-20.5	107975	21	1267	1141	>contig14654 length=1267 numreads=24 gene=isogroup04377 status=isotig	1267	tr	K1RA11	tr|K1RA11|K1RA11_CRAGI Angiotensin-converting enzyme OS=Crassostrea gigas GN=CGI_10023652 PE=4 SV=1	607	91	1209	222	597	377	224	0.53038674	5.00E-168
miB_14922_x1	contig14703	156	-27	156	-27	108024	21	1254	684	>contig14703 length=1254 numreads=20 gene=isogroup04426 status=isotig	1254	tr	K1QXJ2	tr|K1QXJ2|K1QXJ2_CRAGI Low-density lipoprotein receptor-related protein 1B OS=Crassostrea gigas GN=CGI_10014774 PE=4 SV=1	1160	1252	398	552	837	291	104	0.248803828	5.00E-56
miB_14922_x1	contig14761	161	-26.32	161	-26.32	108082	21	1230	137	>contig14761 length=1230 numreads=22 gene=isogroup04484 status=isotig	1230	tr	K1QCH1	tr|K1QCH1|K1QCH1_CRAGI Putative RNA-directed DNA polymerase from transposon BS OS=Crassostrea gigas GN=CGI_10022918 PE=4 SV=1	541	1142	555	336	536	201	73	0.17804878	5.00E-34
miB_14922_x1	contig14768	159	-21.52	159	-21.52	108089	21	1237	1164	>contig14768 length=1237 numreads=31 gene=isogroup04491 status=isotig	1237	tr	K1QMM3	tr|K1QMM3|K1QMM3_CRAGI Leucine-rich repeat-containing protein 43 OS=Crassostrea gigas GN=CGI_10017515 PE=4 SV=1	699	1236	127	110	489	381	281	0.68148747	1.00E-169
miB_14922_x1	contig14807	152	-20.77	152	-20.77	108128	21	1224	1187	>contig14807 length=1224 numreads=31 gene=isogroup04530 status=isotig	1224	tr	H9CNL0	tr|H9CNL0|H9CNL0_SPOEX Ryanodien receptor OS=Spodoptera exigua PE=2 SV=1	5118	1224	10	13	416	414	255	0.625	1.00E-158
miB_14922_x1	contig14838	172	-29.34	172	-29.34	108159	21	1214	372	>contig14838 length=1214 numreads=29 gene=isogroup04561 status=isotig	1214	tr	B0WJD5	tr|B0WJD5|B0WJD5_CULQU Putative uncharacterized protein OS=Culex quinquefasciatus GN=CpipJ_CPIJ007371 PE=4 SV=1	1334	1213	620	1127	1326	200	144	0.355848435	1.00E-83
miB_14922_x1	contig15029	159	-21.05	159	-21.05	108350	21	1161	651	>contig15029 length=1161 numreads=19 gene=isogroup04752 status=isotig	1161	tr	K1QR42	tr|K1QR42|K1QR42_CRAGI Mannose-6-phosphate isomerase OS=Crassostrea gigas GN=CGI_10016648 PE=3 SV=1	486	1130	390	240	486	247	144	0.372093023	5.00E-93
miB_14922_x1	contig15059	166	-29.98	166	-29.98	108380	21	1144	510	>contig15059 length=1144 numreads=20 gene=isogroup04782 status=isotig	---	---	---	---	---	---	---	---	---	---	---	---	---
miB_14922_x1	contig15224	156	-20.67	156	-20.67	108545	21	1120	663	>contig15224 length=1120 numreads=21 gene=isogroup04947 status=isotig	1120	tr	I1GJ23	tr|I1GJ23|I1GJ23_AMPQE Uncharacterized protein OS=Amphimedon queenslandica GN=LOC100631596 PE=4 SV=1	445	1057	95	1	314	328	148	0.396428571	1.00E-68
miB_14922_x1	contig15331	170	-31.19	170	-31.19	108652	21	1096	473	>contig15331 length=1096 numreads=44 gene=isogroup05054 status=isotig	1096	tr	K1QY49	tr|K1QY49|K1QY49_CRAGI ATPase family AAA domain-containing protein 5 OS=Crassostrea gigas GN=CGI_10025926 PE=4 SV=1	1526	966	763	125	184	71	29	0.079379562	0.007
miB_14922_x1	contig15461	161	-22.62	161	-22.62	108782	21	1062	126	>contig15461 length=1062 numreads=17 gene=isogroup05184 status=isotig	1062	tr	K1QV86	tr|K1QV86|K1QV86_CRAGI Serine/threonine-protein kinase MAK OS=Crassostrea gigas GN=CGI_10021263 PE=4 SV=1	584	112	945	297	580	289	154	0.435028249	4.00E-57
miB_14922_x1	contig15712	155	-20.87	155	-20.87	109033	21	1015	169	>contig15712 length=1015 numreads=14 gene=isogroup05435 status=isotig	1015	tr	K1QWV1	tr|K1QWV1|K1QWV1_CRAGI tRNA (Adenine-N(1)-)-methyltransferase non-catalytic subunit TRM6 OS=Crassostrea gigas GN=CGI_10010672 PE=4 SV=1	453	903	1	112	390	314	126	0.372413793	6.00E-53
miB_14922_x1	contig15844	170	-26.17	170	-26.17	109165	21	990	227	>contig15844 length=990 numreads=27 gene=isogroup05567 status=isotig	990	sp	Q8BKW4	sp|Q8BKW4|ZCHC4_MOUSE Zinc finger CCHC domain-containing protein 4 OS=Mus musculus GN=Zcchc4 PE=2 SV=1	512	966	49	155	466	313	168	0.509090909	3.00E-112
miB_14922_x1	contig15937	158	-23.61	158	-23.61	109258	21	978	494	>contig15937 length=978 numreads=24 gene=isogroup05660 status=isotig	978	tr	K1PC32	tr|K1PC32|K1PC32_CRAGI CAP-Gly domain-containing linker protein 3 OS=Crassostrea gigas GN=CGI_10009977 PE=4 SV=1	826	3	977	359	683	326	248	0.760736196	2.00E-164
miB_14922_x1	contig17054	154	-24.61	154	-24.61	110375	21	824	49	>contig17054 length=824 numreads=12 gene=isogroup06777 status=isotig	824	tr	K1PCW2	tr|K1PCW2|K1PCW2_CRAGI Folylpolyglutamate synthase OS=Crassostrea gigas GN=CGI_10003604 PE=3 SV=1	555	823	5	94	363	277	162	0.589805825	3.00E-104
miB_14922_x1	contig17485	159	-24.01	159	-24.01	110806	21	765	700	>contig17485 length=765 numreads=9 gene=isogroup07208 status=isotig	---	---	---	---	---	---	---	---	---	---	---	---	---
miB_14922_x1	contig17515	151	-22.07	151	-22.07	110836	21	766	618	>contig17515 length=766 numreads=13 gene=isogroup07238 status=isotig	---	---	---	---	---	---	---	---	---	---	---	---	---
miB_14922_x1	contig17616	168	-25.4	168	-25.4	110937	21	749	323	>contig17616 length=749 numreads=16 gene=isogroup07339 status=isotig	749	tr	Q8IZZ0	tr|Q8IZZ0|Q8IZZ0_HUMAN PRb-interacting protein RbBP-36 OS=Homo sapiens PE=2 SV=1	534	632	363	13	108	97	38	0.152202937	5.00E-10
miB_14922_x1	contig17822	154	-21.69	154	-21.69	111143	21	733	10	>contig17822 length=733 numreads=8 gene=isogroup07545 status=isotig	733	tr	K1PBM7	tr|K1PBM7|K1PBM7_CRAGI tRNA (Adenine-N(1)-)-methyltransferase catalytic subunit TRMT61A OS=Crassostrea gigas GN=CGI_10004293 PE=4 SV=1	343	546	1	146	319	187	96	0.392905866	1.00E-59
miB_14922_x1	contig17974	155	-24.12	155	-24.12	111295	21	723	237	>contig17974 length=723 numreads=6 gene=isogroup07697 status=isotig	---	---	---	---	---	---	---	---	---	---	---	---	---
miB_14922_x1	contig18295	158	-23.11	158	-23.11	111616	21	692	342	>contig18295 length=692 numreads=7 gene=isogroup08018 status=isotig	---	---	---	---	---	---	---	---	---	---	---	---	---
miB_14922_x1	contig18436	169	-29.51	169	-29.51	111757	21	681	403	>contig18436 length=681 numreads=8 gene=isogroup08159 status=isotig	---	---	---	---	---	---	---	---	---	---	---	---	---
miB_14922_x1	contig18758	160	-22.28	160	-22.28	112079	21	651	296	>contig18758 length=651 numreads=9 gene=isogroup08481 status=isotig	---	---	---	---	---	---	---	---	---	---	---	---	---
miB_14922_x1	contig19629	155	-21.9	155	-21.9	112950	21	582	116	>contig19629 length=582 numreads=8 gene=isogroup09352 status=isotig	---	---	---	---	---	---	---	---	---	---	---	---	---
miB_14922_x1	contig20366	156	-29.62	156	-29.62	113687	21	529	246	>contig20366 length=529 numreads=15 gene=isogroup10089 status=isotig	---	---	---	---	---	---	---	---	---	---	---	---	---
miB_14922_x1	contig20479	158	-23.62	158	-23.62	113800	21	523	290	>contig20479 length=523 numreads=21 gene=isogroup10202 status=isotig	---	---	---	---	---	---	---	---	---	---	---	---	---
miB_14922_x1	contig21215	150	-20.84	150	-20.84	114536	21	476	235	>contig21215 length=476 numreads=20 gene=isogroup10938 status=isotig	---	---	---	---	---	---	---	---	---	---	---	---	---
miB_14922_x1	contig21368	150	-21.37	150	-21.37	114689	21	459	115	>contig21368 length=459 numreads=6 gene=isogroup11091 status=isotig	---	---	---	---	---	---	---	---	---	---	---	---	---
miB_14922_x1	contig21996	151	-23.27	151	-23.27	115317	21	423	302	>contig21996 length=423 numreads=6 gene=isogroup11719 status=isotig	---	---	---	---	---	---	---	---	---	---	---	---	---
miB_14922_x1	contig22023	153	-22.33	153	-22.33	115344	21	420	257	>contig22023 length=420 numreads=14 gene=isogroup11746 status=isotig	---	---	---	---	---	---	---	---	---	---	---	---	---
miB_14922_x1	contig22038	150	-25.74	150	-25.74	115359	21	421	190	>contig22038 length=421 numreads=7 gene=isogroup11761 status=isotig	---	---	---	---	---	---	---	---	---	---	---	---	---
miB_14922_x1	contig22081	159	-28.9	159	-28.9	115402	21	412	63	>contig22081 length=412 numreads=8 gene=isogroup11804 status=isotig	---	---	---	---	---	---	---	---	---	---	---	---	---
miB_15520_x1	contig00184	164	-29.42	164	-29.42	116844	24	837	420	>contig00184 length=837 numreads=1228 gene=isogroup00001 status=ig_thresh	837	tr	K9ITV5	tr|K9ITV5|K9ITV5_DESRO Putative tubulin beta-4 chain-like protein (Fragment) OS=Desmodus rotundus PE=2 SV=1	460	64	837	17	274	258	257	0.921146953	4.00E-173
miB_15520_x1	contig00404	161	-21.82	161	-21.82	117064	24	1371	928	>contig00404 length=1371 numreads=28 gene=isogroup00001 status=ig_thresh	1371	tr	A7S5F7	tr|A7S5F7|A7S5F7_NEMVE Predicted protein (Fragment) OS=Nematostella vectensis GN=v1g226856 PE=4 SV=1	200	1369	890	41	199	160	120	0.262582057	6.00E-75
miB_15520_x1	contig00459	152	-21.38	152	-21.38	117119	24	1537	390	>contig00459 length=1537 numreads=42 gene=isogroup00001 status=ig_thresh	1537	tr	K1PPM3	tr|K1PPM3|K1PPM3_CRAGI Cytoplasmic dynein 1 intermediate chain 2 OS=Crassostrea gigas GN=CGI_10010244 PE=4 SV=1	689	43	1341	259	689	433	363	0.708523097	0
miB_15520_x1	contig00806	154	-21.15	154	-21.15	117466	24	5000	4516	>contig00806 length=5000 numreads=473 gene=isogroup00001 status=ig_thresh	5000	tr	K1R2G8	tr|K1R2G8|K1R2G8_CRAGI Titin OS=Crassostrea gigas GN=CGI_10016808 PE=4 SV=1	10855	4261	2924	7303	7733	455	181	0.1086	3.00E-38
miB_15520_x1	contig01569	159	-20.85	159	-20.85	118226	24	199	145	>contig01569 length=199 numreads=26 gene=isogroup00001 status=ig_thresh	---	---	---	---	---	---	---	---	---	---	---	---	---
miB_15520_x1	contig03520	164	-26.48	164	-26.48	120173	24	267	185	>contig03520 length=267 numreads=1694 gene=isogroup00041 status=isotig	---	---	---	---	---	---	---	---	---	---	---	---	---
miB_15520_x1	contig03642	156	-22.42	156	-22.42	120295	24	1937	1612	>contig03642 length=1937 numreads=81 gene=isogroup00050 status=isotig	1937	tr	K1R076	tr|K1R076|K1R076_CRAGI Heat shock 70 kDa protein 12A OS=Crassostrea gigas GN=CGI_10016263 PE=4 SV=1	1674	578	12	1498	1629	194	46	0.071244192	0.018
miB_15520_x1	contig03651	164	-21.67	164	-21.67	120304	24	1662	705	>contig03651 length=1662 numreads=42 gene=isogroup00050 status=isotig	1662	tr	K1Q651	tr|K1Q651|K1Q651_CRAGI Zinc finger and SCAN domain-containing protein 5C OS=Crassostrea gigas GN=CGI_10013382 PE=4 SV=1	692	1650	1	5	536	591	241	0.435018051	3.00E-90
miB_15520_x1	contig04353	157	-22.28	157	-22.28	121006	24	168	27	>contig04353 length=168 numreads=15 gene=isogroup00115 status=isotig	---	---	---	---	---	---	---	---	---	---	---	---	---
miB_15520_x1	contig05042	161	-23.56	161	-23.56	121695	24	1242	971	>contig05042 length=1242 numreads=170 gene=isogroup00204 status=isotig	1242	tr	K1QV76	tr|K1QV76|K1QV76_CRAGI Neutral ceramidase B OS=Crassostrea gigas GN=CGI_10021248 PE=4 SV=1	740	1242	4	164	576	413	301	0.72705314	0
miB_15520_x1	contig05489	162	-20.34	162	-20.34	122142	24	416	74	>contig05489 length=416 numreads=48 gene=isogroup00275 status=isotig	---	---	---	---	---	---	---	---	---	---	---	---	---
miB_15520_x1	contig05572	159	-20.62	159	-20.62	122225	24	3281	154	>contig05572 length=3281 numreads=224 gene=isogroup00289 status=isotig	3281	tr	K1QVQ5	tr|K1QVQ5|K1QVQ5_CRAGI Titin OS=Crassostrea gigas GN=CGI_10016806 PE=4 SV=1	13742	3	3278	4271	5365	1103	601	0.549527583	0
miB_15520_x1	contig05748	159	-21.75	159	-21.75	122401	24	1711	1622	>contig05748 length=1711 numreads=3738 gene=isogroup00319 status=isotig	1711	sp	Q26065	sp|Q26065|ACT_PLAMG Actin, adductor muscle OS=Placopecten magellanicus PE=2 SV=1	376	87	1214	1	376	376	375	0.657510228	0
miB_15520_x1	contig05798	151	-20.76	151	-20.76	122451	24	452	129	>contig05798 length=452 numreads=318 gene=isogroup00329 status=icl_thresh	---	---	---	---	---	---	---	---	---	---	---	---	---
miB_15520_x1	contig06819	171	-23.52	171	-23.52	123472	24	1318	521	>contig06819 length=1318 numreads=166 gene=isogroup00536 status=isotig	1318	tr	M3Y4U6	tr|M3Y4U6|M3Y4U6_MUSPF Uncharacterized protein OS=Mustela putorius furo GN=RERE PE=4 SV=1	1553	1314	10	211	662	460	250	0.569044006	1.00E-130
miB_15520_x1	contig07073	152	-20.15	152	-20.15	123726	24	179	100	>contig07073 length=179 numreads=16 gene=isogroup00599 status=isotig	---	---	---	---	---	---	---	---	---	---	---	---	---
miB_15520_x1	contig07084	163	-20.25	163	-20.25	123737	24	1763	474	>contig07084 length=1763 numreads=72 gene=isogroup00602 status=isotig	1763	tr	K1PTY5	tr|K1PTY5|K1PTY5_CRAGI Protocadherin Fat 4 OS=Crassostrea gigas GN=CGI_10015666 PE=4 SV=1	10119	1759	2	9535	10103	593	283	0.481565513	4.00E-129
miB_15520_x1	contig07191	156	-20.2	156	-20.2	123844	24	678	609	>contig07191 length=678 numreads=53 gene=isogroup00629 status=isotig	678	tr	A7Y374	tr|A7Y374|A7Y374_CRAGI Calmodulin (Fragment) OS=Crassostrea gigas PE=2 SV=1	139	676	266	3	139	137	130	0.575221239	3.00E-86
miB_15520_x1	contig07604	161	-20.43	161	-20.43	124257	24	979	466	>contig07604 length=979 numreads=40 gene=isogroup00732 status=isotig	979	tr	G3WCI7	tr|G3WCI7|G3WCI7_SARHA Uncharacterized protein (Fragment) OS=Sarcophilus harrisii GN=RALGAPA2 PE=4 SV=1	985	975	7	53	397	371	126	0.386108274	4.00E-31
miB_15520_x1	contig07671	164	-24.61	164	-24.61	124324	24	573	199	>contig07671 length=573 numreads=147 gene=isogroup00749 status=isotig	573	tr	H3IC59	tr|H3IC59|H3IC59_STRPU Uncharacterized protein OS=Strongylocentrotus purpuratus PE=4 SV=1	300	530	198	24	138	115	50	0.261780105	3.00E-22
miB_15520_x1	contig07673	163	-22.86	163	-22.86	124326	24	575	204	>contig07673 length=575 numreads=101 gene=isogroup00749 status=isotig	575	tr	A7RRC9	tr|A7RRC9|A7RRC9_NEMVE Predicted protein OS=Nematostella vectensis GN=v1g161841 PE=4 SV=1	367	348	1	155	270	116	58	0.302608696	2.00E-27
miB_15520_x1	contig07774	157	-21.63	157	-21.63	124427	24	831	315	>contig07774 length=831 numreads=50 gene=isogroup00775 status=isotig	831	tr	C3Y0E5	tr|C3Y0E5|C3Y0E5_BRAFL Putative uncharacterized protein (Fragment) OS=Branchiostoma floridae GN=BRAFLDRAFT_216811 PE=4 SV=1	175	21	542	3	175	181	81	0.292418773	9.00E-35
miB_15520_x1	contig08387	160	-20.44	160	-20.44	125040	24	194	27	>contig08387 length=194 numreads=209 gene=isogroup00940 status=isotig	---	---	---	---	---	---	---	---	---	---	---	---	---
miB_15520_x1	contig09145	159	-20.89	159	-20.89	125798	24	857	656	>contig09145 length=857 numreads=31 gene=isogroup01193 status=isotig	857	tr	K1QVW5	tr|K1QVW5|K1QVW5_CRAGI Inositol-pentakisphosphate 2-kinase OS=Crassostrea gigas GN=CGI_10015211 PE=4 SV=1	522	222	662	358	506	152	64	0.22403734	2.00E-20
miB_15520_x1	contig09157	153	-22.53	153	-22.53	125810	24	1690	198	>contig09157 length=1690 numreads=51 gene=isogroup01197 status=isotig	1690	tr	K1QVV3	tr|K1QVV3|K1QVV3_CRAGI BAT2 domain-containing protein 1 OS=Crassostrea gigas GN=CGI_10000609 PE=4 SV=1	746	999	1	8	330	346	173	0.307100592	5.00E-60
miB_15520_x1	contig09341	159	-20.09	159	-20.09	125994	24	242	2	>contig09341 length=242 numreads=26 gene=isogroup01258 status=isotig	242	tr	M4ZVQ2	tr|M4ZVQ2|M4ZVQ2_ANABR Cytochrome b OS=Anadara broughtonii GN=cytb PE=4 SV=1	425	239	90	195	244	50	38	0.47107438	3.00E-15
miB_15520_x1	contig09345	169	-28.6	169	-28.6	125998	24	1184	698	>contig09345 length=1184 numreads=35 gene=isogroup01260 status=isotig	1184	tr	K1QDN4	tr|K1QDN4|K1QDN4_CRAGI UPF0428 protein CXorf56 OS=Crassostrea gigas GN=CGI_10019853 PE=4 SV=1	210	40	669	1	210	210	189	0.478885135	3.00E-116
miB_15520_x1	contig09653	176	-21.83	176	-21.83	126306	24	315	111	>contig09653 length=315 numreads=11 gene=isogroup01362 status=isotig	315	tr	K1QNN4	tr|K1QNN4|K1QNN4_CRAGI Uncharacterized protein OS=Crassostrea gigas GN=CGI_10016522 PE=4 SV=1	660	311	12	382	481	100	56	0.533333333	1.00E-31
miB_15520_x1	contig09678	161	-21.02	161	-21.02	126331	24	160	71	>contig09678 length=160 numreads=9 gene=isogroup01371 status=isotig	---	---	---	---	---	---	---	---	---	---	---	---	---
miB_15520_x1	contig09789	151	-20.7	151	-20.7	126442	24	462	152	>contig09789 length=462 numreads=185 gene=isogroup01408 status=isotig	462	tr	J7FU14	tr|J7FU14|J7FU14_VENPH Defensin OS=Venerupis philippinarum GN=Def PE=4 SV=1	72	430	224	1	67	69	22	0.142857143	0.074
miB_15520_x1	contig09889	153	-20.32	153	-20.32	126542	24	418	332	>contig09889 length=418 numreads=286 gene=isogroup01441 status=isotig	---	---	---	---	---	---	---	---	---	---	---	---	---
miB_15520_x1	contig09953	161	-20.7	161	-20.7	126606	24	336	159	>contig09953 length=336 numreads=14 gene=isogroup01462 status=isotig	---	---	---	---	---	---	---	---	---	---	---	---	---
miB_15520_x1	contig10986	173	-27.13	173	-27.13	127639	24	2171	1239	>contig10986 length=2171 numreads=98 gene=isogroup01815 status=isotig	2171	tr	B7QBY7	tr|B7QBY7|B7QBY7_IXOSC Zinc finger protein, putative OS=Ixodes scapularis GN=IscW_ISCW012581 PE=4 SV=1	879	833	2158	248	699	472	187	0.258406264	1.00E-109
miB_15520_x1	contig11051	157	-21.82	157	-21.82	127704	24	196	128	>contig11051 length=196 numreads=63 gene=isogroup01847 status=isotig	---	---	---	---	---	---	---	---	---	---	---	---	---
miB_15520_x1	contig11088	152	-20.88	152	-20.88	127741	24	1736	1523	>contig11088 length=1736 numreads=125 gene=isogroup01866 status=isotig	1736	tr	K1REI3	tr|K1REI3|K1REI3_CRAGI Ras-related protein Rab-4B OS=Crassostrea gigas GN=CGI_10025353 PE=3 SV=1	186	10	489	7	166	160	156	0.269585253	2.00E-92
miB_15520_x1	contig11139	154	-21.05	154	-21.05	127792	24	1649	634	>contig11139 length=1649 numreads=380 gene=isogroup01891 status=isotig	1649	tr	K1QYF7	tr|K1QYF7|K1QYF7_CRAGI Hexokinase type 2 OS=Crassostrea gigas GN=CGI_10017042 PE=3 SV=1	505	1529	45	12	501	495	386	0.702243784	0
miB_15520_x1	contig11382	166	-20.83	166	-20.83	128035	24	832	1	>contig11382 length=832 numreads=123 gene=isogroup02013 status=isotig	832	tr	K1R0R3	tr|K1R0R3|K1R0R3_CRAGI Lys-63-specific deubiquitinase BRCC36 OS=Crassostrea gigas GN=CGI_10026832 PE=4 SV=1	263	76	831	1	256	256	192	0.692307692	2.00E-138
miB_15520_x1	contig11506	168	-23.18	168	-23.18	128159	24	727	31	>contig11506 length=727 numreads=69 gene=isogroup02075 status=isotig	727	tr	K1RFK3	tr|K1RFK3|K1RFK3_CRAGI Uncharacterized protein OS=Crassostrea gigas GN=CGI_10026131 PE=4 SV=1	229	131	616	12	206	196	86	0.354883081	2.00E-36
miB_15520_x1	contig11574	163	-25.66	163	-25.66	128227	24	1104	406	>contig11574 length=1104 numreads=34 gene=isogroup02109 status=isotig	1104	tr	K1QIJ2	tr|K1QIJ2|K1QIJ2_CRAGI Uncharacterized protein C19orf44-like protein OS=Crassostrea gigas GN=CGI_10023486 PE=4 SV=1	626	1103	645	100	249	159	63	0.171195652	0.017
miB_15520_x1	contig11705	178	-25.32	178	-25.32	128358	24	1326	344	>contig11705 length=1326 numreads=94 gene=isogroup02174 status=isotig	1326	tr	K1P6B3	tr|K1P6B3|K1P6B3_CRAGI Endoplasmic reticulum resident protein ERp44 OS=Crassostrea gigas GN=CGI_10009642 PE=4 SV=1	394	208	1326	6	375	373	240	0.542986425	1.00E-174
miB_15520_x1	contig11762	158	-21.11	158	-21.11	128415	24	832	60	>contig11762 length=832 numreads=54 gene=isogroup02203 status=isotig	832	tr	Q6GN17	tr|Q6GN17|Q6GN17_XENLA MGC83639 protein OS=Xenopus laevis GN=nt5dc1 PE=2 SV=1	455	4	831	14	287	279	117	0.421875	3.00E-64
miB_15520_x1	contig11937	158	-21.58	158	-21.58	128590	24	1293	248	>contig11937 length=1293 numreads=44 gene=isogroup02290 status=isotig	1293	tr	M4AQ72	tr|M4AQ72|M4AQ72_XIPMA Uncharacterized protein (Fragment) OS=Xiphophorus maculatus PE=4 SV=1	1108	400	819	28	151	152	47	0.109048724	4.00E-04
miB_15520_x1	contig11974	172	-24.49	172	-24.49	128627	24	1686	582	>contig11974 length=1686 numreads=86 gene=isogroup02309 status=isotig	1686	tr	K1R6F6	tr|K1R6F6|K1R6F6_CRAGI Lysine-specific demethylase 2B OS=Crassostrea gigas GN=CGI_10025673 PE=4 SV=1	1398	1645	5	116	662	561	376	0.669039146	0
miB_15520_x1	contig11989	158	-20.56	158	-20.56	128642	24	848	496	>contig11989 length=848 numreads=145 gene=isogroup02316 status=isotig	---	---	---	---	---	---	---	---	---	---	---	---	---
miB_15520_x1	contig12077	152	-20.71	152	-20.71	128730	24	763	546	>contig12077 length=763 numreads=63 gene=isogroup02360 status=isotig	763	tr	I3J8K4	tr|I3J8K4|I3J8K4_ORENI Uncharacterized protein OS=Oreochromis niloticus GN=lrp5 PE=4 SV=1	1546	720	4	1	233	257	86	0.338138925	6.00E-25
miB_15520_x1	contig12327	163	-21.21	163	-21.21	128980	24	218	97	>contig12327 length=218 numreads=54 gene=isogroup02485 status=isotig	218	tr	D6WK90	tr|D6WK90|D6WK90_TRICA Putative uncharacterized protein OS=Tribolium castaneum GN=TcasGA2_TC013703 PE=4 SV=1	278	2	214	202	273	72	64	0.880733945	2.00E-44
miB_15520_x1	contig12462	161	-22.83	161	-22.83	129115	24	832	80	>contig12462 length=832 numreads=83 gene=isogroup02553 status=isotig	---	---	---	---	---	---	---	---	---	---	---	---	---
miB_15520_x1	contig12648	156	-20.32	156	-20.32	129301	24	1180	914	>contig12648 length=1180 numreads=116 gene=isogroup02646 status=isotig	1180	tr	K1QUN5	tr|K1QUN5|K1QUN5_CRAGI One cut domain family member 2 OS=Crassostrea gigas GN=CGI_10019668 PE=3 SV=1	486	1122	1	1	377	387	262	0.666101695	7.00E-163
miB_15520_x1	contig13048	169	-24.53	169	-24.53	129701	24	527	341	>contig13048 length=527 numreads=1068 gene=isogroup02846 status=isotig	527	tr	B5G0Y3	tr|B5G0Y3|B5G0Y3_TAEGU Putative ribosomal protein L27a variant 2 OS=Taeniopygia guttata PE=2 SV=1	148	447	43	13	148	137	114	0.648956357	2.00E-56
miB_15520_x1	contig13199	158	-20.81	158	-20.81	129852	24	4954	4122	>contig13199 length=4954 numreads=412 gene=isogroup02922 status=isotig	4954	tr	K1QFR9	tr|K1QFR9|K1QFR9_CRAGI Spectrin beta chain OS=Crassostrea gigas GN=CGI_10013845 PE=4 SV=1	2419	4954	413	602	2109	1514	1280	0.775131207	0
miB_15520_x1	contig13276	153	-20.58	153	-20.58	129929	24	2626	537	>contig13276 length=2626 numreads=67 gene=isogroup02999 status=isotig	2626	tr	K1QQL2	tr|K1QQL2|K1QQL2_CRAGI Uncharacterized protein C4orf8 OS=Crassostrea gigas GN=CGI_10007232 PE=4 SV=1	1532	533	2026	504	1018	544	284	0.324447829	1.00E-130
miB_15520_x1	contig13317	161	-26.6	161	-26.6	129970	24	2433	1549	>contig13317 length=2433 numreads=554 gene=isogroup03040 status=isotig	2433	tr	K1PJM1	tr|K1PJM1|K1PJM1_CRAGI Ubiquitin carboxyl-terminal hydrolase 15 OS=Crassostrea gigas GN=CGI_10009787 PE=4 SV=1	446	2252	1083	49	439	391	231	0.284833539	2.00E-145
miB_15520_x1	contig13412	160	-20.3	160	-20.3	130065	24	2139	1332	>contig13412 length=2139 numreads=71 gene=isogroup03135 status=isotig	2139	tr	K1QHW1	tr|K1QHW1|K1QHW1_CRAGI Zinc transporter ZIP12 OS=Crassostrea gigas GN=CGI_10003866 PE=4 SV=1	641	250	1797	196	639	528	202	0.283309958	3.00E-96
miB_15520_x1	contig13425	163	-22.26	163	-22.26	130078	24	2119	793	>contig13425 length=2119 numreads=120 gene=isogroup03148 status=isotig	2119	tr	K1QQU6	tr|K1QQU6|K1QQU6_CRAGI Phosphatase and actin regulator 1 OS=Crassostrea gigas GN=CGI_10024847 PE=4 SV=1	606	242	3	419	498	80	54	0.076451156	5.00E-22
miB_15520_x1	contig13428	171	-21.54	171	-21.54	130081	24	2113	1832	>contig13428 length=2113 numreads=55 gene=isogroup03151 status=isotig	2113	tr	K1Q8H1	tr|K1Q8H1|K1Q8H1_CRAGI Innexin unc-9 OS=Crassostrea gigas GN=CGI_10016933 PE=4 SV=1	409	1	726	172	409	242	185	0.262659726	3.00E-115
miB_15520_x1	contig13436	161	-21.48	161	-21.48	130089	24	2099	1158	>contig13436 length=2099 numreads=235 gene=isogroup03159 status=isotig	2099	tr	K1QTG0	tr|K1QTG0|K1QTG0_CRAGI Forkhead box protein K1 OS=Crassostrea gigas GN=CGI_10026255 PE=4 SV=1	636	1	1740	78	635	593	356	0.508813721	0
miB_15520_x1	contig13514	168	-21.02	168	-21.02	130167	24	1955	538	>contig13514 length=1955 numreads=37 gene=isogroup03237 status=isotig	1955	tr	K1QTN7	tr|K1QTN7|K1QTN7_CRAGI RING finger protein 43 OS=Crassostrea gigas GN=CGI_10017504 PE=4 SV=1	623	1481	384	1	362	396	164	0.251662404	8.00E-41
miB_15520_x1	contig13523	163	-22.8	163	-22.8	130176	24	1943	660	>contig13523 length=1943 numreads=40 gene=isogroup03246 status=isotig	1943	tr	K1R2S3	tr|K1R2S3|K1R2S3_CRAGI Sec1 family domain-containing protein 1 OS=Crassostrea gigas GN=CGI_10010029 PE=4 SV=1	633	1942	251	70	632	565	463	0.714873906	0
miB_15520_x1	contig13536	174	-24.1	174	-24.1	130189	24	1934	1449	>contig13536 length=1934 numreads=49 gene=isogroup03259 status=isotig	1934	tr	K1Q013	tr|K1Q013|K1Q013_CRAGI Hemicentin-1 OS=Crassostrea gigas GN=CGI_10006386 PE=4 SV=1	473	1896	562	7	439	459	227	0.352119959	4.00E-138
miB_15520_x1	contig13572	156	-20.96	156	-20.96	130225	24	1884	1592	>contig13572 length=1884 numreads=124 gene=isogroup03295 status=isotig	1884	tr	K1S4H5	tr|K1S4H5|K1S4H5_CRAGI Adenosylhomocysteinase OS=Crassostrea gigas GN=CGI_10024772 PE=3 SV=1	510	1823	444	46	509	464	413	0.657643312	0
miB_15520_x1	contig13594	161	-21.99	161	-21.99	130247	24	1854	984	>contig13594 length=1854 numreads=45 gene=isogroup03317 status=isotig	1854	tr	K1QLK6	tr|K1QLK6|K1QLK6_CRAGI E3 ubiquitin-protein ligase HUWE1 OS=Crassostrea gigas GN=CGI_10009575 PE=4 SV=1	4366	1634	27	2775	3276	565	284	0.459546926	6.00E-104
miB_15520_x1	contig13598	173	-24.25	173	-24.25	130251	24	1840	1531	>contig13598 length=1840 numreads=45 gene=isogroup03321 status=isotig	1840	tr	L7M3D9	tr|L7M3D9|L7M3D9_9ACAR Uncharacterized protein OS=Rhipicephalus pulchellus PE=2 SV=1	1670	1388	258	144	485	398	95	0.154891304	2.00E-17
miB_15520_x1	contig13622	156	-20.09	156	-20.09	130275	24	1806	372	>contig13622 length=1806 numreads=41 gene=isogroup03345 status=isotig	1806	tr	K1PV79	tr|K1PV79|K1PV79_CRAGI Importin subunit alpha OS=Crassostrea gigas GN=CGI_10013575 PE=3 SV=1	536	3	1133	159	536	378	342	0.568106312	0
miB_15520_x1	contig13667	150	-20.9	150	-20.9	130320	24	1753	1547	>contig13667 length=1753 numreads=53 gene=isogroup03390 status=isotig	---	---	---	---	---	---	---	---	---	---	---	---	---
miB_15520_x1	contig13715	162	-21.65	162	-21.65	130368	24	1713	268	>contig13715 length=1713 numreads=75 gene=isogroup03438 status=isotig	---	---	---	---	---	---	---	---	---	---	---	---	---
miB_15520_x1	contig13738	169	-24.77	169	-24.77	130391	24	1695	1055	>contig13738 length=1695 numreads=57 gene=isogroup03461 status=isotig	1695	tr	F6ZDP6	tr|F6ZDP6|F6ZDP6_CALJA Uncharacterized protein OS=Callithrix jacchus GN=COX11 PE=3 SV=1	276	102	740	54	271	218	127	0.224778761	1.00E-78
miB_15520_x1	contig13742	167	-22.68	167	-22.68	130395	24	1698	394	>contig13742 length=1698 numreads=31 gene=isogroup03465 status=isotig	1698	tr	K1QQJ1	tr|K1QQJ1|K1QQJ1_CRAGI Ubiquitin-protein ligase E3B OS=Crassostrea gigas GN=CGI_10008406 PE=4 SV=1	1068	1670	3	53	613	561	364	0.643109541	0
miB_15520_x1	contig13750	167	-21.85	167	-21.85	130403	24	1686	502	>contig13750 length=1686 numreads=29 gene=isogroup03473 status=isotig	1686	tr	A6YRK7	tr|A6YRK7|A6YRK7_CRAGI CYP356A1 OS=Crassostrea gigas GN=CYP356A1 PE=2 SV=1	500	265	1488	89	497	410	215	0.382562278	5.00E-153
miB_15520_x1	contig13754	164	-23.88	164	-23.88	130407	24	1693	1135	>contig13754 length=1693 numreads=99 gene=isogroup03477 status=isotig	1693	tr	B7P573	tr|B7P573|B7P573_IXOSC Processing peptidase beta subunit, putative OS=Ixodes scapularis GN=IscW_ISCW001592 PE=3 SV=1	479	37	1452	5	479	478	336	0.595392794	0
miB_15520_x1	contig13886	156	-23.36	156	-23.36	130539	24	1604	367	>contig13886 length=1604 numreads=30 gene=isogroup03609 status=isotig	1604	tr	K1QAZ5	tr|K1QAZ5|K1QAZ5_CRAGI Wnt inhibitory factor 1 OS=Crassostrea gigas GN=CGI_10016504 PE=4 SV=1	352	294	22	50	139	91	44	0.082294264	0.05
miB_15520_x1	contig13904	153	-22.72	153	-22.72	130557	24	1592	80	>contig13904 length=1592 numreads=69 gene=isogroup03627 status=isotig	1592	tr	H3AAZ3	tr|H3AAZ3|H3AAZ3_LATCH Uncharacterized protein (Fragment) OS=Latimeria chalumnae PE=4 SV=1	340	318	842	130	293	181	41	0.077261307	4.00E-05
miB_15520_x1	contig13906	168	-25.33	168	-25.33	130559	24	1585	786	>contig13906 length=1585 numreads=59 gene=isogroup03629 status=isotig	1585	tr	C3YQ98	tr|C3YQ98|C3YQ98_BRAFL Putative uncharacterized protein OS=Branchiostoma floridae GN=BRAFLDRAFT_95758 PE=4 SV=1	614	801	1574	266	574	314	109	0.206309148	4.00E-37
miB_15520_x1	contig13912	161	-28.82	161	-28.82	130565	24	1582	498	>contig13912 length=1582 numreads=33 gene=isogroup03635 status=isotig	1582	tr	K1Q6V9	tr|K1Q6V9|K1Q6V9_CRAGI Kelch-like protein 28 OS=Crassostrea gigas GN=CGI_10027423 PE=4 SV=1	666	1580	798	62	320	277	145	0.274968394	4.00E-71
miB_15520_x1	contig13926	151	-20.83	151	-20.83	130579	24	1570	54	>contig13926 length=1570 numreads=36 gene=isogroup03649 status=isotig	1570	tr	K1PC90	tr|K1PC90|K1PC90_CRAGI Low-density lipoprotein receptor-related protein 1B OS=Crassostrea gigas GN=CGI_10009767 PE=4 SV=1	767	283	954	91	316	236	85	0.162420382	4.00E-40
miB_15520_x1	contig13941	156	-20.38	156	-20.38	130594	24	1571	779	>contig13941 length=1571 numreads=56 gene=isogroup03664 status=isotig	1571	tr	K1Q754	tr|K1Q754|K1Q754_CRAGI Testin OS=Crassostrea gigas GN=CGI_10015345 PE=4 SV=1	418	447	1061	197	401	205	148	0.282622533	2.00E-125
miB_15520_x1	contig14019	152	-20.5	152	-20.5	130672	24	1523	916	>contig14019 length=1523 numreads=20 gene=isogroup03742 status=isotig	1523	tr	K1QPJ7	tr|K1QPJ7|K1QPJ7_CRAGI Uncharacterized protein OS=Crassostrea gigas GN=CGI_10011010 PE=4 SV=1	610	852	34	330	605	278	125	0.246224557	9.00E-117
miB_15520_x1	contig14067	163	-22.15	163	-22.15	130720	24	1496	238	>contig14067 length=1496 numreads=45 gene=isogroup03790 status=isotig	1496	tr	K1RVE6	tr|K1RVE6|K1RVE6_CRAGI AP-4 complex subunit beta-1 OS=Crassostrea gigas GN=CGI_10020418 PE=4 SV=1	509	425	1438	162	499	338	136	0.272727273	1.00E-111
miB_15520_x1	contig14153	158	-20.63	158	-20.63	130806	24	1454	700	>contig14153 length=1454 numreads=39 gene=isogroup03876 status=isotig	1454	tr	K1QEY8	tr|K1QEY8|K1QEY8_CRAGI Agrin OS=Crassostrea gigas GN=CGI_10026041 PE=4 SV=1	652	1184	150	12	356	374	111	0.229023384	2.00E-25
miB_15520_x1	contig14176	161	-23.51	161	-23.51	130829	24	1445	1281	>contig14176 length=1445 numreads=52 gene=isogroup03899 status=isotig	1445	tr	K1R3R9	tr|K1R3R9|K1R3R9_CRAGI Cytochrome b5 reductase 4 OS=Crassostrea gigas GN=CGI_10022741 PE=4 SV=1	580	1416	1	11	487	485	275	0.570934256	0
miB_15520_x1	contig14190	172	-21.52	172	-21.52	130843	24	1436	262	>contig14190 length=1436 numreads=32 gene=isogroup03913 status=isotig	1436	tr	H2Y3E3	tr|H2Y3E3|H2Y3E3_CIOIN Uncharacterized protein (Fragment) OS=Ciona intestinalis PE=4 SV=1	2642	4	558	2228	2399	196	64	0.133704735	4.00E-05
miB_15520_x1	contig14191	162	-22.46	162	-22.46	130844	24	1441	659	>contig14191 length=1441 numreads=45 gene=isogroup03914 status=isotig	1441	tr	K1QTV9	tr|K1QTV9|K1QTV9_CRAGI Collagen alpha-4(VI) chain OS=Crassostrea gigas GN=CGI_10023716 PE=4 SV=1	4320	17	1351	3869	4320	477	192	0.399722415	6.00E-88
miB_15520_x1	contig14228	154	-21.37	154	-21.37	130881	24	1423	277	>contig14228 length=1423 numreads=149 gene=isogroup03951 status=isotig	1423	tr	K1QV78	tr|K1QV78|K1QV78_CRAGI Complement C1q tumor necrosis factor-related protein 4 OS=Crassostrea gigas GN=CGI_10008906 PE=4 SV=1	423	1330	47	37	423	431	199	0.419536191	3.00E-112
miB_15520_x1	contig14236	158	-20.82	158	-20.82	130889	24	1419	366	>contig14236 length=1419 numreads=17 gene=isogroup03959 status=isotig	---	---	---	---	---	---	---	---	---	---	---	---	---
miB_15520_x1	contig14263	184	-26.24	184	-26.24	130916	24	1410	1054	>contig14263 length=1410 numreads=45 gene=isogroup03986 status=isotig	1410	tr	K1Q297	tr|K1Q297|K1Q297_CRAGI Uncharacterized protein OS=Crassostrea gigas GN=CGI_10012679 PE=4 SV=1	836	526	71	58	215	160	51	0.108510638	1.00E-12
miB_15520_x1	contig14295	168	-21.75	168	-21.75	130948	24	1396	1147	>contig14295 length=1396 numreads=20 gene=isogroup04018 status=isotig	1396	tr	K1PYM4	tr|K1PYM4|K1PYM4_CRAGI Solute carrier family 23 member 2 OS=Crassostrea gigas GN=CGI_10028297 PE=4 SV=1	598	166	1377	156	555	405	231	0.496418338	5.00E-132
miB_15520_x1	contig14307	164	-22.76	164	-22.76	130960	24	1391	995	>contig14307 length=1391 numreads=47 gene=isogroup04030 status=isotig	1391	tr	K1PCR9	tr|K1PCR9|K1PCR9_CRAGI Proteasome subunit alpha type-1 OS=Crassostrea gigas GN=CGI_10008810 PE=4 SV=1	252	1391	654	30	252	246	182	0.392523364	3.00E-125
miB_15520_x1	contig14376	170	-24.17	170	-24.17	131029	24	1360	1066	>contig14376 length=1360 numreads=30 gene=isogroup04099 status=isotig	1360	tr	K1RER2	tr|K1RER2|K1RER2_CRAGI E3 ubiquitin-protein ligase RFWD2 OS=Crassostrea gigas GN=CGI_10009404 PE=4 SV=1	2317	3	1358	46	476	454	348	0.767647059	0
miB_15520_x1	contig14403	156	-21.24	156	-21.24	131056	24	1352	1211	>contig14403 length=1352 numreads=32 gene=isogroup04126 status=isotig	1352	sp	C3XVT5	sp|C3XVT5|LIS1_BRAFL Lissencephaly-1 homolog OS=Branchiostoma floridae GN=BRAFLDRAFT_59218 PE=3 SV=1	406	1240	17	1	406	408	321	0.712278107	0
miB_15520_x1	contig14458	180	-26.97	180	-26.97	131111	24	1333	754	>contig14458 length=1333 numreads=38 gene=isogroup04181 status=isotig	1333	tr	K1QJE0	tr|K1QJE0|K1QJE0_CRAGI Rho GTPase-activating protein 21 OS=Crassostrea gigas GN=CGI_10026395 PE=4 SV=1	1267	11	1270	336	744	427	267	0.600900225	1.00E-172
miB_15520_x1	contig14460	162	-20.82	162	-20.82	131113	24	1333	360	>contig14460 length=1333 numreads=51 gene=isogroup04183 status=isotig	1333	tr	K1PNI1	tr|K1PNI1|K1PNI1_CRAGI Bifunctional protein NCOAT OS=Crassostrea gigas GN=CGI_10016170 PE=4 SV=1	822	3	305	722	822	101	68	0.15303826	1.00E-25
miB_15520_x1	contig14620	157	-22.39	157	-22.39	131273	24	1278	604	>contig14620 length=1278 numreads=13 gene=isogroup04343 status=isotig	1278	tr	A7T7N9	tr|A7T7N9|A7T7N9_NEMVE Predicted protein (Fragment) OS=Nematostella vectensis GN=v1g66646 PE=4 SV=1	239	936	1262	54	166	113	31	0.072769953	5.00E-04
miB_15520_x1	contig14630	162	-20.51	162	-20.51	131283	24	1276	377	>contig14630 length=1276 numreads=220 gene=isogroup04353 status=isotig	1276	tr	D2VTP2	tr|D2VTP2|D2VTP2_NAEGR Putative uncharacterized protein OS=Naegleria gruberi GN=NAEGRDRAFT_82752 PE=4 SV=1	397	1239	154	25	385	385	99	0.232758621	2.00E-11
miB_15520_x1	contig14651	170	-21.5	170	-21.5	131304	24	1266	1101	>contig14651 length=1266 numreads=16 gene=isogroup04374 status=isotig	1266	tr	K1PZE1	tr|K1PZE1|K1PZE1_CRAGI COP9 signalosome complex subunit 5 OS=Crassostrea gigas GN=CGI_10003059 PE=4 SV=1	332	1265	528	87	332	246	230	0.545023697	1.00E-152
miB_15520_x1	contig14658	152	-20.52	152	-20.52	131311	24	1267	1185	>contig14658 length=1267 numreads=23 gene=isogroup04381 status=isotig	1267	tr	K1R717	tr|K1R717|K1R717_CRAGI MORC family CW-type zinc finger protein 3 OS=Crassostrea gigas GN=CGI_10007976 PE=4 SV=1	708	1	1035	47	392	346	252	0.596685083	0
miB_15520_x1	contig14670	167	-23.45	167	-23.45	131323	24	1261	1166	>contig14670 length=1261 numreads=16 gene=isogroup04393 status=isotig	1261	tr	K1Q651	tr|K1Q651|K1Q651_CRAGI Zinc finger and SCAN domain-containing protein 5C OS=Crassostrea gigas GN=CGI_10013382 PE=4 SV=1	692	2	175	222	277	58	30	0.071371927	3.00E-04
miB_15520_x1	contig14703	159	-21.87	159	-21.87	131356	24	1254	1126	>contig14703 length=1254 numreads=20 gene=isogroup04426 status=isotig	1254	tr	K1QXJ2	tr|K1QXJ2|K1QXJ2_CRAGI Low-density lipoprotein receptor-related protein 1B OS=Crassostrea gigas GN=CGI_10014774 PE=4 SV=1	1160	1252	398	552	837	291	104	0.248803828	5.00E-56
miB_15520_x1	contig14851	166	-26.76	166	-26.76	131504	24	1208	133	>contig14851 length=1208 numreads=32 gene=isogroup04574 status=isotig	1208	tr	K1RQV5	tr|K1RQV5|K1RQV5_CRAGI Serum response factor OS=Crassostrea gigas GN=CGI_10019446 PE=3 SV=1	485	1207	599	112	296	215	99	0.245860927	7.00E-16
miB_15520_x1	contig14937	163	-20.81	163	-20.81	131590	24	1186	804	>contig14937 length=1186 numreads=19 gene=isogroup04660 status=isotig	1186	tr	K1PH51	tr|K1PH51|K1PH51_CRAGI Protein FAM81B OS=Crassostrea gigas GN=CGI_10019633 PE=4 SV=1	396	1184	48	28	370	380	187	0.47301855	4.00E-106
miB_15520_x1	contig15042	155	-23.49	155	-23.49	131695	24	1160	563	>contig15042 length=1160 numreads=40 gene=isogroup04765 status=isotig	1160	tr	I3N9X7	tr|I3N9X7|I3N9X7_SPETR Uncharacterized protein OS=Spermophilus tridecemlineatus GN=NUDC PE=4 SV=1	332	97	1077	8	332	327	199	0.514655172	4.00E-108
miB_15520_x1	contig15105	157	-21.69	157	-21.69	131758	24	1149	158	>contig15105 length=1149 numreads=88 gene=isogroup04828 status=isotig	1149	tr	K1R0D7	tr|K1R0D7|K1R0D7_CRAGI Eukaryotic translation initiation factor 3 subunit M (Fragment) OS=Crassostrea gigas GN=CGI_10027107 PE=3 SV=1	373	1118	183	56	367	312	226	0.590078329	3.00E-165
miB_15520_x1	contig15164	157	-21.68	157	-21.68	131817	24	1119	661	>contig15164 length=1119 numreads=15 gene=isogroup04887 status=isotig	---	---	---	---	---	---	---	---	---	---	---	---	---
miB_15520_x1	contig15175	169	-24.79	169	-24.79	131828	24	1122	488	>contig15175 length=1122 numreads=54 gene=isogroup04898 status=isotig	1122	tr	K1QCU0	tr|K1QCU0|K1QCU0_CRAGI Eukaryotic translation initiation factor 3 subunit G-A OS=Crassostrea gigas GN=CGI_10008836 PE=3 SV=1	1399	783	640	400	446	48	31	0.082887701	1.00E-08
miB_15520_x1	contig15249	160	-20.75	160	-20.75	131902	24	1113	590	>contig15249 length=1113 numreads=23 gene=isogroup04972 status=isotig	1113	tr	K1PG42	tr|K1PG42|K1PG42_CRAGI E3 ubiquitin-protein ligase DZIP3 OS=Crassostrea gigas GN=CGI_10001309 PE=4 SV=1	227	532	1083	7	183	191	50	0.134770889	1.00E-04
miB_15520_x1	contig15272	167	-24.53	167	-24.53	131925	24	1101	61	>contig15272 length=1101 numreads=16 gene=isogroup04995 status=isotig	1101	tr	K1QZM6	tr|K1QZM6|K1QZM6_CRAGI RNA polymerase I-specific transcription initiation factor RRN3 OS=Crassostrea gigas GN=CGI_10023428 PE=4 SV=1	558	2	424	423	558	141	85	0.231607629	7.00E-43
miB_15520_x1	contig15337	158	-27.05	158	-27.05	131990	24	1098	958	>contig15337 length=1098 numreads=21 gene=isogroup05060 status=isotig	1098	tr	K1PM97	tr|K1PM97|K1PM97_CRAGI Histone acetyltransferase KAT2B OS=Crassostrea gigas GN=CGI_10009485 PE=4 SV=1	809	1097	3	52	416	368	318	0.868852459	0
miB_15520_x1	contig15419	150	-20.01	150	-20.01	132072	24	1079	898	>contig15419 length=1079 numreads=102 gene=isogroup05142 status=isotig	1079	tr	C3YXM5	tr|C3YXM5|C3YXM5_BRAFL Putative uncharacterized protein OS=Branchiostoma floridae GN=BRAFLDRAFT_74501 PE=4 SV=1	432	124	1038	77	432	361	119	0.330861909	1.00E-41
miB_15520_x1	contig15446	161	-21.07	161	-21.07	132099	24	1071	830	>contig15446 length=1071 numreads=114 gene=isogroup05169 status=isotig	1071	tr	K1PJ60	tr|K1PJ60|K1PJ60_CRAGI Tetraspanin-9 OS=Crassostrea gigas GN=CGI_10003600 PE=4 SV=1	302	105	647	118	300	192	64	0.179271709	3.00E-11
miB_15520_x1	contig15464	160	-21.98	160	-21.98	132117	24	1061	327	>contig15464 length=1061 numreads=17 gene=isogroup05187 status=isotig	1061	tr	K1PI41	tr|K1PI41|K1PI41_CRAGI Flap endonuclease 1 OS=Crassostrea gigas GN=FEN1 PE=3 SV=1	376	209	673	187	341	155	128	0.361922714	2.00E-103
miB_15520_x1	contig15545	154	-21.68	154	-21.68	132198	24	1045	287	>contig15545 length=1045 numreads=20 gene=isogroup05268 status=isotig	1045	tr	H3IE25	tr|H3IE25|H3IE25_STRPU Uncharacterized protein OS=Strongylocentrotus purpuratus PE=4 SV=1	641	794	57	21	269	252	113	0.324401914	1.00E-55
miB_15520_x1	contig15552	164	-20.31	164	-20.31	132205	24	1049	37	>contig15552 length=1049 numreads=162 gene=isogroup05275 status=isotig	1049	tr	F2U291	tr|F2U291|F2U291_SALS5 Selenoprotein K OS=Salpingoeca sp. (strain ATCC 50818) GN=PTSG_02455 PE=4 SV=1	93	28	192	1	54	56	31	0.088655863	2.00E-05
miB_15520_x1	contig15658	328	-52.53	174	-30.69	132311	24	1028	612 56	>contig15658 length=1028 numreads=28 gene=isogroup05381 status=isotig	1028	tr	K1R9Y0	tr|K1R9Y0|K1R9Y0_CRAGI Afadin OS=Crassostrea gigas GN=CGI_10020544 PE=4 SV=1	2715	2	913	177	481	307	218	0.63618677	1.00E-140
miB_15520_x1	contig15822	165	-26.81	165	-26.81	132475	24	999	503	>contig15822 length=999 numreads=15 gene=isogroup05545 status=isotig	999	tr	K1PVD0	tr|K1PVD0|K1PVD0_CRAGI Semaphorin-1A OS=Crassostrea gigas GN=CGI_10021619 PE=4 SV=1	690	2	355	577	690	118	81	0.243243243	5.00E-25
miB_15520_x1	contig15849	150	-20.01	150	-20.01	132502	24	987	469	>contig15849 length=987 numreads=25 gene=isogroup05572 status=isotig	987	tr	C3ZMW3	tr|C3ZMW3|C3ZMW3_BRAFL Putative uncharacterized protein OS=Branchiostoma floridae GN=BRAFLDRAFT_83370 PE=4 SV=1	699	638	117	353	519	174	100	0.303951368	1.00E-48
miB_15520_x1	contig15934	154	-21.02	154	-21.02	132587	24	978	720	>contig15934 length=978 numreads=21 gene=isogroup05657 status=isotig	978	tr	K1R1Z4	tr|K1R1Z4|K1R1Z4_CRAGI 5'-AMP-activated protein kinase subunit beta-2 OS=Crassostrea gigas GN=CGI_10025389 PE=4 SV=1	269	868	116	1	269	270	187	0.573619632	1.00E-120
miB_15520_x1	contig16008	157	-20.76	157	-20.76	132661	24	961	665	>contig16008 length=961 numreads=10 gene=isogroup05731 status=isotig	961	tr	K1QK00	tr|K1QK00|K1QK00_CRAGI Zinc finger CCCH domain-containing protein 10 OS=Crassostrea gigas GN=CGI_10018970 PE=4 SV=1	403	899	417	230	392	171	104	0.324661811	8.00E-37
miB_15520_x1	contig16013	170	-23.08	170	-23.08	132666	24	962	812	>contig16013 length=962 numreads=15 gene=isogroup05736 status=isotig	962	tr	K1PJ31	tr|K1PJ31|K1PJ31_CRAGI Uncharacterized protein OS=Crassostrea gigas GN=CGI_10010409 PE=4 SV=1	471	960	379	22	185	195	79	0.246361746	1.00E-29
miB_15520_x1	contig16014	151	-21.21	151	-21.21	132667	24	968	910	>contig16014 length=968 numreads=159 gene=isogroup05737 status=isotig	968	tr	H9HJ55	tr|H9HJ55|H9HJ55_ATTCE Uncharacterized protein OS=Atta cephalotes PE=4 SV=1	302	898	131	25	271	257	127	0.393595041	3.00E-69
miB_15520_x1	contig16082	172	-21.86	172	-21.86	132735	24	957	738	>contig16082 length=957 numreads=11 gene=isogroup05805 status=isotig	957	tr	C3XZT3	tr|C3XZT3|C3XZT3_BRAFL Putative uncharacterized protein OS=Branchiostoma floridae GN=BRAFLDRAFT_85610 PE=4 SV=1	347	918	34	52	347	296	262	0.821316614	0
miB_15520_x1	contig16138	153	-21.08	153	-21.08	132791	24	940	673	>contig16138 length=940 numreads=16 gene=isogroup05861 status=isotig	940	tr	H3IH63	tr|H3IH63|H3IH63_STRPU Uncharacterized protein OS=Strongylocentrotus purpuratus PE=4 SV=1	1256	332	9	1131	1245	117	31	0.09893617	0.002
miB_15520_x1	contig16183	155	-22.69	155	-22.69	132836	24	939	233	>contig16183 length=939 numreads=12 gene=isogroup05906 status=isotig	939	tr	K1QFK7	tr|K1QFK7|K1QFK7_CRAGI Betaine--homocysteine S-methyltransferase 2 OS=Crassostrea gigas GN=CGI_10017122 PE=4 SV=1	364	1	768	89	363	275	162	0.517571885	6.00E-108
miB_15520_x1	contig16272	165	-22.05	165	-22.05	132925	24	926	771	>contig16272 length=926 numreads=15 gene=isogroup05995 status=isotig	926	tr	K1QE35	tr|K1QE35|K1QE35_CRAGI Putative palmitoyltransferase ZDHHC6 OS=Crassostrea gigas GN=CGI_10007627 PE=4 SV=1	360	77	916	1	280	280	192	0.622030238	1.00E-122
miB_15520_x1	contig16313	162	-22.05	162	-22.05	132966	24	922	307	>contig16313 length=922 numreads=23 gene=isogroup06036 status=isotig	922	tr	H2YA13	tr|H2YA13|H2YA13_CIOSA Uncharacterized protein (Fragment) OS=Ciona savignyi PE=4 SV=1	646	15	851	245	511	279	117	0.380694143	1.00E-44
miB_15520_x1	contig16340	156	-21.54	156	-21.54	132993	24	918	283	>contig16340 length=918 numreads=44 gene=isogroup06063 status=isotig	918	tr	K1QGU8	tr|K1QGU8|K1QGU8_CRAGI Ankyrin repeat domain-containing protein 45 OS=Crassostrea gigas GN=CGI_10021841 PE=4 SV=1	238	875	255	22	228	207	144	0.470588235	2.00E-102
miB_15520_x1	contig16363	159	-20.64	159	-20.64	133016	24	913	661	>contig16363 length=913 numreads=20 gene=isogroup06086 status=isotig	913	tr	K1QZC2	tr|K1QZC2|K1QZC2_CRAGI Uncharacterized protein OS=Crassostrea gigas GN=CGI_10016340 PE=4 SV=1	278	6	347	104	218	117	41	0.134720701	4.00E-09
miB_15520_x1	contig16449	157	-22.75	157	-22.75	133102	24	896	283	>contig16449 length=896 numreads=9 gene=isogroup06172 status=isotig	896	tr	K1QA70	tr|K1QA70|K1QA70_CRAGI Deleted in malignant brain tumors 1 protein OS=Crassostrea gigas GN=CGI_10012379 PE=4 SV=1	831	469	840	685	774	124	33	0.110491071	0.061
miB_15520_x1	contig16466	165	-20.39	165	-20.39	133119	24	896	766	>contig16466 length=896 numreads=15 gene=isogroup06189 status=isotig	896	tr	K1PI20	tr|K1PI20|K1PI20_CRAGI Dehydrogenase/reductase SDR family member 7 OS=Crassostrea gigas GN=CGI_10004299 PE=3 SV=1	322	895	239	104	322	219	139	0.465401786	1.00E-97
miB_15520_x1	contig16491	155	-22.19	155	-22.19	133144	24	896	534	>contig16491 length=896 numreads=15 gene=isogroup06214 status=isotig	896	tr	K1R8E0	tr|K1R8E0|K1R8E0_CRAGI Rab3 GTPase-activating protein non-catalytic subunit OS=Crassostrea gigas GN=CGI_10019333 PE=4 SV=1	796	895	2	58	370	313	212	0.709821429	2.00E-141
miB_15520_x1	contig16502	150	-21.85	150	-21.85	133155	24	891	472	>contig16502 length=891 numreads=9 gene=isogroup06225 status=isotig	---	---	---	---	---	---	---	---	---	---	---	---	---
miB_15520_x1	contig16663	169	-23.09	169	-23.09	133316	24	867	529	>contig16663 length=867 numreads=13 gene=isogroup06386 status=isotig	867	tr	K1R659	tr|K1R659|K1R659_CRAGI Uncharacterized protein OS=Crassostrea gigas GN=CGI_10025458 PE=4 SV=1	511	369	88	301	384	94	32	0.110726644	0.005
miB_15520_x1	contig16672	165	-20.2	165	-20.2	133325	24	863	137	>contig16672 length=863 numreads=52 gene=isogroup06395 status=isotig	863	tr	G8HTC0	tr|G8HTC0|G8HTC0_ACRMI Putative uncharacterized protein OS=Acropora millepora PE=2 SV=1	279	28	765	30	279	256	105	0.365005794	5.00E-56
miB_15520_x1	contig16819	159	-23.3	159	-23.3	133472	24	845	365	>contig16819 length=845 numreads=12 gene=isogroup06542 status=isotig	845	tr	K1R6Q1	tr|K1R6Q1|K1R6Q1_CRAGI Uncharacterized protein OS=Crassostrea gigas GN=CGI_10027421 PE=4 SV=1	172	278	466	98	163	67	34	0.120710059	5.00E-07
miB_15520_x1	contig16855	167	-24.29	167	-24.29	133508	24	845	302	>contig16855 length=845 numreads=17 gene=isogroup06578 status=isotig	845	tr	K1PLZ3	tr|K1PLZ3|K1PLZ3_CRAGI Cell polarity protein alp11 OS=Crassostrea gigas GN=CGI_10002523 PE=4 SV=1	534	843	634	76	144	70	45	0.159763314	6.00E-07
miB_15520_x1	contig17133	160	-20.1	160	-20.1	133786	24	813	754	>contig17133 length=813 numreads=19 gene=isogroup06856 status=isotig	---	---	---	---	---	---	---	---	---	---	---	---	---
miB_15520_x1	contig17280	181	-26.97	181	-26.97	133933	24	795	691	>contig17280 length=795 numreads=12 gene=isogroup07003 status=isotig	795	tr	K1QXW6	tr|K1QXW6|K1QXW6_CRAGI PITSLRE serine/threonine-protein kinase CDC2L1 OS=Crassostrea gigas GN=CGI_10025852 PE=4 SV=1	784	131	3	391	433	43	35	0.132075472	3.00E-15
miB_15520_x1	contig17333	167	-21.5	167	-21.5	133986	24	791	672	>contig17333 length=791 numreads=46 gene=isogroup07056 status=isotig	791	tr	D2KK68	tr|D2KK68|D2KK68_MERMT Lipopolysaccharide-induced TNF-alpha factor OS=Meretrix meretrix GN=LITAF PE=2 SV=1	131	2	307	22	131	110	67	0.254108723	4.00E-31
miB_15520_x1	contig17338	164	-20.57	164	-20.57	133991	24	784	264	>contig17338 length=784 numreads=9 gene=isogroup07061 status=isotig	---	---	---	---	---	---	---	---	---	---	---	---	---
miB_15520_x1	contig17421	169	-22.28	169	-22.28	134074	24	783	12	>contig17421 length=783 numreads=15 gene=isogroup07144 status=isotig	783	tr	K1R370	tr|K1R370|K1R370_CRAGI Protein SMG5 OS=Crassostrea gigas GN=CGI_10021618 PE=4 SV=1	1095	2	781	730	989	260	181	0.69348659	3.00E-122
miB_15520_x1	contig17441	154	-21.46	154	-21.46	134094	24	781	238	>contig17441 length=781 numreads=24 gene=isogroup07164 status=isotig	781	tr	K7IWC1	tr|K7IWC1|K7IWC1_NASVI Uncharacterized protein OS=Nasonia vitripennis PE=4 SV=1	317	249	16	224	300	78	36	0.138284251	1.00E-11
miB_15520_x1	contig17510	162	-24.04	162	-24.04	134163	24	771	386	>contig17510 length=771 numreads=13 gene=isogroup07233 status=isotig	---	---	---	---	---	---	---	---	---	---	---	---	---
miB_15520_x1	contig17537	160	-21.9	160	-21.9	134190	24	766	147	>contig17537 length=766 numreads=7 gene=isogroup07260 status=isotig	766	tr	Q86G99	tr|Q86G99|Q86G99_CRAGI Alpha-glucosidase-like protein (Fragment) OS=Crassostrea gigas GN=agl PE=2 SV=1	167	91	588	8	165	166	78	0.305483029	1.00E-46
miB_15520_x1	contig17616	156	-26	156	-26	134269	24	749	129	>contig17616 length=749 numreads=16 gene=isogroup07339 status=isotig	749	tr	Q8IZZ0	tr|Q8IZZ0|Q8IZZ0_HUMAN PRb-interacting protein RbBP-36 OS=Homo sapiens PE=2 SV=1	534	632	363	13	108	97	38	0.152202937	5.00E-10
miB_15520_x1	contig17617	167	-24.15	167	-24.15	134270	24	748	343	>contig17617 length=748 numreads=11 gene=isogroup07340 status=isotig	748	tr	G5ECL0	tr|G5ECL0|G5ECL0_CAEEL Protein Y64G10A.7, isoform a OS=Caenorhabditis elegans GN=CELE_Y64G10A.7 PE=2 SV=1	1654	3	461	1277	1447	183	59	0.236631016	7.00E-04
miB_15520_x1	contig17701	168	-21.4	168	-21.4	134354	24	755	192	>contig17701 length=755 numreads=14 gene=isogroup07424 status=isotig	---	---	---	---	---	---	---	---	---	---	---	---	---
miB_15520_x1	contig17737	157	-21.15	157	-21.15	134390	24	744	78	>contig17737 length=744 numreads=10 gene=isogroup07460 status=isotig	744	tr	K1Q5N5	tr|K1Q5N5|K1Q5N5_CRAGI Uncharacterized protein C18H10.09 OS=Crassostrea gigas GN=CGI_10011290 PE=4 SV=1	764	1	684	508	736	229	137	0.552419355	2.00E-90
miB_15520_x1	contig17805	161	-21.78	161	-21.78	134458	24	743	137	>contig17805 length=743 numreads=12 gene=isogroup07528 status=isotig	743	tr	K1QUJ5	tr|K1QUJ5|K1QUJ5_CRAGI Uncharacterized protein C20orf96 OS=Crassostrea gigas GN=CGI_10008663 PE=4 SV=1	439	627	1	18	181	218	87	0.3512786	3.00E-19
miB_15520_x1	contig17852	176	-28.47	176	-28.47	134505	24	735	118	>contig17852 length=735 numreads=8 gene=isogroup07575 status=isotig	---	---	---	---	---	---	---	---	---	---	---	---	---
miB_15520_x1	contig18116	166	-22.47	166	-22.47	134769	24	712	352	>contig18116 length=712 numreads=8 gene=isogroup07839 status=isotig	---	---	---	---	---	---	---	---	---	---	---	---	---
miB_15520_x1	contig18136	154	-22.31	154	-22.31	134789	24	703	152	>contig18136 length=703 numreads=9 gene=isogroup07859 status=isotig	---	---	---	---	---	---	---	---	---	---	---	---	---
miB_15520_x1	contig18274	163	-20.89	163	-20.89	134927	24	698	22	>contig18274 length=698 numreads=7 gene=isogroup07997 status=isotig	---	---	---	---	---	---	---	---	---	---	---	---	---
miB_15520_x1	contig18400	164	-27.31	164	-27.31	135053	24	684	33	>contig18400 length=684 numreads=9 gene=isogroup08123 status=isotig	---	---	---	---	---	---	---	---	---	---	---	---	---
miB_15520_x1	contig18503	158	-22.93	158	-22.93	135156	24	666	595	>contig18503 length=666 numreads=8 gene=isogroup08226 status=isotig	---	---	---	---	---	---	---	---	---	---	---	---	---
miB_15520_x1	contig18720	168	-24.1	168	-24.1	135373	24	654	8	>contig18720 length=654 numreads=9 gene=isogroup08443 status=isotig	---	---	---	---	---	---	---	---	---	---	---	---	---
miB_15520_x1	contig18736	152	-20.37	152	-20.37	135389	24	650	515	>contig18736 length=650 numreads=8 gene=isogroup08459 status=isotig	---	---	---	---	---	---	---	---	---	---	---	---	---
miB_15520_x1	contig18795	164	-22.72	164	-22.72	135448	24	648	361	>contig18795 length=648 numreads=12 gene=isogroup08518 status=isotig	---	---	---	---	---	---	---	---	---	---	---	---	---
miB_15520_x1	contig18844	172	-21.02	172	-21.02	135497	24	643	325	>contig18844 length=643 numreads=8 gene=isogroup08567 status=isotig	---	---	---	---	---	---	---	---	---	---	---	---	---
miB_15520_x1	contig18932	150	-22.52	150	-22.52	135585	24	635	24	>contig18932 length=635 numreads=9 gene=isogroup08655 status=isotig	---	---	---	---	---	---	---	---	---	---	---	---	---
miB_15520_x1	contig19059	155	-21.23	155	-21.23	135712	24	624	50	>contig19059 length=624 numreads=20 gene=isogroup08782 status=isotig	---	---	---	---	---	---	---	---	---	---	---	---	---
miB_15520_x1	contig19060	151	-22.76	151	-22.76	135713	24	623	144	>contig19060 length=623 numreads=11 gene=isogroup08783 status=isotig	---	---	---	---	---	---	---	---	---	---	---	---	---
miB_15520_x1	contig19298	165	-21.2	165	-21.2	135951	24	605	202	>contig19298 length=605 numreads=9 gene=isogroup09021 status=isotig	---	---	---	---	---	---	---	---	---	---	---	---	---
miB_15520_x1	contig19645	163	-20.1	163	-20.1	136298	24	583	36	>contig19645 length=583 numreads=15 gene=isogroup09368 status=isotig	---	---	---	---	---	---	---	---	---	---	---	---	---
miB_15520_x1	contig19654	168	-20.57	168	-20.57	136307	24	581	526	>contig19654 length=581 numreads=13 gene=isogroup09377 status=isotig	---	---	---	---	---	---	---	---	---	---	---	---	---
miB_15520_x1	contig19879	171	-20.46	171	-20.46	136532	24	565	154	>contig19879 length=565 numreads=13 gene=isogroup09602 status=isotig	---	---	---	---	---	---	---	---	---	---	---	---	---
miB_15520_x1	contig19947	152	-21.28	152	-21.28	136600	24	562	240	>contig19947 length=562 numreads=15 gene=isogroup09670 status=isotig	---	---	---	---	---	---	---	---	---	---	---	---	---
miB_15520_x1	contig19960	155	-23.06	155	-23.06	136613	24	558	252	>contig19960 length=558 numreads=8 gene=isogroup09683 status=isotig	---	---	---	---	---	---	---	---	---	---	---	---	---
miB_15520_x1	contig20052	157	-20.22	157	-20.22	136705	24	552	100	>contig20052 length=552 numreads=20 gene=isogroup09775 status=isotig	---	---	---	---	---	---	---	---	---	---	---	---	---
miB_15520_x1	contig20353	165	-20.12	165	-20.12	137006	24	532	63	>contig20353 length=532 numreads=7 gene=isogroup10076 status=isotig	---	---	---	---	---	---	---	---	---	---	---	---	---
miB_15520_x1	contig20910	177	-28.22	177	-28.22	137563	24	487	463	>contig20910 length=487 numreads=6 gene=isogroup10633 status=isotig	---	---	---	---	---	---	---	---	---	---	---	---	---
miB_15520_x1	contig21024	161	-21.54	161	-21.54	137677	24	486	385	>contig21024 length=486 numreads=6 gene=isogroup10747 status=isotig	---	---	---	---	---	---	---	---	---	---	---	---	---
miB_15520_x1	contig21375	158	-20.63	158	-20.63	138028	24	464	71	>contig21375 length=464 numreads=9 gene=isogroup11098 status=isotig	---	---	---	---	---	---	---	---	---	---	---	---	---
miB_15520_x1	contig21470	151	-20.77	151	-20.77	138123	24	460	305	>contig21470 length=460 numreads=8 gene=isogroup11193 status=isotig	---	---	---	---	---	---	---	---	---	---	---	---	---
miB_15520_x1	contig21904	164	-20.18	164	-20.18	138557	24	416	73	>contig21904 length=416 numreads=6 gene=isogroup11627 status=isotig	---	---	---	---	---	---	---	---	---	---	---	---	---
miB_15520_x1	contig22023	162	-25.57	162	-25.57	138676	24	420	208	>contig22023 length=420 numreads=14 gene=isogroup11746 status=isotig	---	---	---	---	---	---	---	---	---	---	---	---	---
miB_15520_x1	contig22268	152	-20.09	152	-20.09	138921	24	402	330	>contig22268 length=402 numreads=6 gene=isogroup11991 status=isotig	---	---	---	---	---	---	---	---	---	---	---	---	---
miB_15520_x1	contig22280	166	-22.87	166	-22.87	138933	24	400	245	>contig22280 length=400 numreads=7 gene=isogroup12003 status=isotig	---	---	---	---	---	---	---	---	---	---	---	---	---
miB_15520_x1	contig22351	172	-28.66	172	-28.66	139004	24	393	120	>contig22351 length=393 numreads=6 gene=isogroup12074 status=isotig	---	---	---	---	---	---	---	---	---	---	---	---	---
miB_15520_x1	contig22421	153	-20.99	153	-20.99	139074	24	388	304	>contig22421 length=388 numreads=6 gene=isogroup12144 status=isotig	---	---	---	---	---	---	---	---	---	---	---	---	---
miB_15520_x1	contig22468	151	-20.23	151	-20.23	139121	24	384	72	>contig22468 length=384 numreads=16 gene=isogroup12191 status=isotig	---	---	---	---	---	---	---	---	---	---	---	---	---
miB_15520_x1	contig22756	151	-21.55	151	-21.55	139409	24	347	167	>contig22756 length=347 numreads=6 gene=isogroup12479 status=isotig	---	---	---	---	---	---	---	---	---	---	---	---	---
miB_15520_x1	contig22791	154	-22.51	154	-22.51	139444	24	340	106	>contig22791 length=340 numreads=6 gene=isogroup12514 status=isotig	---	---	---	---	---	---	---	---	---	---	---	---	---
miB_15520_x1	contig22823	160	-22.34	160	-22.34	139476	24	333	140	>contig22823 length=333 numreads=7 gene=isogroup12546 status=isotig	---	---	---	---	---	---	---	---	---	---	---	---	---
miB_15520_x1	contig23319	159	-21.75	159	-21.75	139972	24	102	3	>contig23319 length=102 numreads=10 gene=isogroup13042 status=isotig	---	---	---	---	---	---	---	---	---	---	---	---	---
miB_15796_x1	contig00340	154	-20.53	154	-20.53	140332	22	1512	851	>contig00340 length=1512 numreads=29 gene=isogroup00001 status=ig_thresh	---	---	---	---	---	---	---	---	---	---	---	---	---
miB_15796_x1	contig00767	166	-26.36	166	-26.36	140759	22	239	34	>contig00767 length=239 numreads=61 gene=isogroup00001 status=ig_thresh	239	tr	K1R8W4	tr|K1R8W4|K1R8W4_CRAGI Protein phosphatase 1K, mitochondrial OS=Crassostrea gigas GN=CGI_10022086 PE=4 SV=1	292	4	234	37	113	77	42	0.527196653	2.00E-23
miB_15796_x1	contig03016	153	-21.68	153	-21.68	143002	22	161	35	>contig03016 length=161 numreads=302 gene=isogroup00013 status=isotig	---	---	---	---	---	---	---	---	---	---	---	---	---
miB_15796_x1	contig03520	154	-24.13	154	-24.13	143505	22	267	185	>contig03520 length=267 numreads=1694 gene=isogroup00041 status=isotig	---	---	---	---	---	---	---	---	---	---	---	---	---
miB_15796_x1	contig03875	173	-30.18	173	-30.18	143860	22	807	221	>contig03875 length=807 numreads=70 gene=isogroup00068 status=isotig	807	tr	H9G7D5	tr|H9G7D5|H9G7D5_ANOCA Uncharacterized protein OS=Anolis carolinensis GN=ARHGEF12 PE=4 SV=2	1527	663	49	37	254	223	97	0.360594796	6.00E-35
miB_15796_x1	contig04369	163	-28.88	163	-28.88	144354	22	1643	1471	>contig04369 length=1643 numreads=98 gene=isogroup00116 status=none	1643	tr	K1QFX2	tr|K1QFX2|K1QFX2_CRAGI Low-density lipoprotein receptor-related protein 1B OS=Crassostrea gigas GN=CGI_10018650 PE=4 SV=1	2587	73	1632	151	637	548	188	0.343274498	1.00E-62
miB_15796_x1	contig06070	151	-24.48	151	-24.48	146055	22	618	276	>contig06070 length=618 numreads=432 gene=isogroup00383 status=isotig	---	---	---	---	---	---	---	---	---	---	---	---	---
miB_15796_x1	contig06255	152	-23.2	152	-23.2	146240	22	999	567	>contig06255 length=999 numreads=56 gene=isogroup00420 status=isotig	999	tr	K1REW3	tr|K1REW3|K1REW3_CRAGI Lachesin OS=Crassostrea gigas GN=CGI_10019012 PE=4 SV=1	210	47	466	30	177	149	57	0.171171171	4.00E-14
miB_15796_x1	contig06300	150	-21.97	150	-21.97	146285	22	1518	714	>contig06300 length=1518 numreads=27 gene=isogroup00429 status=isotig	1518	tr	K1QIG4	tr|K1QIG4|K1QIG4_CRAGI Sushi, von Willebrand factor type A, EGF and pentraxin domain-containing protein 1 OS=Crassostrea gigas GN=CGI_10007173 PE=4 SV=1	1261	1464	97	755	1216	474	162	0.320158103	1.00E-84
miB_15796_x1	contig07231	154	-20.79	154	-20.79	147216	22	1734	763	>contig07231 length=1734 numreads=54 gene=isogroup00639 status=isotig	1734	tr	F6V0R1	tr|F6V0R1|F6V0R1_ORNAN Uncharacterized protein (Fragment) OS=Ornithorhynchus anatinus GN=DDX10 PE=3 SV=1	644	3	1334	103	545	444	303	0.524221453	0
miB_15796_x1	contig07686	150	-20.98	150	-20.98	147671	22	1128	9	>contig07686 length=1128 numreads=125 gene=isogroup00753 status=isotig	1128	tr	C4B8X5	tr|C4B8X5|C4B8X5_CIOIN Radial spoke protein MORN40 OS=Ciona intestinalis GN=Ci-MORN40 PE=2 SV=1	300	73	771	1	234	235	158	0.420212766	3.00E-96
miB_15796_x1	contig07708	158	-20.13	158	-20.13	147693	22	787	188	>contig07708 length=787 numreads=121 gene=isogroup00758 status=isotig	787	tr	K1QBG8	tr|K1QBG8|K1QBG8_CRAGI Proteasome subunit beta type-4 OS=Crassostrea gigas GN=CGI_10014715 PE=3 SV=1	698	760	2	1	254	254	195	0.743329098	2.00E-140
miB_15796_x1	contig07788	156	-20.08	156	-20.08	147773	22	436	1	>contig07788 length=436 numreads=40 gene=isogroup00778 status=isotig	---	---	---	---	---	---	---	---	---	---	---	---	---
miB_15796_x1	contig08144	162	-22.32	162	-22.32	148129	22	348	29	>contig08144 length=348 numreads=81 gene=isogroup00867 status=isotig	348	tr	L7LZP0	tr|L7LZP0|L7LZP0_9ACAR Uncharacterized protein OS=Rhipicephalus pulchellus PE=2 SV=1	483	1	198	396	466	72	30	0.25862069	2.00E-07
miB_15796_x1	contig08615	161	-21.51	161	-21.51	148600	22	997	772	>contig08615 length=997 numreads=56 gene=isogroup01016 status=isotig	997	tr	K1RAD3	tr|K1RAD3|K1RAD3_CRAGI Cysteine-rich secretory protein LCCL domain-containing 2 OS=Crassostrea gigas GN=CGI_10025006 PE=4 SV=1	339	451	984	24	189	178	70	0.210631896	9.00E-39
miB_15796_x1	contig08802	150	-23.59	150	-23.59	148787	22	387	216	>contig08802 length=387 numreads=12 gene=isogroup01079 status=isotig	---	---	---	---	---	---	---	---	---	---	---	---	---
miB_15796_x1	contig09024	154	-20.67	154	-20.67	149009	22	755	695	>contig09024 length=755 numreads=34 gene=isogroup01153 status=isotig	755	tr	K1QJE3	tr|K1QJE3|K1QJE3_CRAGI Forkhead-associated domain-containing protein 1 OS=Crassostrea gigas GN=CGI_10014985 PE=4 SV=1	1386	755	3	102	354	267	98	0.389403974	8.00E-24
miB_15796_x1	contig09345	159	-25.56	159	-25.56	149330	22	1184	698	>contig09345 length=1184 numreads=35 gene=isogroup01260 status=isotig	1184	tr	K1QDN4	tr|K1QDN4|K1QDN4_CRAGI UPF0428 protein CXorf56 OS=Crassostrea gigas GN=CGI_10019853 PE=4 SV=1	210	40	669	1	210	210	189	0.478885135	3.00E-116
miB_15796_x1	contig09546	155	-21.58	155	-21.58	149531	22	979	843	>contig09546 length=979 numreads=15 gene=isogroup01327 status=isotig	979	tr	K7G4N3	tr|K7G4N3|K7G4N3_PELSI Uncharacterized protein OS=Pelodiscus sinensis GN=AFG3L2 PE=3 SV=1	855	407	979	214	403	197	109	0.3340143	9.00E-52
miB_15796_x1	contig10191	152	-20.14	152	-20.14	150176	22	386	140	>contig10191 length=386 numreads=42 gene=isogroup01542 status=isotig	---	---	---	---	---	---	---	---	---	---	---	---	---
miB_15796_x1	contig10306	155	-20.53	155	-20.53	150291	22	257	64	>contig10306 length=257 numreads=10 gene=isogroup01580 status=isotig	---	---	---	---	---	---	---	---	---	---	---	---	---
miB_15796_x1	contig10955	152	-20.03	152	-20.03	150940	22	2925	2585	>contig10955 length=2925 numreads=160 gene=isogroup01799 status=isotig	2925	tr	C3ZZI8	tr|C3ZZI8|C3ZZI8_BRAFL Putative uncharacterized protein OS=Branchiostoma floridae GN=BRAFLDRAFT_255626 PE=3 SV=1	1057	2925	1	24	1004	985	689	0.706666667	0
miB_15796_x1	contig10986	163	-25.57	163	-25.57	150971	22	2171	1239	>contig10986 length=2171 numreads=98 gene=isogroup01815 status=isotig	2171	tr	B7QBY7	tr|B7QBY7|B7QBY7_IXOSC Zinc finger protein, putative OS=Ixodes scapularis GN=IscW_ISCW012581 PE=4 SV=1	879	833	2158	248	699	472	187	0.258406264	1.00E-109
miB_15796_x1	contig11034	154	-20.11	154	-20.11	151019	22	717	596	>contig11034 length=717 numreads=160 gene=isogroup01839 status=isotig	717	tr	K1QJH5	tr|K1QJH5|K1QJH5_CRAGI Upstream stimulatory factor 1 OS=Crassostrea gigas GN=CGI_10015857 PE=4 SV=1	135	189	575	2	117	134	63	0.263598326	2.00E-21
miB_15796_x1	contig11276	159	-22.04	159	-22.04	151261	22	1276	290	>contig11276 length=1276 numreads=44 gene=isogroup01960 status=isotig	1276	tr	K1QJ69	tr|K1QJ69|K1QJ69_CRAGI UPF0407 protein C2orf39-like protein OS=Crassostrea gigas GN=CGI_10014725 PE=4 SV=1	497	1274	384	7	298	297	234	0.55015674	3.00E-174
miB_15796_x1	contig11283	158	-20.04	158	-20.04	151268	22	1267	607	>contig11283 length=1267 numreads=112 gene=isogroup01963 status=isotig	1267	tr	K7FES0	tr|K7FES0|K7FES0_PELSI Uncharacterized protein OS=Pelodiscus sinensis GN=CARS PE=3 SV=1	830	2	1213	327	730	405	263	0.62273086	4.00E-180
miB_15796_x1	contig11369	167	-24.3	167	-24.3	151354	22	1105	752	>contig11369 length=1105 numreads=170 gene=isogroup02006 status=isotig	1105	tr	K1QY04	tr|K1QY04|K1QY04_CRAGI Radial spoke head protein 3-like protein OS=Crassostrea gigas GN=CGI_10026456 PE=4 SV=1	398	972	1	1	324	325	283	0.768325792	2.00E-149
miB_15796_x1	contig11375	308	-46.5	158	-26.12	151360	22	1188	1022 965	>contig11375 length=1188 numreads=68 gene=isogroup02009 status=isotig	---	---	---	---	---	---	---	---	---	---	---	---	---
miB_15796_x1	contig11504	156	-21.24	156	-21.24	151489	22	864	562	>contig11504 length=864 numreads=64 gene=isogroup02074 status=isotig	864	tr	K1PHE8	tr|K1PHE8|K1PHE8_CRAGI Tetratricopeptide repeat protein 6 OS=Crassostrea gigas GN=CGI_10013650 PE=4 SV=1	2176	25	864	1	277	283	156	0.541666667	2.00E-78
miB_15796_x1	contig11519	154	-20.38	154	-20.38	151504	22	1249	827	>contig11519 length=1249 numreads=627 gene=isogroup02081 status=isotig	1249	tr	Q08G56	tr|Q08G56|Q08G56_MYAAR Receptor of Activated Kinase C 1 OS=Mya arenaria GN=Rack1 PE=4 SV=1	318	1028	84	1	318	318	272	0.653322658	0
miB_15796_x1	contig11987	162	-25.18	162	-25.18	151972	22	195	8	>contig11987 length=195 numreads=112 gene=isogroup02315 status=isotig	---	---	---	---	---	---	---	---	---	---	---	---	---
miB_15796_x1	contig12882	157	-21.41	157	-21.41	152867	22	179	146	>contig12882 length=179 numreads=26 gene=isogroup02763 status=isotig	179	tr	K1QQU7	tr|K1QQU7|K1QQU7_CRAGI Iron/zinc purple acid phosphatase-like protein OS=Crassostrea gigas GN=CGI_10006971 PE=4 SV=1	238	69	179	154	190	37	25	0.418994413	2.00E-09
miB_15796_x1	contig13223	158	-21.77	158	-21.77	153208	22	3171	3113	>contig13223 length=3171 numreads=132 gene=isogroup02946 status=isotig	3171	tr	K1RNZ6	tr|K1RNZ6|K1RNZ6_CRAGI Eukaryotic translation initiation factor 3 subunit D OS=Crassostrea gigas GN=CGI_10024813 PE=3 SV=1	1747	2432	804	751	1278	555	330	0.312204352	0
miB_15796_x1	contig13256	164	-21.15	164	-21.15	153241	22	2771	1100	>contig13256 length=2771 numreads=73 gene=isogroup02979 status=isotig	2771	tr	H2M691	tr|H2M691|H2M691_ORYLA Uncharacterized protein OS=Oryzias latipes PE=3 SV=1	1027	598	2271	435	1001	598	141	0.152652472	2.00E-35
miB_15796_x1	contig13269	153	-22.05	153	-22.05	153254	22	2668	404	>contig13269 length=2668 numreads=154 gene=isogroup02992 status=isotig	2668	tr	K1PYE4	tr|K1PYE4|K1PYE4_CRAGI Uncharacterized protein OS=Crassostrea gigas GN=CGI_10026321 PE=4 SV=1	1713	870	409	1	155	155	110	0.123688156	9.00E-57
miB_15796_x1	contig13306	324	-44.72	164	-24.03	153291	22	2470	1768 1248	>contig13306 length=2470 numreads=48 gene=isogroup03029 status=isotig	2470	tr	A9JTQ3	tr|A9JTQ3|A9JTQ3_XENTR LOC100127821 protein OS=Xenopus tropicalis GN=cnot2 PE=2 SV=1	522	1513	353	90	519	453	214	0.259919028	9.00E-101
miB_15796_x1	contig13309	158	-20.82	158	-20.82	153294	22	2461	1195	>contig13309 length=2461 numreads=342 gene=isogroup03032 status=isotig	2461	tr	J7FHX7	tr|J7FHX7|J7FHX7_9BIVA Chitin deacetylase isoform A OS=Hyriopsis cumingii PE=2 SV=1	606	244	1272	9	349	345	215	0.262088582	1.00E-159
miB_15796_x1	contig13317	151	-25.76	151	-25.76	153302	22	2433	1549	>contig13317 length=2433 numreads=554 gene=isogroup03040 status=isotig	2433	tr	K1PJM1	tr|K1PJM1|K1PJM1_CRAGI Ubiquitin carboxyl-terminal hydrolase 15 OS=Crassostrea gigas GN=CGI_10009787 PE=4 SV=1	446	2252	1083	49	439	391	231	0.284833539	2.00E-145
miB_15796_x1	contig13360	160	-22.31	160	-22.31	153345	22	2279	873	>contig13360 length=2279 numreads=92 gene=isogroup03083 status=isotig	2279	tr	A7RVR6	tr|A7RVR6|A7RVR6_NEMVE Predicted protein OS=Nematostella vectensis GN=v1g94894 PE=4 SV=1	814	14	2278	67	779	763	396	0.521281264	0
miB_15796_x1	contig13504	156	-21.5	156	-21.5	153489	22	1982	1295	>contig13504 length=1982 numreads=73 gene=isogroup03227 status=isotig	1982	tr	Q7QGU9	tr|Q7QGU9|Q7QGU9_ANOGA Oxysterol-binding protein (Fragment) OS=Anopheles gambiae GN=AGAP010893 PE=3 SV=4	778	1982	36	61	712	673	358	0.541876892	0
miB_15796_x1	contig13536	164	-23.26	164	-23.26	153521	22	1934	1449	>contig13536 length=1934 numreads=49 gene=isogroup03259 status=isotig	1934	tr	K1Q013	tr|K1Q013|K1Q013_CRAGI Hemicentin-1 OS=Crassostrea gigas GN=CGI_10006386 PE=4 SV=1	473	1896	562	7	439	459	227	0.352119959	4.00E-138
miB_15796_x1	contig13554	157	-22.98	157	-22.98	153539	22	1909	1381	>contig13554 length=1909 numreads=65 gene=isogroup03277 status=isotig	1909	tr	J7FXQ7	tr|J7FXQ7|J7FXQ7_TEGGR Smad3 OS=Tegillarca granosa GN=Smad3 PE=2 SV=1	423	1909	914	80	411	332	332	0.52173913	0
miB_15796_x1	contig13699	160	-24.69	160	-24.69	153684	22	1726	156	>contig13699 length=1726 numreads=58 gene=isogroup03422 status=isotig	1726	tr	K1S185	tr|K1S185|K1S185_CRAGI Counting factor associated protein D OS=Crassostrea gigas GN=CGI_10025315 PE=3 SV=1	349	1	945	31	349	320	225	0.391077636	7.00E-152
miB_15796_x1	contig13776	152	-23.35	152	-23.35	153761	22	1675	754	>contig13776 length=1675 numreads=30 gene=isogroup03499 status=isotig	1675	tr	E2B3J9	tr|E2B3J9|E2B3J9_HARSA Monocarboxylate transporter 12 OS=Harpegnathos saltator GN=EAI_01999 PE=4 SV=1	794	216	971	196	442	258	86	0.154029851	2.00E-30
miB_15796_x1	contig13809	151	-21.78	151	-21.78	153794	22	1646	568	>contig13809 length=1646 numreads=35 gene=isogroup03532 status=isotig	1646	tr	K1QC81	tr|K1QC81|K1QC81_CRAGI Dynein intermediate chain 2, ciliary OS=Crassostrea gigas GN=CGI_10009931 PE=4 SV=1	776	1	1116	372	776	405	305	0.555893074	0
miB_15796_x1	contig13816	159	-21.56	159	-21.56	153801	22	1649	1294	>contig13816 length=1649 numreads=55 gene=isogroup03539 status=isotig	1649	tr	K1PX23	tr|K1PX23|K1PX23_CRAGI Eukaryotic peptide chain release factor subunit 1 OS=Crassostrea gigas GN=CGI_10024132 PE=4 SV=1	443	3	194	363	426	64	59	0.10733778	8.00E-29
miB_15796_x1	contig13961	158	-24.93	158	-24.93	153946	22	1560	1137	>contig13961 length=1560 numreads=49 gene=isogroup03684 status=isotig	1560	tr	H0V5N9	tr|H0V5N9|H0V5N9_CAVPO Uncharacterized protein OS=Cavia porcellus GN=LOC100721533 PE=4 SV=1	932	522	1	489	661	174	143	0.275	8.00E-97
miB_15796_x1	contig13976	159	-23.73	159	-23.73	153961	22	1550	583	>contig13976 length=1550 numreads=93 gene=isogroup03699 status=isotig	1550	tr	K1RVD9	tr|K1RVD9|K1RVD9_CRAGI Eukaryotic translation initiation factor 4E-binding protein 1 OS=Crassostrea gigas GN=CGI_10020407 PE=4 SV=1	118	2	316	14	118	109	80	0.15483871	2.00E-42
miB_15796_x1	contig14170	161	-20.06	161	-20.06	154155	22	1446	1187	>contig14170 length=1446 numreads=42 gene=isogroup03893 status=isotig	1446	tr	K1QGC5	tr|K1QGC5|K1QGC5_CRAGI Methylglutaconyl-CoA hydratase, mitochondrial OS=Crassostrea gigas GN=CGI_10006089 PE=3 SV=1	246	1443	706	1	246	246	167	0.346473029	2.00E-112
miB_15796_x1	contig14179	167	-26.18	167	-26.18	154164	22	1443	968	>contig14179 length=1443 numreads=44 gene=isogroup03902 status=isotig	1443	tr	K1QX91	tr|K1QX91|K1QX91_CRAGI Early growth response protein 3 OS=Crassostrea gigas GN=CGI_10022978 PE=4 SV=1	568	1443	1	58	518	502	298	0.61954262	3.00E-142
miB_15796_x1	contig14191	152	-21.62	152	-21.62	154176	22	1441	659	>contig14191 length=1441 numreads=45 gene=isogroup03914 status=isotig	1441	tr	K1QTV9	tr|K1QTV9|K1QTV9_CRAGI Collagen alpha-4(VI) chain OS=Crassostrea gigas GN=CGI_10023716 PE=4 SV=1	4320	17	1351	3869	4320	477	192	0.399722415	6.00E-88
miB_15796_x1	contig14197	158	-22.25	158	-22.25	154182	22	1434	570	>contig14197 length=1434 numreads=44 gene=isogroup03920 status=isotig	1434	tr	C3ZKQ8	tr|C3ZKQ8|C3ZKQ8_BRAFL Putative uncharacterized protein OS=Branchiostoma floridae GN=BRAFLDRAFT_285279 PE=4 SV=1	673	5	1342	230	670	448	282	0.589958159	0
miB_15796_x1	contig14261	178	-27.92	178	-27.92	154246	22	1411	339	>contig14261 length=1411 numreads=35 gene=isogroup03984 status=isotig	1411	tr	H3CMX9	tr|H3CMX9|H3CMX9_TETNG Uncharacterized protein (Fragment) OS=Tetraodon nigroviridis GN=SCN2B PE=4 SV=1	221	460	344	99	137	39	19	0.040396882	0.056
miB_15796_x1	contig14263	174	-25.03	174	-25.03	154248	22	1410	1054	>contig14263 length=1410 numreads=45 gene=isogroup03986 status=isotig	1410	tr	K1Q297	tr|K1Q297|K1Q297_CRAGI Uncharacterized protein OS=Crassostrea gigas GN=CGI_10012679 PE=4 SV=1	836	526	71	58	215	160	51	0.108510638	1.00E-12
miB_15796_x1	contig14295	158	-20.54	158	-20.54	154280	22	1396	1147	>contig14295 length=1396 numreads=20 gene=isogroup04018 status=isotig	1396	tr	K1PYM4	tr|K1PYM4|K1PYM4_CRAGI Solute carrier family 23 member 2 OS=Crassostrea gigas GN=CGI_10028297 PE=4 SV=1	598	166	1377	156	555	405	231	0.496418338	5.00E-132
miB_15796_x1	contig14352	171	-26.03	171	-26.03	154337	22	1373	235	>contig14352 length=1373 numreads=107 gene=isogroup04075 status=isotig	1373	tr	H0YU51	tr|H0YU51|H0YU51_TAEGU Uncharacterized protein OS=Taeniopygia guttata GN=ANKS1A PE=4 SV=1	1146	1373	603	64	343	280	127	0.277494538	5.00E-62
miB_15796_x1	contig14397	171	-23.28	171	-23.28	154382	22	1355	1246	>contig14397 length=1355 numreads=37 gene=isogroup04120 status=isotig	1355	tr	K1RU07	tr|K1RU07|K1RU07_CRAGI Glucose-repressible alcohol dehydrogenase transcriptional effector OS=Crassostrea gigas GN=CGI_10022743 PE=4 SV=1	996	1	273	864	954	91	45	0.099630996	2.00E-17
miB_15796_x1	contig14407	162	-20.71	162	-20.71	154392	22	1350	842	>contig14407 length=1350 numreads=95 gene=isogroup04130 status=isotig	1350	tr	K1QSU1	tr|K1QSU1|K1QSU1_CRAGI Uncharacterized protein OS=Crassostrea gigas GN=CGI_10023394 PE=4 SV=1	1211	638	6	1	211	211	171	0.38	6.00E-120
miB_15796_x1	contig14410	151	-20.45	151	-20.45	154395	22	1349	409	>contig14410 length=1349 numreads=29 gene=isogroup04133 status=isotig	1349	tr	K1PYS2	tr|K1PYS2|K1PYS2_CRAGI Uncharacterized protein OS=Crassostrea gigas GN=CGI_10003543 PE=4 SV=1	1171	522	13	134	337	206	75	0.166790215	3.00E-36
miB_15796_x1	contig14428	158	-22.56	158	-22.56	154413	22	1347	565	>contig14428 length=1347 numreads=42 gene=isogroup04151 status=isotig	1347	tr	K1REC9	tr|K1REC9|K1REC9_CRAGI Cleavage and polyadenylation specificity factor subunit 1 OS=Crassostrea gigas GN=CGI_10020713 PE=4 SV=1	1369	2	1345	16	453	448	350	0.779510022	0
miB_15796_x1	contig14699	152	-21.1	152	-21.1	154684	22	1250	794	>contig14699 length=1250 numreads=15 gene=isogroup04422 status=isotig	1250	tr	K1QTB1	tr|K1QTB1|K1QTB1_CRAGI Activin receptor type-1 OS=Crassostrea gigas GN=CGI_10027096 PE=3 SV=1	566	3	1235	146	552	412	294	0.7056	0
miB_15796_x1	contig14706	166	-21.81	166	-21.81	154691	22	1249	679	>contig14706 length=1249 numreads=45 gene=isogroup04429 status=isotig	1249	tr	K1R1R4	tr|K1R1R4|K1R1R4_CRAGI Uncharacterized protein OS=Crassostrea gigas GN=CGI_10011439 PE=4 SV=1	790	1232	135	390	708	371	160	0.384307446	2.00E-64
miB_15796_x1	contig14726	150	-22.85	150	-22.85	154711	22	1240	1053	>contig14726 length=1240 numreads=53 gene=isogroup04449 status=isotig	---	---	---	---	---	---	---	---	---	---	---	---	---
miB_15796_x1	contig14788	317	-47.89	163	-26.81	154773	22	1224	795 561	>contig14788 length=1224 numreads=39 gene=isogroup04511 status=isotig	1224	tr	K1QCX5	tr|K1QCX5|K1QCX5_CRAGI Cyclic AMP-dependent transcription factor ATF-2 OS=Crassostrea gigas GN=CGI_10008700 PE=4 SV=1	587	1224	133	104	446	384	169	0.414215686	8.00E-53
miB_15796_x1	contig14851	156	-20.5	156	-20.5	154836	22	1208	133	>contig14851 length=1208 numreads=32 gene=isogroup04574 status=isotig	1208	tr	K1RQV5	tr|K1RQV5|K1RQV5_CRAGI Serum response factor OS=Crassostrea gigas GN=CGI_10019446 PE=3 SV=1	485	1207	599	112	296	215	99	0.245860927	7.00E-16
miB_15796_x1	contig14942	162	-20.59	162	-20.59	154927	22	1184	645	>contig14942 length=1184 numreads=38 gene=isogroup04665 status=isotig	1184	tr	K1Q7Q6	tr|K1Q7Q6|K1Q7Q6_CRAGI Uncharacterized protein OS=Crassostrea gigas GN=CGI_10017196 PE=4 SV=1	387	1092	31	31	383	354	234	0.592905405	0
miB_15796_x1	contig14987	165	-20.78	165	-20.78	154972	22	1172	865	>contig14987 length=1172 numreads=50 gene=isogroup04710 status=isotig	1172	tr	G1SLP3	tr|G1SLP3|G1SLP3_RABIT Uncharacterized protein OS=Oryctolagus cuniculus PE=4 SV=1	304	1102	872	162	238	77	53	0.135665529	7.00E-30
miB_15796_x1	contig15048	162	-21.43	162	-21.43	155033	22	1156	459	>contig15048 length=1156 numreads=21 gene=isogroup04771 status=isotig	1156	tr	K1RYJ6	tr|K1RYJ6|K1RYJ6_CRAGI Myotubularin-related protein 13 OS=Crassostrea gigas GN=CGI_10026116 PE=4 SV=1	1937	991	5	1	329	329	253	0.656574394	2.00E-149
miB_15796_x1	contig15131	150	-22.78	150	-22.78	155116	22	1137	666	>contig15131 length=1137 numreads=21 gene=isogroup04854 status=isotig	1137	tr	K1RHX1	tr|K1RHX1|K1RHX1_CRAGI Uncharacterized protein OS=Crassostrea gigas GN=CGI_10010357 PE=4 SV=1	255	1114	374	1	245	249	109	0.287598945	4.00E-59
miB_15796_x1	contig15141	157	-21.17	157	-21.17	155126	22	1131	1022	>contig15141 length=1131 numreads=25 gene=isogroup04864 status=isotig	---	---	---	---	---	---	---	---	---	---	---	---	---
miB_15796_x1	contig15201	159	-21.04	159	-21.04	155186	22	1124	197	>contig15201 length=1124 numreads=51 gene=isogroup04924 status=isotig	1124	tr	K1PEK4	tr|K1PEK4|K1PEK4_CRAGI Zinc finger FYVE domain-containing protein 27 OS=Crassostrea gigas GN=CGI_10007095 PE=4 SV=1	361	15	1100	25	361	366	202	0.539145907	3.00E-123
miB_15796_x1	contig15223	157	-25.35	157	-25.35	155208	22	1110	775	>contig15223 length=1110 numreads=20 gene=isogroup04946 status=isotig	1110	tr	K1QY85	tr|K1QY85|K1QY85_CRAGI Transport protein Sec31A OS=Crassostrea gigas GN=CGI_10024811 PE=4 SV=1	1211	1109	3	62	427	369	286	0.772972973	0
miB_15796_x1	contig15392	156	-23.92	156	-23.92	155377	22	1073	204	>contig15392 length=1073 numreads=15 gene=isogroup05115 status=isotig	1073	tr	E6ZIW2	tr|E6ZIW2|E6ZIW2_DICLA Serine/threonine-protein kinase OSR1 OS=Dicentrarchus labrax GN=OXSR1 PE=4 SV=1	517	1062	1	111	432	358	212	0.592730662	6.00E-121
miB_15796_x1	contig15463	156	-21.41	156	-21.41	155448	22	1056	781	>contig15463 length=1056 numreads=20 gene=isogroup05186 status=isotig	---	---	---	---	---	---	---	---	---	---	---	---	---
miB_15796_x1	contig15464	150	-20.39	150	-20.39	155449	22	1061	327	>contig15464 length=1061 numreads=17 gene=isogroup05187 status=isotig	1061	tr	K1PI41	tr|K1PI41|K1PI41_CRAGI Flap endonuclease 1 OS=Crassostrea gigas GN=FEN1 PE=3 SV=1	376	209	673	187	341	155	128	0.361922714	2.00E-103
miB_15796_x1	contig15465	154	-21.53	154	-21.53	155450	22	1062	424	>contig15465 length=1062 numreads=19 gene=isogroup05188 status=isotig	1062	tr	K1QZA0	tr|K1QZA0|K1QZA0_CRAGI Serine/threonine-protein kinase 36 OS=Crassostrea gigas GN=CGI_10027036 PE=4 SV=1	1353	823	326	148	313	166	120	0.338983051	2.00E-101
miB_15796_x1	contig15596	167	-21.53	167	-21.53	155581	22	1042	876	>contig15596 length=1042 numreads=26 gene=isogroup05319 status=isotig	1042	tr	K1QGV6	tr|K1QGV6|K1QGV6_CRAGI Uncharacterized protein OS=Crassostrea gigas GN=CGI_10019788 PE=4 SV=1	654	1012	80	340	652	325	135	0.388675624	7.00E-66
miB_15796_x1	contig15630	160	-22.43	160	-22.43	155615	22	1032	849	>contig15630 length=1032 numreads=20 gene=isogroup05353 status=isotig	1032	tr	K1RDX0	tr|K1RDX0|K1RDX0_CRAGI Lipoyl synthase, mitochondrial (Fragment) OS=Crassostrea gigas GN=CGI_10022244 PE=3 SV=1	348	1032	124	43	344	303	239	0.694767442	7.00E-170
miB_15796_x1	contig15658	164	-28.34	164	-28.34	155643	22	1028	612	>contig15658 length=1028 numreads=28 gene=isogroup05381 status=isotig	1028	tr	K1R9Y0	tr|K1R9Y0|K1R9Y0_CRAGI Afadin OS=Crassostrea gigas GN=CGI_10020544 PE=4 SV=1	2715	2	913	177	481	307	218	0.63618677	1.00E-140
miB_15796_x1	contig15687	162	-20.94	162	-20.94	155672	22	1023	967	>contig15687 length=1023 numreads=26 gene=isogroup05410 status=isotig	1023	tr	K1PLE6	tr|K1PLE6|K1PLE6_CRAGI Uncharacterized protein C12orf55 OS=Crassostrea gigas GN=CGI_10021469 PE=4 SV=1	3405	3	1022	2968	3296	340	216	0.633431085	6.00E-118
miB_15796_x1	contig15847	158	-21.9	158	-21.9	155832	22	994	543	>contig15847 length=994 numreads=30 gene=isogroup05570 status=isotig	994	tr	K1RDH0	tr|K1RDH0|K1RDH0_CRAGI Uncharacterized protein OS=Crassostrea gigas GN=CGI_10028487 PE=4 SV=1	262	401	84	157	260	106	51	0.153923541	6.00E-23
miB_15796_x1	contig16043	159	-20.33	159	-20.33	156028	22	960	682	>contig16043 length=960 numreads=52 gene=isogroup05766 status=isotig	960	tr	K1Q122	tr|K1Q122|K1Q122_CRAGI Myosin regulatory light chain sqh OS=Crassostrea gigas GN=CGI_10021971 PE=4 SV=1	170	3	452	20	169	150	137	0.428125	2.00E-93
miB_15796_x1	contig16099	161	-24.34	161	-24.34	156084	22	954	632	>contig16099 length=954 numreads=46 gene=isogroup05822 status=isotig	954	tr	K1QY89	tr|K1QY89|K1QY89_CRAGI NFU1 iron-sulfur cluster scaffold-like protein, mitochondrial OS=Crassostrea gigas GN=CGI_10024815 PE=4 SV=1	210	954	433	3	176	174	150	0.471698113	3.00E-103
miB_15796_x1	contig16160	156	-26.75	156	-26.75	156145	22	941	302	>contig16160 length=941 numreads=14 gene=isogroup05883 status=isotig	941	tr	K1R7J9	tr|K1R7J9|K1R7J9_CRAGI Uncharacterized protein OS=Crassostrea gigas GN=CGI_10028383 PE=4 SV=1	1099	933	490	31	171	151	44	0.140276302	1.00E-04
miB_15796_x1	contig16197	151	-21.53	151	-21.53	156182	22	937	444	>contig16197 length=937 numreads=26 gene=isogroup05920 status=isotig	937	tr	F7GXW4	tr|F7GXW4|F7GXW4_CALJA Uncharacterized protein (Fragment) OS=Callithrix jacchus GN=ZFP112 PE=4 SV=1	1061	408	896	607	798	192	74	0.236926361	2.00E-32
miB_15796_x1	contig16198	160	-21.82	160	-21.82	156183	22	935	538	>contig16198 length=935 numreads=29 gene=isogroup05921 status=isotig	935	tr	K1QPD6	tr|K1QPD6|K1QPD6_CRAGI Ubiquitin conjugation factor E4 B OS=Crassostrea gigas GN=CGI_10022153 PE=4 SV=1	1110	2	523	930	1103	174	139	0.445989305	2.00E-89
miB_15796_x1	contig16272	155	-21.26	155	-21.26	156257	22	926	771	>contig16272 length=926 numreads=15 gene=isogroup05995 status=isotig	926	tr	K1QE35	tr|K1QE35|K1QE35_CRAGI Putative palmitoyltransferase ZDHHC6 OS=Crassostrea gigas GN=CGI_10007627 PE=4 SV=1	360	77	916	1	280	280	192	0.622030238	1.00E-122
miB_15796_x1	contig16432	156	-21.5	156	-21.5	156417	22	900	146	>contig16432 length=900 numreads=17 gene=isogroup06155 status=isotig	900	tr	H3ESC6	tr|H3ESC6|H3ESC6_PRIPA Uncharacterized protein OS=Pristionchus pacificus GN=WBGene00102247 PE=4 SV=1	357	4	693	123	356	243	77	0.256666667	7.00E-26
miB_15796_x1	contig16457	155	-22.19	155	-22.19	156442	22	901	583	>contig16457 length=901 numreads=18 gene=isogroup06180 status=isotig	901	tr	K1R992	tr|K1R992|K1R992_CRAGI Uncharacterized protein OS=Crassostrea gigas GN=CGI_10004517 PE=4 SV=1	215	25	600	16	208	201	95	0.316315205	3.00E-54
miB_15796_x1	contig16525	169	-22.12	169	-22.12	156510	22	889	429	>contig16525 length=889 numreads=41 gene=isogroup06248 status=isotig	889	tr	H3B6A4	tr|H3B6A4|H3B6A4_LATCH Aminomethyltransferase (Fragment) OS=Latimeria chalumnae PE=3 SV=1	402	27	887	1	291	293	182	0.614173228	1.00E-118
miB_15796_x1	contig16547	162	-26.47	162	-26.47	156532	22	886	535	>contig16547 length=886 numreads=17 gene=isogroup06270 status=isotig	886	tr	H9GMT3	tr|H9GMT3|H9GMT3_ANOCA Uncharacterized protein OS=Anolis carolinensis GN=RNMTL1 PE=4 SV=2	406	80	700	58	269	215	102	0.34537246	5.00E-51
miB_15796_x1	contig16663	159	-21.88	159	-21.88	156648	22	867	529	>contig16663 length=867 numreads=13 gene=isogroup06386 status=isotig	867	tr	K1R659	tr|K1R659|K1R659_CRAGI Uncharacterized protein OS=Crassostrea gigas GN=CGI_10025458 PE=4 SV=1	511	369	88	301	384	94	32	0.110726644	0.005
miB_15796_x1	contig16684	163	-26.85	163	-26.85	156669	22	867	624	>contig16684 length=867 numreads=23 gene=isogroup06407 status=isotig	---	---	---	---	---	---	---	---	---	---	---	---	---
miB_15796_x1	contig16705	166	-23.71	166	-23.71	156690	22	864	238	>contig16705 length=864 numreads=19 gene=isogroup06428 status=isotig	864	tr	F4MIC2	tr|F4MIC2|F4MIC2_ARGIR Galectin 2 OS=Argopecten irradians PE=2 SV=1	555	3	863	98	383	287	216	0.75	4.00E-160
miB_15796_x1	contig16788	162	-20.05	162	-20.05	156773	22	853	7	>contig16788 length=853 numreads=15 gene=isogroup06511 status=isotig	853	tr	H3J5P4	tr|H3J5P4|H3J5P4_STRPU Uncharacterized protein OS=Strongylocentrotus purpuratus PE=4 SV=1	3308	843	220	1058	1268	226	77	0.27080891	8.00E-26
miB_15796_x1	contig16855	157	-21.57	157	-21.57	156840	22	845	302	>contig16855 length=845 numreads=17 gene=isogroup06578 status=isotig	845	tr	K1PLZ3	tr|K1PLZ3|K1PLZ3_CRAGI Cell polarity protein alp11 OS=Crassostrea gigas GN=CGI_10002523 PE=4 SV=1	534	843	634	76	144	70	45	0.159763314	6.00E-07
miB_15796_x1	contig16924	163	-20.3	163	-20.3	156909	22	832	342	>contig16924 length=832 numreads=15 gene=isogroup06647 status=isotig	832	tr	H2RY14	tr|H2RY14|H2RY14_TAKRU Uncharacterized protein OS=Takifugu rubripes GN=LOC101062401 PE=4 SV=1	268	3	560	69	256	189	73	0.263221154	3.00E-27
miB_15796_x1	contig17147	163	-20.18	163	-20.18	157132	22	810	528	>contig17147 length=810 numreads=14 gene=isogroup06870 status=isotig	810	sp	C3YEM5	sp|C3YEM5|EFTS_BRAFL Elongation factor Ts, mitochondrial OS=Branchiostoma floridae GN=BRAFLDRAFT_84221 PE=3 SV=1	331	11	742	29	304	282	114	0.422222222	8.00E-50
miB_15796_x1	contig17333	157	-20.29	157	-20.29	157318	22	791	672	>contig17333 length=791 numreads=46 gene=isogroup07056 status=isotig	791	tr	D2KK68	tr|D2KK68|D2KK68_MERMT Lipopolysaccharide-induced TNF-alpha factor OS=Meretrix meretrix GN=LITAF PE=2 SV=1	131	2	307	22	131	110	67	0.254108723	4.00E-31
miB_15796_x1	contig17371	164	-22.79	164	-22.79	157356	22	788	466	>contig17371 length=788 numreads=27 gene=isogroup07094 status=isotig	788	tr	K1R5E4	tr|K1R5E4|K1R5E4_CRAGI Uncharacterized protein OS=Crassostrea gigas GN=CGI_10028670 PE=4 SV=1	318	320	769	18	167	150	99	0.376903553	7.00E-50
miB_15796_x1	contig17567	164	-20.94	164	-20.94	157552	22	764	341	>contig17567 length=764 numreads=16 gene=isogroup07290 status=isotig	---	---	---	---	---	---	---	---	---	---	---	---	---
miB_15796_x1	contig17617	157	-21.53	157	-21.53	157602	22	748	343	>contig17617 length=748 numreads=11 gene=isogroup07340 status=isotig	748	tr	G5ECL0	tr|G5ECL0|G5ECL0_CAEEL Protein Y64G10A.7, isoform a OS=Caenorhabditis elegans GN=CELE_Y64G10A.7 PE=2 SV=1	1654	3	461	1277	1447	183	59	0.236631016	7.00E-04
miB_15796_x1	contig17648	167	-22.73	167	-22.73	157633	22	756	167	>contig17648 length=756 numreads=9 gene=isogroup07371 status=isotig	756	tr	K1R6T5	tr|K1R6T5|K1R6T5_CRAGI Transcriptional adapter 2-alpha OS=Crassostrea gigas GN=CGI_10017032 PE=4 SV=1	439	573	34	1	181	182	106	0.420634921	2.00E-64
miB_15796_x1	contig17668	158	-20.11	158	-20.11	157653	22	758	382	>contig17668 length=758 numreads=21 gene=isogroup07391 status=isotig	758	tr	K1PUL9	tr|K1PUL9|K1PUL9_CRAGI Putative hydrolase PNKD OS=Crassostrea gigas GN=CGI_10001872 PE=3 SV=1	306	2	754	65	296	251	140	0.55408971	2.00E-82
miB_15796_x1	contig17721	311	-42.49	161	-21.4	157706	22	751	330 243	>contig17721 length=751 numreads=9 gene=isogroup07444 status=isotig	751	tr	K1RBU2	tr|K1RBU2|K1RBU2_CRAGI E3 ubiquitin-protein ligase synoviolin-A OS=Crassostrea gigas GN=CGI_10024922 PE=4 SV=1	532	749	282	142	296	156	116	0.463382157	3.00E-67
miB_15796_x1	contig17826	171	-22.55	171	-22.55	157811	22	739	365	>contig17826 length=739 numreads=7 gene=isogroup07549 status=isotig	---	---	---	---	---	---	---	---	---	---	---	---	---
miB_15796_x1	contig17852	166	-25.85	166	-25.85	157837	22	735	118	>contig17852 length=735 numreads=8 gene=isogroup07575 status=isotig	---	---	---	---	---	---	---	---	---	---	---	---	---
miB_15796_x1	contig17862	155	-23.19	155	-23.19	157847	22	733	211	>contig17862 length=733 numreads=26 gene=isogroup07585 status=isotig	---	---	---	---	---	---	---	---	---	---	---	---	---
miB_15796_x1	contig17906	155	-21.4	155	-21.4	157891	22	729	657	>contig17906 length=729 numreads=13 gene=isogroup07629 status=isotig	---	---	---	---	---	---	---	---	---	---	---	---	---
miB_15796_x1	contig17951	165	-22.84	165	-22.84	157936	22	727	55	>contig17951 length=727 numreads=71 gene=isogroup07674 status=isotig	---	---	---	---	---	---	---	---	---	---	---	---	---
miB_15796_x1	contig17978	161	-20.72	161	-20.72	157963	22	724	388	>contig17978 length=724 numreads=20 gene=isogroup07701 status=isotig	---	---	---	---	---	---	---	---	---	---	---	---	---
miB_15796_x1	contig18035	152	-21.29	152	-21.29	158020	22	719	288	>contig18035 length=719 numreads=38 gene=isogroup07758 status=isotig	---	---	---	---	---	---	---	---	---	---	---	---	---
miB_15796_x1	contig18201	150	-20.88	150	-20.88	158186	22	703	249	>contig18201 length=703 numreads=8 gene=isogroup07924 status=isotig	---	---	---	---	---	---	---	---	---	---	---	---	---
miB_15796_x1	contig18400	154	-24.69	154	-24.69	158385	22	684	33	>contig18400 length=684 numreads=9 gene=isogroup08123 status=isotig	---	---	---	---	---	---	---	---	---	---	---	---	---
miB_15796_x1	contig18477	154	-22.29	154	-22.29	158462	22	678	330	>contig18477 length=678 numreads=10 gene=isogroup08200 status=isotig	---	---	---	---	---	---	---	---	---	---	---	---	---
miB_15796_x1	contig18508	162	-26.97	162	-26.97	158493	22	669	241	>contig18508 length=669 numreads=10 gene=isogroup08231 status=isotig	---	---	---	---	---	---	---	---	---	---	---	---	---
miB_15796_x1	contig18720	158	-21.38	158	-21.38	158705	22	654	8	>contig18720 length=654 numreads=9 gene=isogroup08443 status=isotig	---	---	---	---	---	---	---	---	---	---	---	---	---
miB_15796_x1	contig18961	152	-21.91	152	-21.91	158946	22	633	345	>contig18961 length=633 numreads=29 gene=isogroup08684 status=isotig	---	---	---	---	---	---	---	---	---	---	---	---	---
miB_15796_x1	contig19158	154	-22.04	154	-22.04	159143	22	606	546	>contig19158 length=606 numreads=6 gene=isogroup08881 status=isotig	---	---	---	---	---	---	---	---	---	---	---	---	---
miB_15796_x1	contig19582	157	-20.55	157	-20.55	159567	22	587	332	>contig19582 length=587 numreads=9 gene=isogroup09305 status=isotig	---	---	---	---	---	---	---	---	---	---	---	---	---
miB_15796_x1	contig19633	150	-20.01	150	-20.01	159618	22	584	383	>contig19633 length=584 numreads=8 gene=isogroup09356 status=isotig	---	---	---	---	---	---	---	---	---	---	---	---	---
miB_15796_x1	contig19764	156	-21.23	156	-21.23	159749	22	574	299	>contig19764 length=574 numreads=8 gene=isogroup09487 status=isotig	---	---	---	---	---	---	---	---	---	---	---	---	---
miB_15796_x1	contig20512	154	-21.24	154	-21.24	160497	22	523	329	>contig20512 length=523 numreads=7 gene=isogroup10235 status=isotig	---	---	---	---	---	---	---	---	---	---	---	---	---
miB_15796_x1	contig20951	165	-21.63	165	-21.63	160936	22	491	132	>contig20951 length=491 numreads=17 gene=isogroup10674 status=isotig	---	---	---	---	---	---	---	---	---	---	---	---	---
miB_15796_x1	contig21080	169	-26.57	169	-26.57	161065	22	483	169	>contig21080 length=483 numreads=6 gene=isogroup10803 status=isotig	---	---	---	---	---	---	---	---	---	---	---	---	---
miB_15796_x1	contig21344	158	-22.75	158	-22.75	161329	22	467	92	>contig21344 length=467 numreads=8 gene=isogroup11067 status=isotig	---	---	---	---	---	---	---	---	---	---	---	---	---
miB_15796_x1	contig21666	151	-24.42	151	-24.42	161651	22	446	5	>contig21666 length=446 numreads=26 gene=isogroup11389 status=isotig	---	---	---	---	---	---	---	---	---	---	---	---	---
miB_15796_x1	contig21769	158	-21.01	158	-21.01	161754	22	436	305	>contig21769 length=436 numreads=6 gene=isogroup11492 status=isotig	---	---	---	---	---	---	---	---	---	---	---	---	---
miB_15796_x1	contig22023	152	-24.73	152	-24.73	162008	22	420	208	>contig22023 length=420 numreads=14 gene=isogroup11746 status=isotig	---	---	---	---	---	---	---	---	---	---	---	---	---
miB_15796_x1	contig22099	152	-20.78	152	-20.78	162084	22	412	174	>contig22099 length=412 numreads=6 gene=isogroup11822 status=isotig	---	---	---	---	---	---	---	---	---	---	---	---	---
miB_15796_x1	contig22436	151	-20.62	151	-20.62	162421	22	385	275	>contig22436 length=385 numreads=11 gene=isogroup12159 status=isotig	---	---	---	---	---	---	---	---	---	---	---	---	---
miB_15796_x1	contig22444	163	-23.01	163	-23.01	162429	22	383	70	>contig22444 length=383 numreads=7 gene=isogroup12167 status=isotig	---	---	---	---	---	---	---	---	---	---	---	---	---
miB_15796_x1	contig22514	154	-20.79	154	-20.79	162499	22	377	144	>contig22514 length=377 numreads=6 gene=isogroup12237 status=isotig	---	---	---	---	---	---	---	---	---	---	---	---	---
miB_15796_x1	contig22648	171	-30.01	171	-30.01	162633	22	362	110	>contig22648 length=362 numreads=9 gene=isogroup12371 status=isotig	---	---	---	---	---	---	---	---	---	---	---	---	---
miB_15796_x1	contig23312	168	-29.34	168	-29.34	163297	22	108	36	>contig23312 length=108 numreads=24 gene=isogroup13035 status=isotig	---	---	---	---	---	---	---	---	---	---	---	---	---
miB_15796_x1	contig23314	168	-29.34	168	-29.34	163299	22	106	82	>contig23314 length=106 numreads=17 gene=isogroup13037 status=isotig	---	---	---	---	---	---	---	---	---	---	---	---	---
miB_17224_x1	contig05108	163	-25.23	163	-25.23	168425	22	161	30	>contig05108 length=161 numreads=5 gene=isogroup00213 status=isotig	161	tr	C3YXL5	tr|C3YXL5|C3YXL5_BRAFL Putative uncharacterized protein OS=Branchiostoma floridae GN=BRAFLDRAFT_74511 PE=4 SV=1	329	2	151	166	216	51	25	0.465838509	2.00E-05
miB_17224_x1	contig06165	153	-20.65	153	-20.65	169482	22	498	463	>contig06165 length=498 numreads=1193 gene=isogroup00402 status=isotig	498	tr	Q8ITB2	tr|Q8ITB2|Q8ITB2_ARGIR 40S ribosomal protein S27 OS=Argopecten irradians PE=3 SV=1	84	463	212	1	84	84	82	0.493975904	3.00E-41
miB_17224_x1	contig06324	161	-23.93	161	-23.93	169641	22	874	234	>contig06324 length=874 numreads=38 gene=isogroup00434 status=isotig	874	tr	Q4RVZ3	tr|Q4RVZ3|Q4RVZ3_TETNG Chromosome 9 SCAF14991, whole genome shotgun sequence. (Fragment) OS=Tetraodon nigroviridis GN=GSTENG00028109001 PE=4 SV=1	882	270	548	249	333	94	25	0.085812357	0.085
miB_17224_x1	contig06803	154	-20.45	154	-20.45	170120	22	1388	898	>contig06803 length=1388 numreads=523 gene=isogroup00532 status=isotig	1388	tr	H3I6Z9	tr|H3I6Z9|H3I6Z9_STRPU Uncharacterized protein OS=Strongylocentrotus purpuratus PE=4 SV=1	1064	1299	223	27	377	402	107	0.231268012	2.00E-04
miB_17224_x1	contig07482	157	-20.95	157	-20.95	170799	22	1477	1368	>contig07482 length=1477 numreads=59 gene=isogroup00702 status=isotig	1477	tr	G6D9U2	tr|G6D9U2|G6D9U2_DANPL Uncharacterized protein OS=Danaus plexippus GN=KGM_19016 PE=4 SV=1	1366	176	1273	6	372	370	295	0.599187542	0
miB_17224_x1	contig07681	157	-21.81	157	-21.81	170998	22	435	4	>contig07681 length=435 numreads=38 gene=isogroup00751 status=isotig	---	---	---	---	---	---	---	---	---	---	---	---	---
miB_17224_x1	contig08284	166	-20.38	166	-20.38	171601	22	2330	583	>contig08284 length=2330 numreads=1067 gene=isogroup00906 status=isotig	2330	tr	K1PWZ3	tr|K1PWZ3|K1PWZ3_CRAGI Guanine nucleotide-binding protein subunit beta OS=Crassostrea gigas GN=CGI_10019080 PE=4 SV=1	341	2296	1274	1	341	341	330	0.424892704	0
miB_17224_x1	contig08566	165	-20.22	165	-20.22	171883	22	1105	253	>contig08566 length=1105 numreads=35 gene=isogroup01000 status=isotig	1105	tr	E2AEK6	tr|E2AEK6|E2AEK6_CAMFO Glycogenin-1 OS=Camponotus floridanus GN=EAG_10715 PE=4 SV=1	1295	117	530	407	546	144	36	0.097737557	0.075
miB_17224_x1	contig08621	164	-22.29	164	-22.29	171938	22	248	113	>contig08621 length=248 numreads=5 gene=isogroup01018 status=isotig	248	tr	K1P4Y0	tr|K1P4Y0|K1P4Y0_CRAGI Protein-tyrosine phosphatase mitochondrial 1 OS=Crassostrea gigas GN=CGI_10011510 PE=4 SV=1	150	2	247	3	84	82	55	0.665322581	5.00E-33
miB_17224_x1	contig08925	154	-21.06	154	-21.06	172242	22	923	615	>contig08925 length=923 numreads=38 gene=isogroup01120 status=isotig	923	tr	K7F8C5	tr|K7F8C5|K7F8C5_PELSI Uncharacterized protein OS=Pelodiscus sinensis GN=KLF12 PE=4 SV=1	374	850	350	214	371	174	95	0.308775731	1.00E-50
miB_17224_x1	contig09268	155	-20.44	155	-20.44	172585	22	73	30	>contig09268 length=73 numreads=7 gene=isogroup01234 status=isotig	---	---	---	---	---	---	---	---	---	---	---	---	---
miB_17224_x1	contig09308	155	-20.39	155	-20.39	172625	22	374	1	>contig09308 length=374 numreads=10 gene=isogroup01247 status=isotig	374	tr	D6WAB7	tr|D6WAB7|D6WAB7_TRICA Putative uncharacterized protein OS=Tribolium castaneum GN=TcasGA2_TC001136 PE=3 SV=1	356	369	1	75	203	131	68	0.545454545	2.00E-34
miB_17224_x1	contig10509	165	-20.91	165	-20.91	173826	22	307	263	>contig10509 length=307 numreads=8 gene=isogroup01648 status=isotig	---	---	---	---	---	---	---	---	---	---	---	---	---
miB_17224_x1	contig10997	155	-21.41	155	-21.41	174314	22	2233	1401	>contig10997 length=2233 numreads=269 gene=isogroup01820 status=isotig	2233	tr	H2ZVW4	tr|H2ZVW4|H2ZVW4_LATCH Uncharacterized protein OS=Latimeria chalumnae PE=4 SV=1	227	2075	1572	28	216	191	72	0.096730855	2.00E-20
miB_17224_x1	contig11040	157	-22.22	157	-22.22	174357	22	2009	1840	>contig11040 length=2009 numreads=302 gene=isogroup01842 status=isotig	2009	tr	E1BRK7	tr|E1BRK7|E1BRK7_CHICK Uncharacterized protein OS=Gallus gallus PE=4 SV=1	348	460	1125	127	343	228	108	0.161274266	3.00E-50
miB_17224_x1	contig11244	155	-22.07	155	-22.07	174561	22	1396	903	>contig11244 length=1396 numreads=139 gene=isogroup01944 status=isotig	1396	tr	K1QDH1	tr|K1QDH1|K1QDH1_CRAGI Matrilin-2 OS=Crassostrea gigas GN=CGI_10017942 PE=4 SV=1	743	2	1192	349	741	405	170	0.365329513	5.00E-82
miB_17224_x1	contig11270	157	-22.16	157	-22.16	174587	22	742	138	>contig11270 length=742 numreads=79 gene=isogroup01957 status=isotig	742	tr	C3XQU2	tr|C3XQU2|C3XQU2_BRAFL Putative uncharacterized protein OS=Branchiostoma floridae GN=BRAFLDRAFT_277402 PE=4 SV=1	543	13	741	1	243	245	176	0.711590296	2.00E-92
miB_17224_x1	contig11594	159	-20.55	159	-20.55	174911	22	1009	338	>contig11594 length=1009 numreads=577 gene=isogroup02119 status=isotig	1009	tr	M4YUV9	tr|M4YUV9|M4YUV9_MIZYE Stearoyl-CoA desaturase OS=Mizuhopecten yessoensis GN=scd PE=2 SV=1	329	67	1008	1	311	314	206	0.612487611	4.00E-142
miB_17224_x1	contig12061	154	-20.7	154	-20.7	175378	22	309	37	>contig12061 length=309 numreads=51 gene=isogroup02352 status=isotig	309	tr	K1QKZ6	tr|K1QKZ6|K1QKZ6_CRAGI Inosine-5'-monophosphate dehydrogenase OS=Crassostrea gigas GN=CGI_10011431 PE=3 SV=1	556	1	309	130	232	103	86	0.834951456	2.00E-50
miB_17224_x1	contig12598	152	-20.18	152	-20.18	175915	22	1332	437	>contig12598 length=1332 numreads=430 gene=isogroup02621 status=isotig	1332	tr	K1PXK1	tr|K1PXK1|K1PXK1_CRAGI Putative ferric-chelate reductase 1 OS=Crassostrea gigas GN=CGI_10014987 PE=4 SV=1	311	1285	533	73	306	266	84	0.189189189	2.00E-24
miB_17224_x1	contig12820	158	-23.2	158	-23.2	176137	22	539	468	>contig12820 length=539 numreads=333 gene=isogroup02732 status=isotig	---	---	---	---	---	---	---	---	---	---	---	---	---
miB_17224_x1	contig12938	162	-26.35	162	-26.35	176255	22	847	114	>contig12938 length=847 numreads=128 gene=isogroup02791 status=isotig	847	tr	K1QBT3	tr|K1QBT3|K1QBT3_CRAGI Versican core protein OS=Crassostrea gigas GN=CGI_10003895 PE=4 SV=1	924	750	61	680	911	244	58	0.205430933	3.00E-07
miB_17224_x1	contig13252	162	-22.12	162	-22.12	176569	22	2813	770	>contig13252 length=2813 numreads=187 gene=isogroup02975 status=isotig	2813	tr	K1PVW0	tr|K1PVW0|K1PVW0_CRAGI S-adenosylmethionine synthase OS=Crassostrea gigas GN=CGI_10006000 PE=3 SV=1	411	2813	1680	32	409	378	317	0.338073231	0
miB_17224_x1	contig13351	150	-20.08	150	-20.08	176668	22	2305	1775	>contig13351 length=2305 numreads=105 gene=isogroup03074 status=isotig	2305	tr	C7EAK4	tr|C7EAK4|C7EAK4_9BIVA Scavenger receptor cysteine-rich protein OS=Azumapecten farreri PE=2 SV=1	804	2304	40	47	804	761	461	0.6	0
miB_17224_x1	contig13372	168	-20.54	168	-20.54	176689	22	2237	266	>contig13372 length=2237 numreads=68 gene=isogroup03095 status=isotig	2237	tr	K1QUQ0	tr|K1QUQ0|K1QUQ0_CRAGI WD repeat-containing protein 3 OS=Crassostrea gigas GN=CGI_10011465 PE=4 SV=1	930	1	1425	12	487	477	306	0.410371033	0
miB_17224_x1	contig13472	162	-22.78	162	-22.78	176789	22	2034	378	>contig13472 length=2034 numreads=92 gene=isogroup03195 status=isotig	2034	tr	K1PH31	tr|K1PH31|K1PH31_CRAGI Protein arginine N-methyltransferase 1 OS=Crassostrea gigas GN=CGI_10014628 PE=4 SV=1	361	2034	1168	73	361	289	246	0.362831858	8.00E-170
miB_17224_x1	contig13604	150	-22.11	150	-22.11	176921	22	1833	1703	>contig13604 length=1833 numreads=26 gene=isogroup03327 status=isotig	1833	tr	K1PZ83	tr|K1PZ83|K1PZ83_CRAGI Uncharacterized protein OS=Crassostrea gigas GN=CGI_10025511 PE=4 SV=1	709	197	1831	2	540	547	264	0.43207856	3.00E-169
miB_17224_x1	contig13754	160	-20.43	160	-20.43	177071	22	1693	148	>contig13754 length=1693 numreads=99 gene=isogroup03477 status=isotig	1693	tr	B7P573	tr|B7P573|B7P573_IXOSC Processing peptidase beta subunit, putative OS=Ixodes scapularis GN=IscW_ISCW001592 PE=3 SV=1	479	37	1452	5	479	478	336	0.595392794	0
miB_17224_x1	contig13861	151	-20.8	151	-20.8	177178	22	1624	1389	>contig13861 length=1624 numreads=58 gene=isogroup03584 status=isotig	1624	tr	K1RV04	tr|K1RV04|K1RV04_CRAGI Tyramine beta-hydroxylase OS=Crassostrea gigas GN=CGI_10017108 PE=4 SV=1	567	1623	142	48	532	494	234	0.43226601	2.00E-162
miB_17224_x1	contig13870	163	-20.95	163	-20.95	177187	22	1618	1031	>contig13870 length=1618 numreads=48 gene=isogroup03593 status=isotig	1618	tr	F6S361	tr|F6S361|F6S361_MONDO Uncharacterized protein OS=Monodelphis domestica GN=GTF3C1 PE=4 SV=2	2117	10	1509	623	1170	561	184	0.341161928	1.00E-69
miB_17224_x1	contig13887	161	-23.21	161	-23.21	177204	22	1604	1575	>contig13887 length=1604 numreads=95 gene=isogroup03610 status=isotig	1604	tr	K1PNL8	tr|K1PNL8|K1PNL8_CRAGI Serine/threonine-protein kinase ULK2 OS=Crassostrea gigas GN=CGI_10015287 PE=4 SV=1	936	1441	71	1	436	459	332	0.620947631	0
miB_17224_x1	contig14006	155	-20.54	155	-20.54	177323	22	1534	1261	>contig14006 length=1534 numreads=19 gene=isogroup03729 status=isotig	1534	tr	K1PLC4	tr|K1PLC4|K1PLC4_CRAGI Periodic tryptophan protein 2-like protein OS=Crassostrea gigas GN=CGI_10010082 PE=4 SV=1	899	2	1504	389	896	513	379	0.741199478	0
miB_17224_x1	contig14104	176	-23.51	176	-23.51	177421	22	1479	868	>contig14104 length=1479 numreads=53 gene=isogroup03827 status=isotig	1479	tr	K1PTW4	tr|K1PTW4|K1PTW4_CRAGI Lin-7-like protein B OS=Crassostrea gigas GN=CGI_10020984 PE=4 SV=1	198	1474	905	8	198	191	175	0.354969574	7.00E-105
miB_17224_x1	contig14221	150	-20.33	150	-20.33	177538	22	1422	100	>contig14221 length=1422 numreads=38 gene=isogroup03944 status=isotig	1422	tr	H9KLM6	tr|H9KLM6|H9KLM6_APIME Uncharacterized protein OS=Apis mellifera GN=LOC410511 PE=4 SV=1	1005	2	1420	476	940	480	264	0.556962025	2.00E-165
miB_17224_x1	contig14232	167	-22.85	167	-22.85	177549	22	1418	386	>contig14232 length=1418 numreads=27 gene=isogroup03955 status=isotig	1418	tr	K1RTH2	tr|K1RTH2|K1RTH2_CRAGI Zinc transporter 1 OS=Crassostrea gigas GN=CGI_10019513 PE=4 SV=1	417	1	1248	3	407	424	257	0.543723554	2.00E-147
miB_17224_x1	contig14279	156	-22.18	156	-22.18	177596	22	1405	315	>contig14279 length=1405 numreads=56 gene=isogroup04002 status=isotig	1405	tr	L8IT91	tr|L8IT91|L8IT91_BOSMU COMM domain-containing protein 8 (Fragment) OS=Bos grunniens mutus GN=M91_15790 PE=4 SV=1	178	1404	1057	60	175	116	48	0.102491103	5.00E-17
miB_17224_x1	contig14408	168	-21.88	168	-21.88	177725	22	1351	818	>contig14408 length=1351 numreads=238 gene=isogroup04131 status=isotig	1351	tr	Q5RIL5	tr|Q5RIL5|Q5RIL5_DANRE Uncharacterized protein OS=Danio rerio GN=ankrd6b PE=4 SV=1	728	397	1308	9	302	306	141	0.313101406	3.00E-66
miB_17224_x1	contig14438	156	-20.12	156	-20.12	177755	22	1346	1134	>contig14438 length=1346 numreads=64 gene=isogroup04161 status=isotig	1346	tr	K1R753	tr|K1R753|K1R753_CRAGI Arrestin domain-containing protein 2 OS=Crassostrea gigas GN=CGI_10018307 PE=4 SV=1	384	23	703	4	225	230	81	0.180534918	6.00E-44
miB_17224_x1	contig14484	163	-20.07	163	-20.07	177801	22	1327	936	>contig14484 length=1327 numreads=37 gene=isogroup04207 status=isotig	1327	tr	K1QBY4	tr|K1QBY4|K1QBY4_CRAGI RNA-binding protein 24-A OS=Crassostrea gigas GN=CGI_10025179 PE=4 SV=1	223	3	413	87	223	141	79	0.178598342	2.00E-28
miB_17224_x1	contig14551	151	-20.46	151	-20.46	177868	22	1301	314	>contig14551 length=1301 numreads=50 gene=isogroup04274 status=isotig	1301	tr	K1QVE9	tr|K1QVE9|K1QVE9_CRAGI V-type proton ATPase 21 kDa proteolipid subunit OS=Crassostrea gigas GN=CGI_10009214 PE=3 SV=1	335	1299	751	19	195	183	136	0.313604919	4.00E-59
miB_17224_x1	contig14596	152	-20.23	152	-20.23	177913	22	1288	203	>contig14596 length=1288 numreads=17 gene=isogroup04319 status=isotig	1288	tr	K1QTG8	tr|K1QTG8|K1QTG8_CRAGI DnaJ-like protein subfamily B member 1 OS=Crassostrea gigas GN=CGI_10023105 PE=4 SV=1	636	2	748	235	512	285	114	0.26552795	2.00E-33
miB_17224_x1	contig14633	169	-20.96	169	-20.96	177950	22	1276	837	>contig14633 length=1276 numreads=83 gene=isogroup04356 status=isotig	1276	tr	K1Q257	tr|K1Q257|K1Q257_CRAGI Carnitine O-acetyltransferase OS=Crassostrea gigas GN=CGI_10023064 PE=3 SV=1	609	1265	417	50	333	284	189	0.444357367	2.00E-161
miB_17224_x1	contig14800	154	-20.01	154	-20.01	178117	22	1217	385	>contig14800 length=1217 numreads=18 gene=isogroup04523 status=isotig	1217	tr	K1PIM0	tr|K1PIM0|K1PIM0_CRAGI Circularly permutated Ras protein 1 OS=Crassostrea gigas GN=CGI_10003945 PE=4 SV=1	872	297	1217	451	759	315	178	0.438783895	1.00E-109
miB_17224_x1	contig14887	158	-21.66	158	-21.66	178204	22	1201	140	>contig14887 length=1201 numreads=29 gene=isogroup04610 status=isotig	1201	tr	K1R3K8	tr|K1R3K8|K1R3K8_CRAGI Angio-associated migratory cell protein OS=Crassostrea gigas GN=CGI_10027732 PE=4 SV=1	416	1191	259	90	401	312	214	0.534554538	5.00E-157
miB_17224_x1	contig14981	150	-21.26	150	-21.26	178298	22	1172	1114	>contig14981 length=1172 numreads=33 gene=isogroup04704 status=isotig	1172	tr	K1PVX0	tr|K1PVX0|K1PVX0_CRAGI Protein ETHE1, mitochondrial OS=Crassostrea gigas GN=CGI_10027775 PE=4 SV=1	247	733	251	80	240	161	123	0.314846416	2.00E-106
miB_17224_x1	contig15084	151	-20.17	151	-20.17	178401	22	1151	206	>contig15084 length=1151 numreads=22 gene=isogroup04807 status=isotig	1151	tr	K1PW42	tr|K1PW42|K1PW42_CRAGI Uncharacterized protein OS=Crassostrea gigas GN=CGI_10012215 PE=4 SV=1	246	25	180	187	238	52	40	0.104257168	4.00E-17
miB_17224_x1	contig15128	167	-21.26	167	-21.26	178445	22	1140	849	>contig15128 length=1140 numreads=29 gene=isogroup04851 status=isotig	1140	tr	K1RLT4	tr|K1RLT4|K1RLT4_CRAGI Signal recognition particle subunit SRP68 OS=Crassostrea gigas GN=CGI_10020564 PE=3 SV=1	589	1138	5	55	432	378	278	0.731578947	0
miB_17224_x1	contig15181	154	-20.69	154	-20.69	178498	22	1123	70	>contig15181 length=1123 numreads=22 gene=isogroup04904 status=isotig	1123	tr	K1QY37	tr|K1QY37|K1QY37_CRAGI Telomerase-binding protein EST1A OS=Crassostrea gigas GN=CGI_10026340 PE=4 SV=1	1724	93	1121	1176	1516	343	236	0.630454141	9.00E-141
miB_17224_x1	contig15385	154	-22.19	154	-22.19	178702	22	1087	997	>contig15385 length=1087 numreads=45 gene=isogroup05108 status=isotig	---	---	---	---	---	---	---	---	---	---	---	---	---
miB_17224_x1	contig15524	153	-21.86	153	-21.86	178841	22	1054	66	>contig15524 length=1054 numreads=15 gene=isogroup05247 status=isotig	1054	tr	K1R2J7	tr|K1R2J7|K1R2J7_CRAGI Ankyrin-3 OS=Crassostrea gigas GN=CGI_10000247 PE=4 SV=1	374	1053	112	56	369	314	137	0.389943074	2.00E-80
miB_17224_x1	contig15547	160	-22.37	160	-22.37	178864	22	1051	858	>contig15547 length=1051 numreads=18 gene=isogroup05270 status=isotig	---	---	---	---	---	---	---	---	---	---	---	---	---
miB_17224_x1	contig15794	153	-20.74	153	-20.74	179111	22	997	870	>contig15794 length=997 numreads=14 gene=isogroup05517 status=isotig	997	tr	K1QA01	tr|K1QA01|K1QA01_CRAGI Tripartite motif-containing protein 56 OS=Crassostrea gigas GN=CGI_10022011 PE=4 SV=1	764	1	909	11	317	314	91	0.273821464	3.00E-24
miB_17224_x1	contig15811	163	-21.33	163	-21.33	179128	22	990	760	>contig15811 length=990 numreads=17 gene=isogroup05534 status=isotig	990	tr	K1RVZ9	tr|K1RVZ9|K1RVZ9_CRAGI Golgin subfamily A member 4 OS=Crassostrea gigas GN=CGI_10018838 PE=4 SV=1	1570	723	130	873	1118	255	69	0.209090909	2.00E-10
miB_17224_x1	contig15932	161	-22.18	161	-22.18	179249	22	975	197	>contig15932 length=975 numreads=18 gene=isogroup05655 status=isotig	975	tr	F1P526	tr|F1P526|F1P526_CHICK Protein phosphatase methylesterase 1 OS=Gallus gallus GN=PPME1 PE=2 SV=2	388	200	805	148	321	202	105	0.323076923	7.00E-64
miB_17224_x1	contig16091	166	-22.05	166	-22.05	179408	22	947	774	>contig16091 length=947 numreads=11 gene=isogroup05814 status=isotig	947	tr	K1QI79	tr|K1QI79|K1QI79_CRAGI Orexin receptor type 2 OS=Crassostrea gigas GN=CGI_10010921 PE=3 SV=1	411	522	776	324	408	85	40	0.126715945	5.00E-13
miB_17224_x1	contig16524	153	-22.49	153	-22.49	179841	22	887	504	>contig16524 length=887 numreads=10 gene=isogroup06247 status=isotig	887	tr	M3ZSZ0	tr|M3ZSZ0|M3ZSZ0_XIPMA Uncharacterized protein (Fragment) OS=Xiphophorus maculatus GN=MUC19 PE=4 SV=1	4418	882	670	2920	2989	71	37	0.125140924	2.00E-09
miB_17224_x1	contig16682	155	-23.12	155	-23.12	179999	22	864	427	>contig16682 length=864 numreads=8 gene=isogroup06405 status=isotig	864	tr	I3ZNU5	tr|I3ZNU5|I3ZNU5_9BIVA Retinoid X receptor isoform d OS=Azumapecten farreri GN=RXR PE=2 SV=1	470	862	2	111	421	311	273	0.947916667	0
miB_17224_x1	contig16950	171	-21.62	171	-21.62	180267	22	829	92	>contig16950 length=829 numreads=14 gene=isogroup06673 status=isotig	829	tr	K1QZH5	tr|K1QZH5|K1QZH5_CRAGI Cytoplasmic tRNA 2-thiolation protein 1 OS=Crassostrea gigas GN=CGI_10023147 PE=4 SV=1	393	2	802	130	393	270	190	0.687575392	2.00E-130
miB_17224_x1	contig17265	152	-21.03	152	-21.03	180582	22	798	534	>contig17265 length=798 numreads=11 gene=isogroup06988 status=isotig	798	tr	K1PUV2	tr|K1PUV2|K1PUV2_CRAGI Hippocampus abundant transcript 1 protein OS=Crassostrea gigas GN=CGI_10016287 PE=4 SV=1	610	3	701	39	271	233	200	0.751879699	6.00E-138
miB_17224_x1	contig17693	162	-20.06	162	-20.06	181010	22	756	447	>contig17693 length=756 numreads=17 gene=isogroup07416 status=isotig	756	tr	K1R2E5	tr|K1R2E5|K1R2E5_CRAGI Neuronal membrane glycoprotein M6-b OS=Crassostrea gigas GN=CGI_10014943 PE=4 SV=1	267	484	119	145	267	127	57	0.226190476	1.00E-50
miB_17224_x1	contig17716	155	-22.14	155	-22.14	181033	22	752	447	>contig17716 length=752 numreads=36 gene=isogroup07439 status=isotig	752	tr	G1T467	tr|G1T467|G1T467_RABIT Uncharacterized protein OS=Oryctolagus cuniculus GN=LOC100340940 PE=4 SV=1	341	352	8	34	143	118	37	0.147606383	0.004
miB_17224_x1	contig17717	164	-25.74	164	-25.74	181034	22	752	351	>contig17717 length=752 numreads=34 gene=isogroup07440 status=isotig	752	tr	K1QPG2	tr|K1QPG2|K1QPG2_CRAGI Uncharacterized protein OS=Crassostrea gigas GN=CGI_10019967 PE=4 SV=1	281	2	667	63	280	223	110	0.438829787	5.00E-54
miB_17224_x1	contig17740	150	-20.55	150	-20.55	181057	22	749	68	>contig17740 length=749 numreads=8 gene=isogroup07463 status=isotig	749	tr	H0Y053	tr|H0Y053|H0Y053_OTOGA Uncharacterized protein OS=Otolemur garnettii GN=FGL2 PE=4 SV=1	431	363	4	203	324	128	54	0.216288385	2.00E-18
miB_17224_x1	contig17923	155	-20.29	155	-20.29	181240	22	730	110	>contig17923 length=730 numreads=24 gene=isogroup07646 status=isotig	---	---	---	---	---	---	---	---	---	---	---	---	---
miB_17224_x1	contig18003	159	-20.74	159	-20.74	181320	22	718	134	>contig18003 length=718 numreads=6 gene=isogroup07726 status=isotig	---	---	---	---	---	---	---	---	---	---	---	---	---
miB_17224_x1	contig18557	158	-22.32	158	-22.32	181874	22	671	391	>contig18557 length=671 numreads=10 gene=isogroup08280 status=isotig	---	---	---	---	---	---	---	---	---	---	---	---	---
miB_17224_x1	contig18673	150	-20.32	150	-20.32	181990	22	658	75	>contig18673 length=658 numreads=10 gene=isogroup08396 status=isotig	---	---	---	---	---	---	---	---	---	---	---	---	---
miB_17224_x1	contig18816	155	-23.68	155	-23.68	182133	22	647	538	>contig18816 length=647 numreads=37 gene=isogroup08539 status=isotig	---	---	---	---	---	---	---	---	---	---	---	---	---
miB_17224_x1	contig19131	160	-21.31	160	-21.31	182448	22	616	6	>contig19131 length=616 numreads=9 gene=isogroup08854 status=isotig	---	---	---	---	---	---	---	---	---	---	---	---	---
miB_17224_x1	contig19771	162	-23.28	162	-23.28	183088	22	575	502	>contig19771 length=575 numreads=8 gene=isogroup09494 status=isotig	---	---	---	---	---	---	---	---	---	---	---	---	---
miB_17224_x1	contig20050	165	-24.31	165	-24.31	183367	22	552	350	>contig20050 length=552 numreads=7 gene=isogroup09773 status=isotig	---	---	---	---	---	---	---	---	---	---	---	---	---
miB_17224_x1	contig20098	168	-25.42	168	-25.42	183415	22	549	82	>contig20098 length=549 numreads=21 gene=isogroup09821 status=isotig	---	---	---	---	---	---	---	---	---	---	---	---	---
miB_17224_x1	contig20551	157	-20.3	157	-20.3	183868	22	518	308	>contig20551 length=518 numreads=6 gene=isogroup10274 status=isotig	---	---	---	---	---	---	---	---	---	---	---	---	---
miB_17224_x1	contig20748	151	-20.1	151	-20.1	184065	22	506	219	>contig20748 length=506 numreads=67 gene=isogroup10471 status=isotig	---	---	---	---	---	---	---	---	---	---	---	---	---
miB_17224_x1	contig21495	161	-22.47	161	-22.47	184812	22	457	146	>contig21495 length=457 numreads=21 gene=isogroup11218 status=isotig	---	---	---	---	---	---	---	---	---	---	---	---	---
miB_17224_x1	contig21753	157	-22.23	157	-22.23	185070	22	437	371	>contig21753 length=437 numreads=6 gene=isogroup11476 status=isotig	---	---	---	---	---	---	---	---	---	---	---	---	---
miB_17224_x1	contig22158	167	-22	167	-22	185475	22	410	145	>contig22158 length=410 numreads=6 gene=isogroup11881 status=isotig	---	---	---	---	---	---	---	---	---	---	---	---	---
miB_17224_x1	contig22430	155	-20.15	155	-20.15	185747	22	379	132	>contig22430 length=379 numreads=8 gene=isogroup12153 status=isotig	---	---	---	---	---	---	---	---	---	---	---	---	---
miB_17224_x1	contig22471	167	-20.36	167	-20.36	185788	22	382	33	>contig22471 length=382 numreads=7 gene=isogroup12194 status=isotig	---	---	---	---	---	---	---	---	---	---	---	---	---
miB_17224_x1	contig22825	165	-23.74	165	-23.74	186142	22	334	207	>contig22825 length=334 numreads=6 gene=isogroup12548 status=isotig	---	---	---	---	---	---	---	---	---	---	---	---	---
miB_21177_x1	contig03339	156	-23.04	156	-23.04	189988	23	324	201	>contig03339 length=324 numreads=14 gene=isogroup00029 status=isotig	---	---	---	---	---	---	---	---	---	---	---	---	---
miB_21177_x1	contig05398	158	-20.73	158	-20.73	192047	23	948	499	>contig05398 length=948 numreads=82 gene=isogroup00260 status=isotig	948	tr	K1REH2	tr|K1REH2|K1REH2_CRAGI Serine/threonine-protein kinase TAO1 OS=Crassostrea gigas GN=CGI_10024640 PE=4 SV=1	895	115	948	1	278	278	228	0.721518987	5.00E-174
miB_21177_x1	contig05482	166	-23.38	166	-23.38	192131	23	744	658	>contig05482 length=744 numreads=25 gene=isogroup00274 status=isotig	744	tr	H2U582	tr|H2U582|H2U582_TAKRU Uncharacterized protein (Fragment) OS=Takifugu rubripes PE=4 SV=1	614	742	599	87	134	48	24	0.096774194	1.00E-05
miB_21177_x1	contig05562	160	-20.51	160	-20.51	192211	23	358	1	>contig05562 length=358 numreads=8 gene=isogroup00287 status=isotig	---	---	---	---	---	---	---	---	---	---	---	---	---
miB_21177_x1	contig06785	185	-26.98	185	-26.98	193434	23	2824	2540	>contig06785 length=2824 numreads=1140 gene=isogroup00527 status=isotig	2824	tr	K1QC51	tr|K1QC51|K1QC51_CRAGI Uncharacterized protein OS=Crassostrea gigas GN=CGI_10023512 PE=4 SV=1	676	377	1438	291	589	356	126	0.133852691	6.00E-53
miB_21177_x1	contig07060	167	-25.12	167	-25.12	193709	23	1504	195	>contig07060 length=1504 numreads=39 gene=isogroup00596 status=isotig	1504	tr	K1PW06	tr|K1PW06|K1PW06_CRAGI Filamin-C OS=Crassostrea gigas GN=CGI_10003521 PE=4 SV=1	3016	3	1502	474	982	509	367	0.732047872	0
miB_21177_x1	contig07642	159	-21.41	159	-21.41	194291	23	385	157	>contig07642 length=385 numreads=26 gene=isogroup00742 status=isotig	385	tr	K1QJ39	tr|K1QJ39|K1QJ39_CRAGI Pyrroline-5-carboxylate reductase OS=Crassostrea gigas GN=CGI_10003622 PE=3 SV=1	308	51	260	210	279	70	57	0.444155844	3.00E-29
miB_21177_x1	contig08941	163	-21.43	163	-21.43	195590	23	849	173	>contig08941 length=849 numreads=25 gene=isogroup01125 status=isotig	849	tr	M3VWR4	tr|M3VWR4|M3VWR4_FELCA Folylpolyglutamate synthase OS=Felis catus GN=FPGS PE=3 SV=1	580	241	501	332	414	88	34	0.120141343	2.00E-15
miB_21177_x1	contig09000	175	-20.96	175	-20.96	195649	23	678	341	>contig09000 length=678 numreads=61 gene=isogroup01145 status=isotig	678	tr	M3WYC8	tr|M3WYC8|M3WYC8_FELCA Uncharacterized protein OS=Felis catus GN=PXDNL PE=4 SV=1	909	95	676	159	347	202	44	0.194690265	0.066
miB_21177_x1	contig09468	169	-20.64	169	-20.64	196117	23	397	57	>contig09468 length=397 numreads=18 gene=isogroup01301 status=isotig	---	---	---	---	---	---	---	---	---	---	---	---	---
miB_21177_x1	contig10007	170	-21.85	170	-21.85	196656	23	302	1	>contig10007 length=302 numreads=3 gene=isogroup01480 status=isotig	---	---	---	---	---	---	---	---	---	---	---	---	---
miB_21177_x1	contig10741	163	-20.63	163	-20.63	197390	23	236	86	>contig10741 length=236 numreads=29 gene=isogroup01725 status=isotig	236	tr	C3XYV3	tr|C3XYV3|C3XYV3_BRAFL Putative uncharacterized protein OS=Branchiostoma floridae GN=BRAFLDRAFT_231486 PE=4 SV=1	95	4	78	22	46	25	18	0.228813559	0.017
miB_21177_x1	contig11335	164	-20.21	164	-20.21	197984	23	946	24	>contig11335 length=946 numreads=37 gene=isogroup01989 status=isotig	946	tr	K1R226	tr|K1R226|K1R226_CRAGI Unc-80-like protein OS=Crassostrea gigas GN=CGI_10023941 PE=4 SV=1	3531	933	1	721	1008	312	192	0.608879493	4.00E-120
miB_21177_x1	contig11336	171	-22.1	171	-22.1	197985	23	1086	184	>contig11336 length=1086 numreads=226 gene=isogroup01990 status=isotig	1086	tr	K1Q6E2	tr|K1Q6E2|K1Q6E2_CRAGI PDZ and LIM domain protein 1 OS=Crassostrea gigas GN=CGI_10025486 PE=4 SV=1	111	43	360	6	111	106	60	0.165745856	1.00E-35
miB_21177_x1	contig11612	159	-20.39	159	-20.39	198261	23	2134	1572	>contig11612 length=2134 numreads=89 gene=isogroup02128 status=isotig	2134	tr	Q8I8G6	tr|Q8I8G6|Q8I8G6_DORPE Na-dependent Cl/HCO3 exchanger OS=Doryteuthis pealeii PE=2 SV=1	1198	1960	56	488	1095	645	422	0.593252109	0
miB_21177_x1	contig11813	184	-24.07	184	-24.07	198462	23	492	15	>contig11813 length=492 numreads=74 gene=isogroup02228 status=isotig	492	tr	D6WWW5	tr|D6WWW5|D6WWW5_TRICA TRPL OS=Tribolium castaneum GN=TcasGA2_TC005682 PE=4 SV=1	598	9	491	138	289	164	51	0.31097561	2.00E-11
miB_21177_x1	contig12394	162	-20.24	162	-20.24	199043	23	507	469	>contig12394 length=507 numreads=710 gene=isogroup02519 status=isotig	---	---	---	---	---	---	---	---	---	---	---	---	---
miB_21177_x1	contig12570	165	-21.95	165	-21.95	199219	23	548	254	>contig12570 length=548 numreads=82 gene=isogroup02607 status=isotig	548	tr	Q1LUD8	tr|Q1LUD8|Q1LUD8_DANRE Uncharacterized protein OS=Danio rerio GN=cnot3b PE=2 SV=1	885	165	548	2	129	128	102	0.558394161	7.00E-59
miB_21177_x1	contig12688	162	-21.24	162	-21.24	199337	23	356	289	>contig12688 length=356 numreads=194 gene=isogroup02666 status=isotig	356	tr	F7HE74	tr|F7HE74|F7HE74_CALJA Uncharacterized protein OS=Callithrix jacchus GN=PLA2G5 PE=3 SV=1	138	103	351	14	90	87	42	0.353932584	7.00E-14
miB_21177_x1	contig12693	162	-23.68	162	-23.68	199342	23	456	194	>contig12693 length=456 numreads=22 gene=isogroup02668 status=isotig	---	---	---	---	---	---	---	---	---	---	---	---	---
miB_21177_x1	contig13262	158	-21.94	158	-21.94	199911	23	2705	1913	>contig13262 length=2705 numreads=130 gene=isogroup02985 status=isotig	2705	tr	K1PNK5	tr|K1PNK5|K1PNK5_CRAGI Ras GTPase-activating-like protein IQGAP1 OS=Crassostrea gigas GN=CGI_10019634 PE=4 SV=1	1627	2556	1	8	877	872	561	0.622181146	0
miB_21177_x1	contig13285	160	-20.12	160	-20.12	199934	23	2598	845	>contig13285 length=2598 numreads=61 gene=isogroup03008 status=isotig	2598	tr	B6F249	tr|B6F249|B6F249_9BIVA Beta-glucosidase OS=Corbicula japonica GN=CjCel1B PE=2 SV=1	944	56	2527	1	798	829	428	0.494226328	0
miB_21177_x1	contig13293	168	-20.58	168	-20.58	199942	23	2553	2160	>contig13293 length=2553 numreads=247 gene=isogroup03016 status=isotig	2553	sp	P46530	sp|P46530|NOTC1_DANRE Neurogenic locus notch homolog protein 1 OS=Danio rerio GN=notch1a PE=2 SV=1	2437	164	1990	493	1107	670	180	0.211515864	1.00E-17
miB_21177_x1	contig13318	168	-21.8	168	-21.8	199967	23	2434	2178	>contig13318 length=2434 numreads=69 gene=isogroup03041 status=isotig	2434	tr	K1P6N8	tr|K1P6N8|K1P6N8_CRAGI Ubiquitin carboxyl-terminal hydrolase OS=Crassostrea gigas GN=CGI_10008892 PE=3 SV=1	1103	2	2434	88	899	814	637	0.785127362	0
miB_21177_x1	contig13448	166	-20.21	166	-20.21	200097	23	2071	1799	>contig13448 length=2071 numreads=76 gene=isogroup03171 status=isotig	2071	tr	K1QVG2	tr|K1QVG2|K1QVG2_CRAGI Nucleolar GTP-binding protein 2 OS=Crassostrea gigas GN=CGI_10004835 PE=4 SV=1	710	2057	522	14	533	520	390	0.564944471	0
miB_21177_x1	contig14088	165	-21.38	165	-21.38	200737	23	1487	27	>contig14088 length=1487 numreads=88 gene=isogroup03811 status=isotig	1487	tr	K1RHF7	tr|K1RHF7|K1RHF7_CRAGI NAD-dependent deacetylase sirtuin-1 OS=Crassostrea gigas GN=CGI_10027312 PE=4 SV=1	728	212	1252	89	434	347	244	0.492266308	3.00E-170
miB_21177_x1	contig14090	161	-20.64	161	-20.64	200739	23	1481	236	>contig14090 length=1481 numreads=108 gene=isogroup03813 status=isotig	1481	tr	K1QGM7	tr|K1QGM7|K1QGM7_CRAGI Thrombospondin type-1 domain-containing protein 4 OS=Crassostrea gigas GN=CGI_10014838 PE=4 SV=1	755	333	1043	45	282	239	112	0.226873734	9.00E-71
miB_21177_x1	contig14380	158	-20.1	158	-20.1	201029	23	1350	483	>contig14380 length=1350 numreads=29 gene=isogroup04103 status=isotig	1350	tr	K1QCD0	tr|K1QCD0|K1QCD0_CRAGI Fatty acid-binding protein, adipocyte OS=Crassostrea gigas GN=CGI_10009612 PE=4 SV=1	294	196	498	124	224	101	77	0.171111111	1.00E-43
miB_21177_x1	contig14729	161	-21.34	161	-21.34	201378	23	1245	145	>contig14729 length=1245 numreads=43 gene=isogroup04452 status=isotig	1245	tr	Q5AQ77	tr|Q5AQ77|Q5AQ77_CANAL Potential intra-Golgi transport complex subunit 5 OS=Candida albicans (strain SC5314 / ATCC MYA-2876) GN=COG5 PE=4 SV=1	391	907	713	277	344	68	25	0.060240964	0.093
miB_21177_x1	contig15671	166	-21.37	166	-21.37	202320	23	1028	925	>contig15671 length=1028 numreads=57 gene=isogroup05394 status=isotig	1028	tr	K1PWB8	tr|K1PWB8|K1PWB8_CRAGI Uncharacterized protein OS=Crassostrea gigas GN=CGI_10010609 PE=4 SV=1	444	148	1026	46	338	293	211	0.615758755	3.00E-159
miB_21177_x1	contig15896	164	-20.66	164	-20.66	202545	23	984	846	>contig15896 length=984 numreads=19 gene=isogroup05619 status=isotig	984	tr	K1R1X5	tr|K1R1X5|K1R1X5_CRAGI Calponin-2 OS=Crassostrea gigas GN=CGI_10025378 PE=4 SV=1	391	1	108	294	329	36	24	0.073170732	7.00E-04
miB_21177_x1	contig16680	168	-20.37	168	-20.37	203329	23	860	80	>contig16680 length=860 numreads=16 gene=isogroup06403 status=isotig	---	---	---	---	---	---	---	---	---	---	---	---	---
miB_21177_x1	contig17298	157	-20.77	157	-20.77	203947	23	798	262	>contig17298 length=798 numreads=11 gene=isogroup07021 status=isotig	798	tr	K1RWX7	tr|K1RWX7|K1RWX7_CRAGI Metabotropic glutamate receptor 3 OS=Crassostrea gigas GN=CGI_10001665 PE=4 SV=1	2847	68	766	2259	2498	245	83	0.312030075	1.00E-33
miB_21177_x1	contig17369	172	-20.48	172	-20.48	204018	23	777	481	>contig17369 length=777 numreads=10 gene=isogroup07092 status=isotig	---	---	---	---	---	---	---	---	---	---	---	---	---
miB_21177_x1	contig17656	158	-20.85	158	-20.85	204305	23	757	117	>contig17656 length=757 numreads=8 gene=isogroup07379 status=isotig	---	---	---	---	---	---	---	---	---	---	---	---	---
miB_21177_x1	contig19108	154	-20.52	154	-20.52	205757	23	619	375	>contig19108 length=619 numreads=8 gene=isogroup08831 status=isotig	---	---	---	---	---	---	---	---	---	---	---	---	---
miB_21177_x1	contig19137	167	-21.82	167	-21.82	205786	23	619	394	>contig19137 length=619 numreads=20 gene=isogroup08860 status=isotig	---	---	---	---	---	---	---	---	---	---	---	---	---
miB_21177_x1	contig19179	153	-20.36	153	-20.36	205828	23	610	376	>contig19179 length=610 numreads=9 gene=isogroup08902 status=isotig	---	---	---	---	---	---	---	---	---	---	---	---	---
miB_21177_x1	contig19427	163	-21.12	163	-21.12	206076	23	599	273	>contig19427 length=599 numreads=21 gene=isogroup09150 status=isotig	---	---	---	---	---	---	---	---	---	---	---	---	---
miB_21177_x1	contig19738	172	-22.41	172	-22.41	206387	23	577	398	>contig19738 length=577 numreads=6 gene=isogroup09461 status=isotig	---	---	---	---	---	---	---	---	---	---	---	---	---
miB_21177_x1	contig20302	167	-24.1	167	-24.1	206951	23	531	465	>contig20302 length=531 numreads=8 gene=isogroup10025 status=isotig	---	---	---	---	---	---	---	---	---	---	---	---	---
miB_21177_x1	contig20339	166	-21.89	166	-21.89	206988	23	530	49	>contig20339 length=530 numreads=9 gene=isogroup10062 status=isotig	---	---	---	---	---	---	---	---	---	---	---	---	---
miB_21177_x1	contig20770	161	-20.64	161	-20.64	207419	23	499	376	>contig20770 length=499 numreads=8 gene=isogroup10493 status=isotig	---	---	---	---	---	---	---	---	---	---	---	---	---
miB_21177_x1	contig20798	167	-21.7	167	-21.7	207447	23	503	224	>contig20798 length=503 numreads=23 gene=isogroup10521 status=isotig	---	---	---	---	---	---	---	---	---	---	---	---	---
miB_21177_x1	contig21047	166	-20.02	166	-20.02	207696	23	483	54	>contig21047 length=483 numreads=8 gene=isogroup10770 status=isotig	---	---	---	---	---	---	---	---	---	---	---	---	---
miB_21177_x1	contig21372	168	-20.08	168	-20.08	208021	23	467	9	>contig21372 length=467 numreads=65 gene=isogroup11095 status=isotig	---	---	---	---	---	---	---	---	---	---	---	---	---
miB_21177_x1	contig21605	171	-20.1	171	-20.1	208254	23	450	410	>contig21605 length=450 numreads=9 gene=isogroup11328 status=isotig	---	---	---	---	---	---	---	---	---	---	---	---	---
miB_21177_x1	contig22127	179	-24.36	179	-24.36	208776	23	412	104	>contig22127 length=412 numreads=8 gene=isogroup11850 status=isotig	---	---	---	---	---	---	---	---	---	---	---	---	---
miB_21177_x1	contig22809	169	-26.05	169	-26.05	209458	23	338	77	>contig22809 length=338 numreads=9 gene=isogroup12532 status=isotig	---	---	---	---	---	---	---	---	---	---	---	---	---
miB_21718_x1	contig00498	171	-23.72	171	-23.72	210486	23	65	8	>contig00498 length=65 numreads=4274 gene=isogroup00001 status=ig_thresh	---	---	---	---	---	---	---	---	---	---	---	---	---
miB_21718_x1	contig00819	177	-21.28	177	-21.28	210807	23	168	96	>contig00819 length=168 numreads=14 gene=isogroup00001 status=ig_thresh	---	---	---	---	---	---	---	---	---	---	---	---	---
miB_21718_x1	contig01266	177	-21.28	177	-21.28	211251	23	46	16	>contig01266 length=46 numreads=1015 gene=isogroup00001 status=ig_thresh	---	---	---	---	---	---	---	---	---	---	---	---	---
miB_21718_x1	contig04513	161	-20.4	161	-20.4	214494	23	386	131	>contig04513 length=386 numreads=262 gene=isogroup00133 status=isotig	386	tr	K1PBC0	tr|K1PBC0|K1PBC0_CRAGI Non-neuronal cytoplasmic intermediate filament protein OS=Crassostrea gigas GN=CGI_10010873 PE=3 SV=1	618	379	20	493	612	125	49	0.380829016	5.00E-12
miB_21718_x1	contig04969	164	-21.02	164	-21.02	214950	23	1363	1216	>contig04969 length=1363 numreads=563 gene=isogroup00194 status=isotig	1363	tr	B3XZN5	tr|B3XZN5|B3XZN5_9BIVA Actin-related protein 2/3 OS=Saccostrea kegaki PE=2 SV=1	368	114	1211	4	368	366	251	0.552457814	0
miB_21718_x1	contig06010	167	-23.08	167	-23.08	215991	23	829	241	>contig06010 length=829 numreads=21 gene=isogroup00371 status=isotig	829	tr	Q5ZK54	tr|Q5ZK54|Q5ZK54_CHICK Uncharacterized protein OS=Gallus gallus GN=RCJMB04_13c10 PE=2 SV=1	370	828	4	67	339	276	163	0.58986731	2.00E-107
miB_21718_x1	contig06205	165	-21.99	165	-21.99	216186	23	2259	1024	>contig06205 length=2259 numreads=84 gene=isogroup00410 status=isotig	2259	tr	K1QCS7	tr|K1QCS7|K1QCS7_CRAGI Leucine-rich repeat-containing protein 16A OS=Crassostrea gigas GN=CGI_10005776 PE=4 SV=1	1659	1909	1187	271	557	290	135	0.179282869	2.00E-118
miB_21718_x1	contig06288	168	-21.94	168	-21.94	216269	23	1237	1082	>contig06288 length=1237 numreads=121 gene=isogroup00427 status=isotig	1237	tr	K9LI03	tr|K9LI03|K9LI03_OSTED Tumor necrosis factor OS=Ostrea edulis PE=2 SV=1	315	105	899	38	314	280	131	0.317704123	4.00E-58
miB_21718_x1	contig06384	171	-21.97	171	-21.97	216365	23	271	1	>contig06384 length=271 numreads=63 gene=isogroup00446 status=isotig	271	tr	K1QZX8	tr|K1QZX8|K1QZX8_CRAGI Myosin-XVI OS=Crassostrea gigas GN=CGI_10009534 PE=4 SV=1	2276	1	210	1842	1906	70	45	0.498154982	2.00E-20
miB_21718_x1	contig06548	168	-28.15	168	-28.15	216529	23	236	72	>contig06548 length=236 numreads=7 gene=isogroup00479 status=isotig	236	tr	C3YC67	tr|C3YC67|C3YC67_BRAFL Putative uncharacterized protein OS=Branchiostoma floridae GN=BRAFLDRAFT_125108 PE=4 SV=1	1134	236	60	1083	1134	59	23	0.292372881	0.005
miB_21718_x1	contig06899	168	-20.31	168	-20.31	216880	23	620	346	>contig06899 length=620 numreads=52 gene=isogroup00556 status=isotig	620	tr	K1QXD9	tr|K1QXD9|K1QXD9_CRAGI Male-specific lethal 1-like protein OS=Crassostrea gigas GN=CGI_10008777 PE=4 SV=1	456	619	2	137	359	239	89	0.430645161	5.00E-33
miB_21718_x1	contig07316	160	-22.58	160	-22.58	217297	23	591	292	>contig07316 length=591 numreads=259 gene=isogroup00660 status=isotig	591	tr	N6T3K5	tr|N6T3K5|N6T3K5_9CUCU Uncharacterized protein (Fragment) OS=Dendroctonus ponderosae GN=YQE_11228 PE=4 SV=1	1083	303	55	22	102	88	33	0.16751269	4.00E-04
miB_21718_x1	contig07708	162	-20.04	162	-20.04	217689	23	787	129	>contig07708 length=787 numreads=121 gene=isogroup00758 status=isotig	787	tr	K1QBG8	tr|K1QBG8|K1QBG8_CRAGI Proteasome subunit beta type-4 OS=Crassostrea gigas GN=CGI_10014715 PE=3 SV=1	698	760	2	1	254	254	195	0.743329098	2.00E-140
miB_21718_x1	contig08028	169	-24.37	169	-24.37	218009	23	686	296	>contig08028 length=686 numreads=14 gene=isogroup00838 status=isotig	686	tr	K1QY62	tr|K1QY62|K1QY62_CRAGI Solute carrier family 35 member E1-like protein OS=Crassostrea gigas GN=CGI_10026362 PE=4 SV=1	1012	655	341	274	379	106	56	0.244897959	8.00E-28
miB_21718_x1	contig08251	161	-20.56	161	-20.56	218232	23	3150	205	>contig08251 length=3150 numreads=484 gene=isogroup00895 status=isotig	3150	tr	K1RH58	tr|K1RH58|K1RH58_CRAGI Alpha-actinin, sarcomeric OS=Crassostrea gigas GN=CGI_10003110 PE=4 SV=1	880	3014	357	3	880	886	795	0.757142857	0
miB_21718_x1	contig08443	167	-22.05	167	-22.05	218424	23	955	691	>contig08443 length=955 numreads=986 gene=isogroup00959 status=isotig	955	tr	K1QCU0	tr|K1QCU0|K1QCU0_CRAGI Eukaryotic translation initiation factor 3 subunit G-A OS=Crassostrea gigas GN=CGI_10008836 PE=3 SV=1	1399	906	334	107	297	191	142	0.446073298	2.00E-97
miB_21718_x1	contig08489	163	-20.84	163	-20.84	218470	23	2252	809	>contig08489 length=2252 numreads=61 gene=isogroup00974 status=isotig	2252	tr	L7MF36	tr|L7MF36|L7MF36_9ACAR Uncharacterized protein (Fragment) OS=Rhipicephalus pulchellus PE=2 SV=1	1511	2037	913	131	503	377	240	0.319715808	2.00E-145
miB_21718_x1	contig08493	169	-20.49	169	-20.49	218474	23	2074	407	>contig08493 length=2074 numreads=164 gene=isogroup00976 status=isotig	2074	tr	K1Q4U7	tr|K1Q4U7|K1Q4U7_CRAGI AP-3 complex subunit delta-1 OS=Crassostrea gigas GN=CGI_10025827 PE=4 SV=1	1956	2073	751	294	734	446	334	0.483124397	0
miB_21718_x1	contig08500	170	-25.7	170	-25.7	218481	23	2149	597	>contig08500 length=2149 numreads=49 gene=isogroup00978 status=isotig	2149	tr	K1RJ60	tr|K1RJ60|K1RJ60_CRAGI NFX1-type zinc finger-containing protein 1 OS=Crassostrea gigas GN=CGI_10023396 PE=4 SV=1	1899	226	2079	184	797	633	272	0.379711494	3.00E-157
miB_21718_x1	contig08679	178	-26.91	178	-26.91	218660	23	1765	317	>contig08679 length=1765 numreads=799 gene=isogroup01038 status=isotig	1765	tr	K1QG35	tr|K1QG35|K1QG35_CRAGI Histone-lysine N-methyltransferase MLL5 OS=Crassostrea gigas GN=CGI_10010657 PE=4 SV=1	1950	970	368	264	465	202	136	0.231161473	1.00E-84
miB_21718_x1	contig08724	169	-24.46	169	-24.46	218705	23	1039	308	>contig08724 length=1039 numreads=192 gene=isogroup01053 status=isotig	---	---	---	---	---	---	---	---	---	---	---	---	---
miB_21718_x1	contig08795	176	-22.96	176	-22.96	218776	23	833	261	>contig08795 length=833 numreads=35 gene=isogroup01076 status=isotig	833	tr	H3AH83	tr|H3AH83|H3AH83_LATCH Uncharacterized protein OS=Latimeria chalumnae PE=4 SV=1	353	809	3	9	291	283	151	0.543817527	1.00E-72
miB_21718_x1	contig08966	154	-22.19	154	-22.19	218947	23	424	82	>contig08966 length=424 numreads=18 gene=isogroup01133 status=isotig	424	tr	K4IIR5	tr|K4IIR5|K4IIR5_PSYTT CheY-like response regulator with a PglZ domain OS=Psychroflexus torquis (strain ATCC 700755 / ACAM 623) GN=P700755_003879 PE=4 SV=1	516	401	171	312	390	79	28	0.198113208	0.05
miB_21718_x1	contig09087	171	-21.63	171	-21.63	219068	23	532	432	>contig09087 length=532 numreads=38 gene=isogroup01174 status=isotig	---	---	---	---	---	---	---	---	---	---	---	---	---
miB_21718_x1	contig09205	171	-20.71	171	-20.71	219186	23	1160	154	>contig09205 length=1160 numreads=88 gene=isogroup01213 status=isotig	1160	tr	K1S5U0	tr|K1S5U0|K1S5U0_CRAGI Spermatogenesis-associated protein 1 OS=Crassostrea gigas GN=CGI_10021364 PE=4 SV=1	1128	971	588	12	138	128	94	0.243103448	1.00E-52
miB_21718_x1	contig09245	335	-46.38	177	-25.41	219226	23	379	212 171	>contig09245 length=379 numreads=22 gene=isogroup01226 status=isotig	379	tr	K1Q4N9	tr|K1Q4N9|K1Q4N9_CRAGI Uncharacterized protein OS=Crassostrea gigas GN=CGI_10012597 PE=4 SV=1	1154	178	8	111	159	57	29	0.229551451	7.00E-06
miB_21718_x1	contig09478	164	-22.65	164	-22.65	219459	23	1121	767	>contig09478 length=1121 numreads=18 gene=isogroup01304 status=isotig	1121	tr	K1QT28	tr|K1QT28|K1QT28_CRAGI Ectoine hydroxylase OS=Crassostrea gigas GN=CGI_10016928 PE=4 SV=1	722	781	329	112	257	151	92	0.246208742	2.00E-80
miB_21718_x1	contig09567	165	-21.97	165	-21.97	219548	23	248	126	>contig09567 length=248 numreads=3 gene=isogroup01334 status=isotig	---	---	---	---	---	---	---	---	---	---	---	---	---
miB_21718_x1	contig09569	171	-24.61	171	-24.61	219550	23	190	34	>contig09569 length=190 numreads=6 gene=isogroup01334 status=isotig	---	---	---	---	---	---	---	---	---	---	---	---	---
miB_21718_x1	contig09888	163	-20.51	163	-20.51	219869	23	620	430	>contig09888 length=620 numreads=499 gene=isogroup01441 status=isotig	620	tr	A7S7C2	tr|A7S7C2|A7S7C2_NEMVE Predicted protein (Fragment) OS=Nematostella vectensis GN=v1g107549 PE=4 SV=1	184	160	387	36	113	79	32	0.15483871	3.00E-10
miB_21718_x1	contig10390	163	-20.49	163	-20.49	220371	23	602	388	>contig10390 length=602 numreads=18 gene=isogroup01608 status=isotig	---	---	---	---	---	---	---	---	---	---	---	---	---
miB_21718_x1	contig10950	153	-25.31	153	-25.31	220931	23	2041	1243	>contig10950 length=2041 numreads=110 gene=isogroup01797 status=isotig	2041	tr	K1RGV2	tr|K1RGV2|K1RGV2_CRAGI Protein outspread OS=Crassostrea gigas GN=CGI_10018618 PE=4 SV=1	2584	90	881	1	260	267	189	0.277804998	2.00E-106
miB_21718_x1	contig10988	165	-25.27	165	-25.27	220969	23	1885	818	>contig10988 length=1885 numreads=169 gene=isogroup01816 status=isotig	1885	tr	K1PGZ1	tr|K1PGZ1|K1PGZ1_CRAGI Uncharacterized protein OS=Crassostrea gigas GN=CGI_10015025 PE=4 SV=1	1074	1885	449	42	524	483	362	0.576127321	0
miB_21718_x1	contig11161	306	-42.33	154	-21.45	221142	23	1437	528 440	>contig11161 length=1437 numreads=82 gene=isogroup01902 status=isotig	1437	tr	K1P9Y1	tr|K1P9Y1|K1P9Y1_CRAGI Uncharacterized protein OS=Crassostrea gigas GN=CGI_10005854 PE=4 SV=1	2108	1325	912	34	173	142	64	0.133611691	1.00E-21
miB_21718_x1	contig11210	156	-20.75	156	-20.75	221191	23	569	279	>contig11210 length=569 numreads=15 gene=isogroup01927 status=isotig	569	tr	G3TZ74	tr|G3TZ74|G3TZ74_LOXAF Uncharacterized protein OS=Loxodonta africana GN=LOC100664786 PE=4 SV=1	2312	501	112	266	393	135	52	0.274165202	6.00E-07
miB_21718_x1	contig11457	171	-22.2	171	-22.2	221438	23	1264	683	>contig11457 length=1264 numreads=195 gene=isogroup02050 status=isotig	---	---	---	---	---	---	---	---	---	---	---	---	---
miB_21718_x1	contig11821	178	-31.01	178	-31.01	221802	23	999	168	>contig11821 length=999 numreads=67 gene=isogroup02232 status=isotig	999	tr	K1QDY6	tr|K1QDY6|K1QDY6_CRAGI Eukaryotic translation initiation factor 4B OS=Crassostrea gigas GN=CGI_10015124 PE=4 SV=1	1065	981	697	152	246	96	69	0.207207207	4.00E-31
miB_21718_x1	contig11978	156	-20.08	156	-20.08	221959	23	855	665	>contig11978 length=855 numreads=18 gene=isogroup02311 status=isotig	855	tr	F7G6J7	tr|F7G6J7|F7G6J7_MONDO Uncharacterized protein OS=Monodelphis domestica GN=PRCC PE=4 SV=1	499	313	23	321	425	108	38	0.133333333	0.002
miB_21718_x1	contig11990	161	-20.35	161	-20.35	221971	23	1585	1499	>contig11990 length=1585 numreads=142 gene=isogroup02317 status=isotig	1585	tr	K1REG2	tr|K1REG2|K1REG2_CRAGI B(0,+)-type amino acid transporter 1 OS=Crassostrea gigas GN=CGI_10024617 PE=4 SV=1	508	1567	320	2	429	428	267	0.505362776	5.00E-156
miB_21718_x1	contig12004	162	-21.87	162	-21.87	221985	23	1939	1209	>contig12004 length=1939 numreads=121 gene=isogroup02324 status=isotig	1939	tr	K1RJC9	tr|K1RJC9|K1RJC9_CRAGI Uncharacterized protein OS=Crassostrea gigas GN=CGI_10028472 PE=4 SV=1	944	1448	675	672	932	289	108	0.167096441	4.00E-32
miB_21718_x1	contig12355	158	-20.82	158	-20.82	222336	23	226	2	>contig12355 length=226 numreads=42 gene=isogroup02499 status=isotig	226	tr	Q2PZI2	tr|Q2PZI2|Q2PZI2_CARAU Gamma-aminobutyrate aminotransferase (Fragment) OS=Carassius auratus PE=2 SV=1	252	2	223	75	148	74	52	0.690265487	4.00E-19
miB_21718_x1	contig13199	160	-20.1	160	-20.1	223180	23	4954	1602	>contig13199 length=4954 numreads=412 gene=isogroup02922 status=isotig	4954	tr	K1QFR9	tr|K1QFR9|K1QFR9_CRAGI Spectrin beta chain OS=Crassostrea gigas GN=CGI_10013845 PE=4 SV=1	2419	4954	413	602	2109	1514	1280	0.775131207	0
miB_21718_x1	contig13212	168	-25.32	168	-25.32	223193	23	3504	524	>contig13212 length=3504 numreads=183 gene=isogroup02935 status=isotig	3504	tr	J7FIC1	tr|J7FIC1|J7FIC1_9BIVA Chitinase-3 OS=Hyriopsis cumingii PE=2 SV=1	653	99	1544	27	511	488	292	0.25	0
miB_21718_x1	contig13213	175	-25.15	175	-25.15	223194	23	3422	346	>contig13213 length=3422 numreads=130 gene=isogroup02936 status=isotig	3422	tr	K1QTL3	tr|K1QTL3|K1QTL3_CRAGI Rho-associated protein kinase 2 OS=Crassostrea gigas GN=CGI_10004418 PE=4 SV=1	1209	3159	55	1	956	1037	657	0.57597896	0
miB_21718_x1	contig13242	169	-24.1	169	-24.1	223223	23	2913	2824	>contig13242 length=2913 numreads=87 gene=isogroup02965 status=isotig	2913	tr	K1P9X1	tr|K1P9X1|K1P9X1_CRAGI Anion exchange protein 2 OS=Crassostrea gigas GN=CGI_10014158 PE=4 SV=1	1845	391	2913	311	1077	853	487	0.501544799	0
miB_21718_x1	contig13277	151	-22.12	151	-22.12	223258	23	2623	1426	>contig13277 length=2623 numreads=69 gene=isogroup03000 status=isotig	2623	tr	K1QIQ6	tr|K1QIQ6|K1QIQ6_CRAGI Uncharacterized protein OS=Crassostrea gigas GN=CGI_10018075 PE=4 SV=1	425	110	1348	1	425	426	327	0.373999238	0
miB_21718_x1	contig13305	157	-20.56	157	-20.56	223286	23	2481	658	>contig13305 length=2481 numreads=240 gene=isogroup03028 status=isotig	2481	tr	K1Q1E7	tr|K1Q1E7|K1Q1E7_CRAGI CTD small phosphatase-like protein OS=Crassostrea gigas GN=CGI_10010518 PE=4 SV=1	320	109	918	17	320	304	223	0.269649335	6.00E-139
miB_21718_x1	contig13386	160	-20.53	160	-20.53	223367	23	2211	545	>contig13386 length=2211 numreads=75 gene=isogroup03109 status=isotig	2211	tr	K1R114	tr|K1R114|K1R114_CRAGI Uncharacterized protein OS=Crassostrea gigas GN=CGI_10025427 PE=4 SV=1	342	1049	363	36	263	231	109	0.147896879	2.00E-69
miB_21718_x1	contig13445	166	-22.83	166	-22.83	223426	23	2082	1026	>contig13445 length=2082 numreads=63 gene=isogroup03168 status=isotig	2082	tr	A7RSP9	tr|A7RSP9|A7RSP9_NEMVE Predicted protein OS=Nematostella vectensis GN=v1g201544 PE=4 SV=1	2128	1815	1141	27	250	233	90	0.129682997	8.00E-29
miB_21718_x1	contig13451	162	-20.46	162	-20.46	223432	23	2061	189	>contig13451 length=2061 numreads=341 gene=isogroup03174 status=isotig	2061	tr	K1P9T4	tr|K1P9T4|K1P9T4_CRAGI FYN-binding protein OS=Crassostrea gigas GN=CGI_10014662 PE=4 SV=1	705	858	256	339	551	220	76	0.11062591	0.007
miB_21718_x1	contig13467	163	-20.4	163	-20.4	223448	23	2037	1961	>contig13467 length=2037 numreads=47 gene=isogroup03190 status=isotig	---	---	---	---	---	---	---	---	---	---	---	---	---
miB_21718_x1	contig13478	172	-25.15	172	-25.15	223459	23	2022	702	>contig13478 length=2022 numreads=64 gene=isogroup03201 status=isotig	2022	tr	Q8MY76	tr|Q8MY76|Q8MY76_9BIVA Se-cadherin (Fragment) OS=Saccostrea echinata GN=SeCad PE=2 SV=1	1222	1599	436	832	1219	395	187	0.277448071	8.00E-62
miB_21718_x1	contig13483	161	-21.05	161	-21.05	223464	23	2013	1231	>contig13483 length=2013 numreads=57 gene=isogroup03206 status=isotig	2013	tr	K1PVV1	tr|K1PVV1|K1PVV1_CRAGI LIM domain only protein 7 OS=Crassostrea gigas GN=CGI_10027758 PE=4 SV=1	2031	1854	1513	638	748	116	57	0.084947839	2.00E-22
miB_21718_x1	contig13514	170	-22.82	170	-22.82	223495	23	1955	591	>contig13514 length=1955 numreads=37 gene=isogroup03237 status=isotig	1955	tr	K1QTN7	tr|K1QTN7|K1QTN7_CRAGI RING finger protein 43 OS=Crassostrea gigas GN=CGI_10017504 PE=4 SV=1	623	1481	384	1	362	396	164	0.251662404	8.00E-41
miB_21718_x1	contig13616	158	-21.39	158	-21.39	223597	23	1809	1572	>contig13616 length=1809 numreads=81 gene=isogroup03339 status=isotig	---	---	---	---	---	---	---	---	---	---	---	---	---
miB_21718_x1	contig13708	162	-23.87	162	-23.87	223689	23	1716	95	>contig13708 length=1716 numreads=43 gene=isogroup03431 status=isotig	1716	tr	K1QWL6	tr|K1QWL6|K1QWL6_CRAGI Liver carboxylesterase 22 OS=Crassostrea gigas GN=CGI_10025888 PE=4 SV=1	740	1657	128	55	556	520	217	0.379370629	2.00E-115
miB_21718_x1	contig13714	160	-22.2	160	-22.2	223695	23	1715	881	>contig13714 length=1715 numreads=35 gene=isogroup03437 status=isotig	1715	tr	K1R6H0	tr|K1R6H0|K1R6H0_CRAGI Zinc finger protein castor-like protein 1 OS=Crassostrea gigas GN=CGI_10025689 PE=4 SV=1	1637	2	1714	6	572	619	305	0.533527697	4.00E-151
miB_21718_x1	contig13743	157	-20.3	157	-20.3	223724	23	1701	594	>contig13743 length=1701 numreads=133 gene=isogroup03466 status=isotig	1701	tr	K1QU80	tr|K1QU80|K1QU80_CRAGI Formin-binding protein 4 OS=Crassostrea gigas GN=CGI_10022526 PE=4 SV=1	1137	1479	733	49	278	256	112	0.197530864	2.00E-34
miB_21718_x1	contig13760	170	-21.23	170	-21.23	223741	23	1684	728	>contig13760 length=1684 numreads=62 gene=isogroup03483 status=isotig	---	---	---	---	---	---	---	---	---	---	---	---	---
miB_21718_x1	contig13850	164	-20.91	164	-20.91	223831	23	1626	822	>contig13850 length=1626 numreads=41 gene=isogroup03573 status=isotig	1626	sp	Q9BHM6	sp|Q9BHM6|OCDH_PECMA Octopine dehydrogenase OS=Pecten maximus GN=odh1 PE=1 SV=1	399	1499	300	3	399	400	194	0.357933579	2.00E-143
miB_21718_x1	contig13993	169	-23.63	169	-23.63	223974	23	1538	1325	>contig13993 length=1538 numreads=31 gene=isogroup03716 status=isotig	1538	tr	K1PPK8	tr|K1PPK8|K1PPK8_CRAGI Voltage-dependent calcium channel subunit alpha-2/delta-2 OS=Crassostrea gigas GN=CGI_10023387 PE=4 SV=1	1452	1506	4	437	975	543	304	0.592977893	0
miB_21718_x1	contig14027	161	-20.4	161	-20.4	224008	23	1518	1009	>contig14027 length=1518 numreads=25 gene=isogroup03750 status=isotig	---	---	---	---	---	---	---	---	---	---	---	---	---
miB_21718_x1	contig14194	167	-20.48	167	-20.48	224175	23	1435	1151	>contig14194 length=1435 numreads=113 gene=isogroup03917 status=isotig	1435	tr	L7MGF1	tr|L7MGF1|L7MGF1_9ACAR Putative ral (Fragment) OS=Rhipicephalus pulchellus PE=2 SV=1	744	808	134	183	407	225	136	0.284320557	3.00E-84
miB_21718_x1	contig14320	174	-21.39	174	-21.39	224301	23	1386	938	>contig14320 length=1386 numreads=24 gene=isogroup04043 status=isotig	1386	tr	G1NGX6	tr|G1NGX6|G1NGX6_MELGA Uncharacterized protein (Fragment) OS=Meleagris gallopavo GN=CACHD1 PE=4 SV=2	1212	1328	30	563	1003	459	139	0.300865801	2.00E-48
miB_21718_x1	contig14346	164	-20.2	164	-20.2	224327	23	1372	756	>contig14346 length=1372 numreads=73 gene=isogroup04069 status=isotig	1372	tr	K1QH15	tr|K1QH15|K1QH15_CRAGI UPF0636 protein C4orf41-like protein OS=Crassostrea gigas GN=CGI_10014199 PE=4 SV=1	1583	1349	78	1084	1507	424	283	0.618804665	7.00E-119
miB_21718_x1	contig14368	175	-22.36	175	-22.36	224349	23	1359	56	>contig14368 length=1359 numreads=61 gene=isogroup04091 status=isotig	1359	tr	K1QK13	tr|K1QK13|K1QK13_CRAGI Putative phosphoethanolamine N-methyltransferase 3 OS=Crassostrea gigas GN=CGI_10015458 PE=4 SV=1	506	1323	4	66	506	441	294	0.649006623	0
miB_21718_x1	contig14489	160	-21.92	160	-21.92	224470	23	1317	718	>contig14489 length=1317 numreads=27 gene=isogroup04212 status=isotig	---	---	---	---	---	---	---	---	---	---	---	---	---
miB_21718_x1	contig14593	166	-20.8	166	-20.8	224574	23	1286	188	>contig14593 length=1286 numreads=16 gene=isogroup04316 status=isotig	1286	tr	K1Q5J8	tr|K1Q5J8|K1Q5J8_CRAGI Uncharacterized protein OS=Crassostrea gigas GN=CGI_10013809 PE=4 SV=1	1566	1274	93	650	1008	397	184	0.429237947	3.00E-86
miB_21718_x1	contig14656	162	-23.17	162	-23.17	224637	23	1269	1239	>contig14656 length=1269 numreads=47 gene=isogroup04379 status=isotig	1269	tr	K1QKU6	tr|K1QKU6|K1QKU6_CRAGI mRNA export factor OS=Crassostrea gigas GN=CGI_10015433 PE=4 SV=1	363	1267	254	20	358	339	283	0.669030733	0
miB_21718_x1	contig14740	162	-20.45	162	-20.45	224721	23	1245	378	>contig14740 length=1245 numreads=216 gene=isogroup04463 status=isotig	1245	tr	K1Q3N8	tr|K1Q3N8|K1Q3N8_CRAGI Src substrate cortactin OS=Crassostrea gigas GN=CGI_10012019 PE=4 SV=1	679	1228	152	147	507	361	251	0.604819277	3.00E-156
miB_21718_x1	contig14760	158	-20.62	158	-20.62	224741	23	1235	537	>contig14760 length=1235 numreads=183 gene=isogroup04483 status=isotig	1235	tr	K1PQD7	tr|K1PQD7|K1PQD7_CRAGI Uncharacterized protein OS=Crassostrea gigas GN=CGI_10011755 PE=4 SV=1	1641	740	390	51	167	117	85	0.206477733	4.00E-63
miB_21718_x1	contig15015	164	-22.67	164	-22.67	224996	23	1164	232	>contig15015 length=1164 numreads=22 gene=isogroup04738 status=isotig	---	---	---	---	---	---	---	---	---	---	---	---	---
miB_21718_x1	contig15108	161	-22.91	161	-22.91	225089	23	1136	973	>contig15108 length=1136 numreads=18 gene=isogroup04831 status=isotig	---	---	---	---	---	---	---	---	---	---	---	---	---
miB_21718_x1	contig15163	170	-22.36	170	-22.36	225144	23	1127	914	>contig15163 length=1127 numreads=19 gene=isogroup04886 status=isotig	1127	tr	K1PHE9	tr|K1PHE9|K1PHE9_CRAGI Uncharacterized protein OS=Crassostrea gigas GN=CGI_10019620 PE=4 SV=1	1002	384	1127	529	775	248	163	0.433895297	3.00E-148
miB_21718_x1	contig15171	159	-20.78	159	-20.78	225152	23	1124	632	>contig15171 length=1124 numreads=21 gene=isogroup04894 status=isotig	1124	tr	K1R8K3	tr|K1R8K3|K1R8K3_CRAGI Ubiquitin-conjugating enzyme E2 Q2 OS=Crassostrea gigas GN=CGI_10026978 PE=4 SV=1	738	1123	2	362	733	374	217	0.579181495	2.00E-156
miB_21718_x1	contig15515	159	-21.09	159	-21.09	225496	23	1060	288	>contig15515 length=1060 numreads=50 gene=isogroup05238 status=isotig	1060	tr	H9K111	tr|H9K111|H9K111_APIME Uncharacterized protein OS=Apis mellifera GN=Prl-1 PE=4 SV=1	172	657	1058	2	135	134	96	0.271698113	4.00E-60
miB_21718_x1	contig15773	165	-21.29	165	-21.29	225754	23	1007	226	>contig15773 length=1007 numreads=20 gene=isogroup05496 status=isotig	1007	tr	K1R6Q1	tr|K1R6Q1|K1R6Q1_CRAGI Uncharacterized protein OS=Crassostrea gigas GN=CGI_10027421 PE=4 SV=1	172	230	505	67	155	93	33	0.098311817	3.00E-07
miB_21718_x1	contig15807	172	-20.66	172	-20.66	225788	23	993	857	>contig15807 length=993 numreads=17 gene=isogroup05530 status=isotig	993	tr	C3XRC1	tr|C3XRC1|C3XRC1_BRAFL Putative uncharacterized protein OS=Branchiostoma floridae GN=BRAFLDRAFT_73168 PE=4 SV=1	219	791	327	65	218	155	78	0.235649547	2.00E-41
miB_21718_x1	contig15820	160	-20.05	160	-20.05	225801	23	995	158	>contig15820 length=995 numreads=12 gene=isogroup05543 status=isotig	995	tr	K1RAM5	tr|K1RAM5|K1RAM5_CRAGI UPF0712 protein C7orf64-like protein OS=Crassostrea gigas GN=CGI_10022611 PE=4 SV=1	744	683	42	235	405	221	68	0.205025126	1.00E-09
miB_21718_x1	contig15952	160	-22.19	160	-22.19	225933	23	973	603	>contig15952 length=973 numreads=34 gene=isogroup05675 status=isotig	973	tr	K1QFS0	tr|K1QFS0|K1QFS0_CRAGI Transcription elongation factor SPT6 OS=Crassostrea gigas GN=CGI_10017142 PE=4 SV=1	1649	797	459	50	162	115	67	0.206577595	1.00E-05
miB_21718_x1	contig15999	167	-21.09	167	-21.09	225980	23	970	137	>contig15999 length=970 numreads=18 gene=isogroup05722 status=isotig	970	tr	K1PCW8	tr|K1PCW8|K1PCW8_CRAGI Bromodomain adjacent to zinc finger domain protein 2B OS=Crassostrea gigas GN=CGI_10008697 PE=4 SV=1	2317	813	250	629	809	188	115	0.355670103	2.00E-58
miB_21718_x1	contig16041	167	-21.03	167	-21.03	226022	23	959	267	>contig16041 length=959 numreads=17 gene=isogroup05764 status=isotig	959	tr	H3JL68	tr|H3JL68|H3JL68_STRPU Uncharacterized protein OS=Strongylocentrotus purpuratus PE=4 SV=1	801	943	8	1	317	317	218	0.681960375	1.00E-137
miB_21718_x1	contig16052	171	-21.76	171	-21.76	226033	23	960	426	>contig16052 length=960 numreads=14 gene=isogroup05775 status=isotig	960	tr	K1QQD7	tr|K1QQD7|K1QQD7_CRAGI Uncharacterized protein OS=Crassostrea gigas GN=CGI_10024563 PE=4 SV=1	493	960	577	37	162	128	68	0.2125	1.00E-65
miB_21718_x1	contig16094	164	-22.49	164	-22.49	226075	23	950	225	>contig16094 length=950 numreads=17 gene=isogroup05817 status=isotig	950	tr	K1Q5L4	tr|K1Q5L4|K1Q5L4_CRAGI Pre-mRNA-splicing factor 38B OS=Crassostrea gigas GN=CGI_10018884 PE=4 SV=1	392	949	269	4	243	240	195	0.615789474	3.00E-111
miB_21718_x1	contig16169	175	-25.11	175	-25.11	226150	23	930	759	>contig16169 length=930 numreads=17 gene=isogroup05892 status=isotig	930	tr	K1PWG1	tr|K1PWG1|K1PWG1_CRAGI Rab GTPase-activating protein 1 OS=Crassostrea gigas GN=CGI_10018931 PE=4 SV=1	970	278	928	3	206	217	133	0.429032258	4.00E-75
miB_21718_x1	contig16186	158	-20.18	158	-20.18	226167	23	934	580	>contig16186 length=934 numreads=12 gene=isogroup05909 status=isotig	---	---	---	---	---	---	---	---	---	---	---	---	---
miB_21718_x1	contig16268	161	-21.21	161	-21.21	226249	23	930	361	>contig16268 length=930 numreads=24 gene=isogroup05991 status=isotig	930	tr	J3JYV3	tr|J3JYV3|J3JYV3_9CUCU Uncharacterized protein OS=Dendroctonus ponderosae GN=YQE_00680 PE=2 SV=1	195	929	573	53	170	119	77	0.248387097	4.00E-46
miB_21718_x1	contig16270	172	-22.85	172	-22.85	226251	23	928	92	>contig16270 length=928 numreads=11 gene=isogroup05993 status=isotig	928	tr	F1KSX4	tr|F1KSX4|F1KSX4_ASCSU Integrin alpha pat-2 OS=Ascaris suum PE=2 SV=1	1148	21	917	581	891	321	73	0.235991379	1.00E-08
miB_21718_x1	contig16462	159	-20.27	159	-20.27	226443	23	899	222	>contig16462 length=899 numreads=46 gene=isogroup06185 status=isotig	899	tr	B7Q9D1	tr|B7Q9D1|B7Q9D1_IXOSC Mediator of RNA polymerase II transcription subunit, putative OS=Ixodes scapularis GN=IscW_ISCW021461 PE=4 SV=1	274	1	735	2	274	273	130	0.43381535	8.00E-72
miB_21718_x1	contig16518	167	-23.6	167	-23.6	226499	23	884	450	>contig16518 length=884 numreads=13 gene=isogroup06241 status=isotig	884	tr	K1Q000	tr|K1Q000|K1Q000_CRAGI Uncharacterized protein OS=Crassostrea gigas GN=CGI_10010108 PE=4 SV=1	857	881	351	57	233	177	106	0.359728507	4.00E-53
miB_21718_x1	contig16642	168	-23.33	168	-23.33	226623	23	868	163	>contig16642 length=868 numreads=18 gene=isogroup06365 status=isotig	---	---	---	---	---	---	---	---	---	---	---	---	---
miB_21718_x1	contig16780	163	-20.22	163	-20.22	226761	23	853	714	>contig16780 length=853 numreads=12 gene=isogroup06503 status=isotig	---	---	---	---	---	---	---	---	---	---	---	---	---
miB_21718_x1	contig16917	155	-21.43	155	-21.43	226898	23	837	231	>contig16917 length=837 numreads=17 gene=isogroup06640 status=isotig	837	tr	Q32NR2	tr|Q32NR2|Q32NR2_XENLA MGC130922 protein OS=Xenopus laevis GN=matn2 PE=2 SV=1	840	835	125	85	326	249	59	0.211469534	3.00E-04
miB_21718_x1	contig16962	163	-24.58	163	-24.58	226943	23	835	439	>contig16962 length=835 numreads=19 gene=isogroup06685 status=isotig	---	---	---	---	---	---	---	---	---	---	---	---	---
miB_21718_x1	contig17080	166	-25.14	166	-25.14	227061	23	819	633	>contig17080 length=819 numreads=26 gene=isogroup06803 status=isotig	---	---	---	---	---	---	---	---	---	---	---	---	---
miB_21718_x1	contig17122	169	-21.92	169	-21.92	227103	23	817	115	>contig17122 length=817 numreads=34 gene=isogroup06845 status=isotig	---	---	---	---	---	---	---	---	---	---	---	---	---
miB_21718_x1	contig17133	167	-21.53	167	-21.53	227114	23	813	358	>contig17133 length=813 numreads=19 gene=isogroup06856 status=isotig	---	---	---	---	---	---	---	---	---	---	---	---	---
miB_21718_x1	contig17138	155	-21.71	155	-21.71	227119	23	808	344	>contig17138 length=808 numreads=30 gene=isogroup06861 status=isotig	808	tr	K1QII5	tr|K1QII5|K1QII5_CRAGI Tripartite motif-containing protein 45 OS=Crassostrea gigas GN=CGI_10005948 PE=4 SV=1	368	309	779	47	205	160	69	0.256188119	1.00E-32
miB_21718_x1	contig17327	159	-22.55	159	-22.55	227308	23	794	92	>contig17327 length=794 numreads=20 gene=isogroup07050 status=isotig	---	---	---	---	---	---	---	---	---	---	---	---	---
miB_21718_x1	contig17454	155	-20.57	155	-20.57	227435	23	774	312	>contig17454 length=774 numreads=17 gene=isogroup07177 status=isotig	774	tr	K1RYK2	tr|K1RYK2|K1RYK2_CRAGI Uncharacterized protein OS=Crassostrea gigas GN=CGI_10026127 PE=4 SV=1	2065	596	18	62	264	212	73	0.282945736	1.00E-10
miB_21718_x1	contig17511	169	-25.56	169	-25.56	227492	23	770	430	>contig17511 length=770 numreads=7 gene=isogroup07234 status=isotig	770	tr	K1Q5V3	tr|K1Q5V3|K1Q5V3_CRAGI DnaJ-like protein subfamily C member 1 OS=Crassostrea gigas GN=CGI_10014612 PE=4 SV=1	445	605	3	242	424	203	105	0.409090909	2.00E-53
miB_21718_x1	contig17639	152	-21.28	152	-21.28	227620	23	759	186	>contig17639 length=759 numreads=9 gene=isogroup07362 status=isotig	759	tr	K1S6A9	tr|K1S6A9|K1S6A9_CRAGI Zinc finger MYND domain-containing protein 19 OS=Crassostrea gigas GN=CGI_10028933 PE=4 SV=1	232	758	192	43	232	191	119	0.470355731	3.00E-77
miB_21718_x1	contig17674	164	-22.83	164	-22.83	227655	23	756	583	>contig17674 length=756 numreads=8 gene=isogroup07397 status=isotig	756	tr	K1RLY5	tr|K1RLY5|K1RLY5_CRAGI Dual serine/threonine and tyrosine protein kinase OS=Crassostrea gigas GN=CGI_10023676 PE=3 SV=1	961	2	754	127	361	251	114	0.452380952	7.00E-52
miB_21718_x1	contig17683	157	-22.54	157	-22.54	227664	23	750	99	>contig17683 length=750 numreads=9 gene=isogroup07406 status=isotig	750	tr	K1QF19	tr|K1QF19|K1QF19_CRAGI Solute carrier family 12 member 2 OS=Crassostrea gigas GN=CGI_10025442 PE=4 SV=1	1016	2	745	404	651	248	196	0.784	1.00E-125
miB_21718_x1	contig17820	164	-21.38	164	-21.38	227801	23	738	369	>contig17820 length=738 numreads=9 gene=isogroup07543 status=isotig	738	tr	K1PSE4	tr|K1PSE4|K1PSE4_CRAGI Uncharacterized protein OS=Crassostrea gigas GN=CGI_10019915 PE=4 SV=1	171	118	348	92	171	80	53	0.215447154	1.00E-25
miB_21718_x1	contig18009	157	-22.61	157	-22.61	227990	23	719	443	>contig18009 length=719 numreads=16 gene=isogroup07732 status=isotig	---	---	---	---	---	---	---	---	---	---	---	---	---
miB_21718_x1	contig18281	166	-20.15	166	-20.15	228262	23	696	611	>contig18281 length=696 numreads=13 gene=isogroup08004 status=isotig	---	---	---	---	---	---	---	---	---	---	---	---	---
miB_21718_x1	contig18293	162	-20.68	162	-20.68	228274	23	695	337	>contig18293 length=695 numreads=7 gene=isogroup08016 status=isotig	---	---	---	---	---	---	---	---	---	---	---	---	---
miB_21718_x1	contig18777	166	-20.48	166	-20.48	228758	23	649	184	>contig18777 length=649 numreads=7 gene=isogroup08500 status=isotig	---	---	---	---	---	---	---	---	---	---	---	---	---
miB_21718_x1	contig18856	151	-22.95	151	-22.95	228837	23	643	489	>contig18856 length=643 numreads=27 gene=isogroup08579 status=isotig	---	---	---	---	---	---	---	---	---	---	---	---	---
miB_21718_x1	contig18861	163	-24.76	163	-24.76	228842	23	641	48	>contig18861 length=641 numreads=27 gene=isogroup08584 status=isotig	---	---	---	---	---	---	---	---	---	---	---	---	---
miB_21718_x1	contig18954	159	-21.83	159	-21.83	228935	23	631	379	>contig18954 length=631 numreads=10 gene=isogroup08677 status=isotig	---	---	---	---	---	---	---	---	---	---	---	---	---
miB_21718_x1	contig19079	155	-21.9	155	-21.9	229060	23	621	138	>contig19079 length=621 numreads=28 gene=isogroup08802 status=isotig	---	---	---	---	---	---	---	---	---	---	---	---	---
miB_21718_x1	contig19382	170	-25.13	170	-25.13	229363	23	597	405	>contig19382 length=597 numreads=13 gene=isogroup09105 status=isotig	---	---	---	---	---	---	---	---	---	---	---	---	---
miB_21718_x1	contig19385	160	-25.91	160	-25.91	229366	23	601	248	>contig19385 length=601 numreads=12 gene=isogroup09108 status=isotig	---	---	---	---	---	---	---	---	---	---	---	---	---
miB_21718_x1	contig19496	162	-21.16	162	-21.16	229477	23	593	314	>contig19496 length=593 numreads=14 gene=isogroup09219 status=isotig	---	---	---	---	---	---	---	---	---	---	---	---	---
miB_21718_x1	contig19557	169	-22.63	169	-22.63	229538	23	590	41	>contig19557 length=590 numreads=30 gene=isogroup09280 status=isotig	---	---	---	---	---	---	---	---	---	---	---	---	---
miB_21718_x1	contig19832	165	-21.27	165	-21.27	229813	23	566	505	>contig19832 length=566 numreads=7 gene=isogroup09555 status=isotig	---	---	---	---	---	---	---	---	---	---	---	---	---
miB_21718_x1	contig19878	167	-21.59	167	-21.59	229859	23	562	195	>contig19878 length=562 numreads=7 gene=isogroup09601 status=isotig	---	---	---	---	---	---	---	---	---	---	---	---	---
miB_21718_x1	contig20082	164	-21.07	164	-21.07	230063	23	551	178	>contig20082 length=551 numreads=7 gene=isogroup09805 status=isotig	---	---	---	---	---	---	---	---	---	---	---	---	---
miB_21718_x1	contig20248	180	-28.02	180	-28.02	230229	23	539	60	>contig20248 length=539 numreads=47 gene=isogroup09971 status=isotig	---	---	---	---	---	---	---	---	---	---	---	---	---
miB_21718_x1	contig20256	158	-20.02	158	-20.02	230237	23	539	71	>contig20256 length=539 numreads=11 gene=isogroup09979 status=isotig	---	---	---	---	---	---	---	---	---	---	---	---	---
miB_21718_x1	contig20294	165	-22.07	165	-22.07	230275	23	536	75	>contig20294 length=536 numreads=7 gene=isogroup10017 status=isotig	---	---	---	---	---	---	---	---	---	---	---	---	---
miB_21718_x1	contig20411	160	-21.52	160	-21.52	230392	23	527	155	>contig20411 length=527 numreads=8 gene=isogroup10134 status=isotig	---	---	---	---	---	---	---	---	---	---	---	---	---
miB_21718_x1	contig20534	166	-22.1	166	-22.1	230515	23	523	230	>contig20534 length=523 numreads=8 gene=isogroup10257 status=isotig	---	---	---	---	---	---	---	---	---	---	---	---	---
miB_21718_x1	contig20764	155	-23.43	155	-23.43	230745	23	505	6	>contig20764 length=505 numreads=14 gene=isogroup10487 status=isotig	---	---	---	---	---	---	---	---	---	---	---	---	---
miB_21718_x1	contig21030	166	-26.34	166	-26.34	231011	23	485	333	>contig21030 length=485 numreads=6 gene=isogroup10753 status=isotig	---	---	---	---	---	---	---	---	---	---	---	---	---
miB_21718_x1	contig21090	166	-23.73	166	-23.73	231071	23	480	429	>contig21090 length=480 numreads=11 gene=isogroup10813 status=isotig	---	---	---	---	---	---	---	---	---	---	---	---	---
miB_21718_x1	contig21464	165	-25.84	165	-25.84	231445	23	454	343	>contig21464 length=454 numreads=9 gene=isogroup11187 status=isotig	---	---	---	---	---	---	---	---	---	---	---	---	---
miB_21718_x1	contig21636	164	-20.24	164	-20.24	231617	23	448	95	>contig21636 length=448 numreads=7 gene=isogroup11359 status=isotig	---	---	---	---	---	---	---	---	---	---	---	---	---
miB_21718_x1	contig21926	156	-20.07	156	-20.07	231907	23	429	289	>contig21926 length=429 numreads=6 gene=isogroup11649 status=isotig	---	---	---	---	---	---	---	---	---	---	---	---	---
miB_21718_x1	contig21930	170	-21.81	170	-21.81	231911	23	429	347	>contig21930 length=429 numreads=7 gene=isogroup11653 status=isotig	---	---	---	---	---	---	---	---	---	---	---	---	---
miB_21718_x1	contig22056	162	-20.07	162	-20.07	232037	23	415	208	>contig22056 length=415 numreads=12 gene=isogroup11779 status=isotig	---	---	---	---	---	---	---	---	---	---	---	---	---
miB_21718_x1	contig22194	154	-24.31	154	-24.31	232175	23	407	44	>contig22194 length=407 numreads=6 gene=isogroup11917 status=isotig	---	---	---	---	---	---	---	---	---	---	---	---	---
miB_21718_x1	contig22203	156	-20.33	156	-20.33	232184	23	403	188	>contig22203 length=403 numreads=7 gene=isogroup11926 status=isotig	---	---	---	---	---	---	---	---	---	---	---	---	---
miB_21718_x1	contig22269	164	-21.13	164	-21.13	232250	23	396	5	>contig22269 length=396 numreads=6 gene=isogroup11992 status=isotig	---	---	---	---	---	---	---	---	---	---	---	---	---
miB_21718_x1	contig22588	160	-21.59	160	-21.59	232569	23	364	289	>contig22588 length=364 numreads=6 gene=isogroup12311 status=isotig	---	---	---	---	---	---	---	---	---	---	---	---	---
miB_22947_x1	contig00390	155	-21.57	155	-21.57	233710	22	2107	485	>contig00390 length=2107 numreads=52 gene=isogroup00001 status=ig_thresh	2107	tr	K1RK33	tr|K1RK33|K1RK33_CRAGI Exportin-1 OS=Crassostrea gigas GN=CGI_10021125 PE=4 SV=1	1069	2107	2	128	829	702	648	0.922638823	0
miB_22947_x1	contig02660	155	-23.04	155	-23.04	235974	22	190	148	>contig02660 length=190 numreads=2 gene=isogroup00002 status=it_thresh	---	---	---	---	---	---	---	---	---	---	---	---	---
miB_22947_x1	contig03353	153	-23.01	153	-23.01	236666	22	5099	3350	>contig03353 length=5099 numreads=201 gene=isogroup00030 status=isotig	5099	tr	K1RVK9	tr|K1RVK9|K1RVK9_CRAGI Titin OS=Crassostrea gigas GN=CGI_10026641 PE=4 SV=1	3010	2256	4751	664	1494	832	575	0.338301628	0
miB_22947_x1	contig04210	158	-24.58	158	-24.58	237523	22	755	664	>contig04210 length=755 numreads=27 gene=isogroup00100 status=isotig	---	---	---	---	---	---	---	---	---	---	---	---	---
miB_22947_x1	contig04360	154	-21.25	154	-21.25	237673	22	105	21	>contig04360 length=105 numreads=3 gene=isogroup00115 status=isotig	---	---	---	---	---	---	---	---	---	---	---	---	---
miB_22947_x1	contig04613	154	-20.65	154	-20.65	237926	22	1009	308	>contig04613 length=1009 numreads=66 gene=isogroup00145 status=isotig	1009	tr	K1PNZ4	tr|K1PNZ4|K1PNZ4_CRAGI Something about silencing protein 10 OS=Crassostrea gigas GN=CGI_10014573 PE=4 SV=1	507	875	132	219	459	251	123	0.365708622	4.00E-47
miB_22947_x1	contig04716	152	-21.09	152	-21.09	238029	22	411	334	>contig04716 length=411 numreads=19 gene=isogroup00158 status=isotig	---	---	---	---	---	---	---	---	---	---	---	---	---
miB_22947_x1	contig04718	158	-23.83	158	-23.83	238031	22	381	304	>contig04718 length=381 numreads=25 gene=isogroup00158 status=isotig	---	---	---	---	---	---	---	---	---	---	---	---	---
miB_22947_x1	contig05455	151	-21.23	151	-21.23	238768	22	309	206	>contig05455 length=309 numreads=20 gene=isogroup00269 status=isotig	309	tr	G3HGM6	tr|G3HGM6|G3HGM6_CRIGR N(4)-(Beta-N-acetylglucosaminyl)-L-asparaginase OS=Cricetulus griseus GN=I79_009764 PE=4 SV=1	346	276	4	28	117	91	68	0.660194175	2.00E-36
miB_22947_x1	contig05603	166	-25.67	166	-25.67	238916	22	191	58	>contig05603 length=191 numreads=109 gene=isogroup00294 status=isotig	---	---	---	---	---	---	---	---	---	---	---	---	---
miB_22947_x1	contig05606	166	-25.67	166	-25.67	238919	22	191	58	>contig05606 length=191 numreads=90 gene=isogroup00294 status=isotig	---	---	---	---	---	---	---	---	---	---	---	---	---
miB_22947_x1	contig06029	158	-25.42	158	-25.42	239342	22	939	658	>contig06029 length=939 numreads=148 gene=isogroup00375 status=isotig	939	tr	K1QHA4	tr|K1QHA4|K1QHA4_CRAGI Uncharacterized protein OS=Crassostrea gigas GN=CGI_10004855 PE=4 SV=1	308	861	184	84	307	226	125	0.399361022	9.00E-86
miB_22947_x1	contig06066	152	-21.5	152	-21.5	239379	22	253	67	>contig06066 length=253 numreads=23 gene=isogroup00382 status=isotig	---	---	---	---	---	---	---	---	---	---	---	---	---
miB_22947_x1	contig07090	160	-21.22	160	-21.22	240403	22	1260	522	>contig07090 length=1260 numreads=410 gene=isogroup00604 status=isotig	1260	tr	K1PIZ3	tr|K1PIZ3|K1PIZ3_CRAGI Uncharacterized protein OS=Crassostrea gigas GN=CGI_10006614 PE=4 SV=1	1406	1226	813	485	603	146	51	0.121428571	0.004
miB_22947_x1	contig07884	161	-22.23	161	-22.23	241197	22	454	352	>contig07884 length=454 numreads=37 gene=isogroup00802 status=isotig	454	tr	K1QMK1	tr|K1QMK1|K1QMK1_CRAGI Uncharacterized protein OS=Crassostrea gigas GN=CGI_10001338 PE=4 SV=1	252	443	3	60	206	147	114	0.753303965	1.00E-83
miB_22947_x1	contig08760	306	-45.53	154	-24.36	242073	22	809	55 144	>contig08760 length=809 numreads=69 gene=isogroup01065 status=isotig	809	tr	K1QF45	tr|K1QF45|K1QF45_CRAGI Alpha-tocopherol transfer-like protein OS=Crassostrea gigas GN=CGI_10002017 PE=4 SV=1	144	200	553	18	141	124	86	0.318912237	5.00E-53
miB_22947_x1	contig08925	152	-21.15	152	-21.15	242238	22	923	39	>contig08925 length=923 numreads=38 gene=isogroup01120 status=isotig	923	tr	K7F8C5	tr|K7F8C5|K7F8C5_PELSI Uncharacterized protein OS=Pelodiscus sinensis GN=KLF12 PE=4 SV=1	374	850	350	214	371	174	95	0.308775731	1.00E-50
miB_22947_x1	contig09177	150	-21.41	150	-21.41	242490	22	481	315	>contig09177 length=481 numreads=90 gene=isogroup01204 status=isotig	481	tr	K1QND7	tr|K1QND7|K1QND7_CRAGI Rho GTPase-activating protein 6 OS=Crassostrea gigas GN=CGI_10022564 PE=4 SV=1	986	478	2	268	418	160	89	0.555093555	3.00E-36
miB_22947_x1	contig10988	150	-22.69	150	-22.69	244301	22	1885	1819	>contig10988 length=1885 numreads=169 gene=isogroup01816 status=isotig	1885	tr	K1PGZ1	tr|K1PGZ1|K1PGZ1_CRAGI Uncharacterized protein OS=Crassostrea gigas GN=CGI_10015025 PE=4 SV=1	1074	1885	449	42	524	483	362	0.576127321	0
miB_22947_x1	contig11003	154	-22.32	154	-22.32	244316	22	2603	1577	>contig11003 length=2603 numreads=553 gene=isogroup01823 status=isotig	2603	tr	K1QLH8	tr|K1QLH8|K1QLH8_CRAGI Peroxidasin OS=Crassostrea gigas GN=CGI_10021733 PE=4 SV=1	849	2315	237	105	825	727	381	0.439108721	0
miB_22947_x1	contig11028	152	-24.44	152	-24.44	244341	22	1823	411	>contig11028 length=1823 numreads=65 gene=isogroup01836 status=isotig	1823	tr	K1QZ82	tr|K1QZ82|K1QZ82_CRAGI Uncharacterized protein OS=Crassostrea gigas GN=CGI_10005750 PE=4 SV=1	1050	3	1823	236	848	630	274	0.450905101	2.00E-166
miB_22947_x1	contig11050	166	-32.56	166	-32.56	244363	22	2072	1832	>contig11050 length=2072 numreads=151 gene=isogroup01847 status=isotig	2072	tr	Q9U0S7	tr|Q9U0S7|Q9U0S7_MYTGA Myosin heavy chain (Fragment) OS=Mytilus galloprovincialis GN=MHC PE=2 SV=1	1705	3	1697	1125	1689	565	421	0.609555985	0
miB_22947_x1	contig11137	158	-26.23	158	-26.23	244450	22	1042	688	>contig11137 length=1042 numreads=26 gene=isogroup01890 status=isotig	1042	tr	K1PW34	tr|K1PW34|K1PW34_CRAGI Cartilage matrix protein OS=Crassostrea gigas GN=CGI_10005978 PE=4 SV=1	539	766	2	1	262	271	116	0.333973129	3.00E-45
miB_22947_x1	contig11296	154	-22.35	154	-22.35	244609	22	2930	525	>contig11296 length=2930 numreads=519 gene=isogroup01970 status=isotig	2930	tr	K1PIP6	tr|K1PIP6|K1PIP6_CRAGI La-related protein 1 OS=Crassostrea gigas GN=CGI_10010880 PE=4 SV=1	1278	2156	3	64	786	762	372	0.380887372	1.00E-154
miB_22947_x1	contig11331	166	-27.65	166	-27.65	244644	22	247	64	>contig11331 length=247 numreads=36 gene=isogroup01987 status=isotig	247	tr	B3Y026	tr|B3Y026|B3Y026_9BIVA BMP2/4 OS=Saccostrea kegaki GN=dpp PE=2 SV=1	421	3	185	210	272	63	41	0.497975709	7.00E-17
miB_22947_x1	contig11336	151	-20.48	151	-20.48	244649	22	1086	402	>contig11336 length=1086 numreads=226 gene=isogroup01990 status=isotig	1086	tr	K1Q6E2	tr|K1Q6E2|K1Q6E2_CRAGI PDZ and LIM domain protein 1 OS=Crassostrea gigas GN=CGI_10025486 PE=4 SV=1	111	43	360	6	111	106	60	0.165745856	1.00E-35
miB_22947_x1	contig11874	150	-20.51	150	-20.51	245187	22	24	1	>contig11874 length=24 numreads=2 gene=isogroup02259 status=isotig	---	---	---	---	---	---	---	---	---	---	---	---	---
miB_22947_x1	contig11974	168	-26.51	168	-26.51	245287	22	1686	251	>contig11974 length=1686 numreads=86 gene=isogroup02309 status=isotig	1686	tr	K1R6F6	tr|K1R6F6|K1R6F6_CRAGI Lysine-specific demethylase 2B OS=Crassostrea gigas GN=CGI_10025673 PE=4 SV=1	1398	1645	5	116	662	561	376	0.669039146	0
miB_22947_x1	contig13248	151	-21.49	151	-21.49	246561	22	2871	960	>contig13248 length=2871 numreads=92 gene=isogroup02971 status=isotig	2871	tr	K1RII7	tr|K1RII7|K1RII7_CRAGI Uncharacterized protein OS=Crassostrea gigas GN=CGI_10025681 PE=4 SV=1	3532	2316	109	333	1028	753	389	0.406478579	0
miB_22947_x1	contig13290	170	-26.28	170	-26.28	246603	22	2571	688	>contig13290 length=2571 numreads=115 gene=isogroup03013 status=isotig	2571	tr	K1QZU5	tr|K1QZU5|K1QZU5_CRAGI Nuclear protein MDM1 OS=Crassostrea gigas GN=CGI_10023678 PE=4 SV=1	937	2558	909	1	532	582	281	0.327887981	6.00E-126
miB_22947_x1	contig13710	152	-22.9	152	-22.9	247023	22	1713	1662	>contig13710 length=1713 numreads=19 gene=isogroup03433 status=isotig	1713	tr	K1R5F1	tr|K1R5F1|K1R5F1_CRAGI WD repeat-containing protein 34 OS=Crassostrea gigas GN=CGI_10028675 PE=4 SV=1	506	504	1247	257	505	253	140	0.245183888	6.00E-86
miB_22947_x1	contig13734	159	-22.77	159	-22.77	247047	22	1704	863	>contig13734 length=1704 numreads=34 gene=isogroup03457 status=isotig	1704	tr	K1QK06	tr|K1QK06|K1QK06_CRAGI Ubiquitin carboxyl-terminal hydrolase 34 OS=Crassostrea gigas GN=CGI_10002878 PE=4 SV=1	1165	4	1704	503	1080	579	428	0.753521127	0
miB_22947_x1	contig13737	161	-22.3	161	-22.3	247050	22	1698	1326	>contig13737 length=1698 numreads=19 gene=isogroup03460 status=isotig	1698	tr	K1RYI8	tr|K1RYI8|K1RYI8_CRAGI Disks large-associated protein 1 OS=Crassostrea gigas GN=CGI_10026094 PE=4 SV=1	1120	1696	1265	962	1106	145	112	0.197879859	1.00E-49
miB_22947_x1	contig13924	161	-20.8	161	-20.8	247237	22	1577	1515	>contig13924 length=1577 numreads=34 gene=isogroup03647 status=isotig	1577	tr	K1RM01	tr|K1RM01|K1RM01_CRAGI Dystrophin OS=Crassostrea gigas GN=CGI_10026649 PE=4 SV=1	2133	2	1576	187	706	526	345	0.656309448	0
miB_22947_x1	contig14110	158	-20.53	158	-20.53	247423	22	1470	1141	>contig14110 length=1470 numreads=23 gene=isogroup03833 status=isotig	1470	tr	K1PLP5	tr|K1PLP5|K1PLP5_CRAGI Dual oxidase maturation factor 1 OS=Crassostrea gigas GN=CGI_10010932 PE=4 SV=1	454	20	529	127	296	170	93	0.189795918	2.00E-43
miB_22947_x1	contig14221	157	-22.84	157	-22.84	247534	22	1422	927	>contig14221 length=1422 numreads=38 gene=isogroup03944 status=isotig	1422	tr	H9KLM6	tr|H9KLM6|H9KLM6_APIME Uncharacterized protein OS=Apis mellifera GN=LOC410511 PE=4 SV=1	1005	2	1420	476	940	480	264	0.556962025	2.00E-165
miB_22947_x1	contig14234	155	-24.9	155	-24.9	247547	22	1419	202	>contig14234 length=1419 numreads=32 gene=isogroup03957 status=isotig	1419	tr	K1R1B4	tr|K1R1B4|K1R1B4_CRAGI Histone-lysine N-methyltransferase SETD1B OS=Crassostrea gigas GN=CGI_10013795 PE=4 SV=1	1391	1347	1027	35	141	107	87	0.183932347	3.00E-48
miB_22947_x1	contig14245	172	-28.33	172	-28.33	247558	22	1413	1022	>contig14245 length=1413 numreads=59 gene=isogroup03968 status=isotig	1413	tr	H3D9K6	tr|H3D9K6|H3D9K6_TETNG Uncharacterized protein OS=Tetraodon nigroviridis GN=BAZ1B PE=4 SV=1	1174	6	665	63	315	261	104	0.220806794	1.00E-43
miB_22947_x1	contig14269	161	-21.38	161	-21.38	247582	22	1395	885	>contig14269 length=1395 numreads=28 gene=isogroup03992 status=isotig	---	---	---	---	---	---	---	---	---	---	---	---	---
miB_22947_x1	contig14302	167	-24.16	167	-24.16	247615	22	1392	1348	>contig14302 length=1392 numreads=176 gene=isogroup04025 status=isotig	1392	tr	D2VTP2	tr|D2VTP2|D2VTP2_NAEGR Putative uncharacterized protein OS=Naegleria gruberi GN=NAEGRDRAFT_82752 PE=4 SV=1	397	1283	177	24	392	400	88	0.189655172	0.018
miB_22947_x1	contig14384	166	-28.56	166	-28.56	247697	22	1358	1041	>contig14384 length=1358 numreads=29 gene=isogroup04107 status=isotig	1358	tr	K1QDW5	tr|K1QDW5|K1QDW5_CRAGI Collagen alpha-2(I) chain OS=Crassostrea gigas GN=CGI_10007860 PE=4 SV=1	1317	14	772	1075	1311	257	100	0.220913108	2.00E-35
miB_22947_x1	contig14546	161	-23.21	161	-23.21	247859	22	1298	977	>contig14546 length=1298 numreads=26 gene=isogroup04269 status=isotig	1298	tr	E1B722	tr|E1B722|E1B722_BOVIN Uncharacterized protein OS=Bos taurus GN=C1H3orf33 PE=4 SV=1	294	973	305	14	228	235	70	0.161787365	1.00E-16
miB_22947_x1	contig14629	151	-21.12	151	-21.12	247942	22	1277	171	>contig14629 length=1277 numreads=48 gene=isogroup04352 status=isotig	1277	tr	K1PQF6	tr|K1PQF6|K1PQF6_CRAGI Ankyrin repeat domain-containing protein 60 OS=Crassostrea gigas GN=CGI_10006423 PE=4 SV=1	419	1071	445	1	209	209	164	0.385277995	1.00E-114
miB_22947_x1	contig14654	157	-20.5	157	-20.5	247967	22	1267	1140	>contig14654 length=1267 numreads=24 gene=isogroup04377 status=isotig	1267	tr	K1RA11	tr|K1RA11|K1RA11_CRAGI Angiotensin-converting enzyme OS=Crassostrea gigas GN=CGI_10023652 PE=4 SV=1	607	91	1209	222	597	377	224	0.53038674	5.00E-168
miB_22947_x1	contig14703	157	-21.84	157	-21.84	248016	22	1254	684	>contig14703 length=1254 numreads=20 gene=isogroup04426 status=isotig	1254	tr	K1QXJ2	tr|K1QXJ2|K1QXJ2_CRAGI Low-density lipoprotein receptor-related protein 1B OS=Crassostrea gigas GN=CGI_10014774 PE=4 SV=1	1160	1252	398	552	837	291	104	0.248803828	5.00E-56
miB_22947_x1	contig14761	159	-24.78	159	-24.78	248074	22	1230	136	>contig14761 length=1230 numreads=22 gene=isogroup04484 status=isotig	1230	tr	K1QCH1	tr|K1QCH1|K1QCH1_CRAGI Putative RNA-directed DNA polymerase from transposon BS OS=Crassostrea gigas GN=CGI_10022918 PE=4 SV=1	541	1142	555	336	536	201	73	0.17804878	5.00E-34
miB_22947_x1	contig14768	164	-21.76	164	-21.76	248081	22	1237	1163	>contig14768 length=1237 numreads=31 gene=isogroup04491 status=isotig	1237	tr	K1QMM3	tr|K1QMM3|K1QMM3_CRAGI Leucine-rich repeat-containing protein 43 OS=Crassostrea gigas GN=CGI_10017515 PE=4 SV=1	699	1236	127	110	489	381	281	0.68148747	1.00E-169
miB_22947_x1	contig14807	152	-20.77	152	-20.77	248120	22	1224	1186	>contig14807 length=1224 numreads=31 gene=isogroup04530 status=isotig	1224	tr	H9CNL0	tr|H9CNL0|H9CNL0_SPOEX Ryanodien receptor OS=Spodoptera exigua PE=2 SV=1	5118	1224	10	13	416	414	255	0.625	1.00E-158
miB_22947_x1	contig14838	172	-29.81	172	-29.81	248151	22	1214	371	>contig14838 length=1214 numreads=29 gene=isogroup04561 status=isotig	1214	tr	B0WJD5	tr|B0WJD5|B0WJD5_CULQU Putative uncharacterized protein OS=Culex quinquefasciatus GN=CpipJ_CPIJ007371 PE=4 SV=1	1334	1213	620	1127	1326	200	144	0.355848435	1.00E-83
miB_22947_x1	contig15029	159	-20.08	159	-20.08	248342	22	1161	650	>contig15029 length=1161 numreads=19 gene=isogroup04752 status=isotig	1161	tr	K1QR42	tr|K1QR42|K1QR42_CRAGI Mannose-6-phosphate isomerase OS=Crassostrea gigas GN=CGI_10016648 PE=3 SV=1	486	1130	390	240	486	247	144	0.372093023	5.00E-93
miB_22947_x1	contig15059	171	-29.58	171	-29.58	248372	22	1144	509	>contig15059 length=1144 numreads=20 gene=isogroup04782 status=isotig	---	---	---	---	---	---	---	---	---	---	---	---	---
miB_22947_x1	contig15224	161	-21.12	161	-21.12	248537	22	1120	662	>contig15224 length=1120 numreads=21 gene=isogroup04947 status=isotig	1120	tr	I1GJ23	tr|I1GJ23|I1GJ23_AMPQE Uncharacterized protein OS=Amphimedon queenslandica GN=LOC100631596 PE=4 SV=1	445	1057	95	1	314	328	148	0.396428571	1.00E-68
miB_22947_x1	contig15238	153	-20.08	153	-20.08	248551	22	1112	1056	>contig15238 length=1112 numreads=27 gene=isogroup04961 status=isotig	1112	tr	K1P7L7	tr|K1P7L7|K1P7L7_CRAGI Intraflagellar transport protein 81-like protein OS=Crassostrea gigas GN=CGI_10008020 PE=4 SV=1	680	2	367	464	585	122	102	0.275179856	7.00E-85
miB_22947_x1	contig15331	179	-31.64	179	-31.64	248644	22	1096	472	>contig15331 length=1096 numreads=44 gene=isogroup05054 status=isotig	1096	tr	K1QY49	tr|K1QY49|K1QY49_CRAGI ATPase family AAA domain-containing protein 5 OS=Crassostrea gigas GN=CGI_10025926 PE=4 SV=1	1526	966	763	125	184	71	29	0.079379562	0.007
miB_22947_x1	contig15461	165	-23.07	165	-23.07	248774	22	1062	125	>contig15461 length=1062 numreads=17 gene=isogroup05184 status=isotig	1062	tr	K1QV86	tr|K1QV86|K1QV86_CRAGI Serine/threonine-protein kinase MAK OS=Crassostrea gigas GN=CGI_10021263 PE=4 SV=1	584	112	945	297	580	289	154	0.435028249	4.00E-57
miB_22947_x1	contig15645	155	-24.16	155	-24.16	248958	22	1028	431	>contig15645 length=1028 numreads=18 gene=isogroup05368 status=isotig	1028	tr	K1R0H4	tr|K1R0H4|K1R0H4_CRAGI Uncharacterized protein OS=Crassostrea gigas GN=CGI_10020036 PE=4 SV=1	994	787	320	96	251	158	96	0.280155642	2.00E-56
miB_22947_x1	contig15712	155	-20.04	155	-20.04	249025	22	1015	168	>contig15712 length=1015 numreads=14 gene=isogroup05435 status=isotig	1015	tr	K1QWV1	tr|K1QWV1|K1QWV1_CRAGI tRNA (Adenine-N(1)-)-methyltransferase non-catalytic subunit TRM6 OS=Crassostrea gigas GN=CGI_10010672 PE=4 SV=1	453	903	1	112	390	314	126	0.372413793	6.00E-53
miB_22947_x1	contig15844	174	-26.62	174	-26.62	249157	22	990	226	>contig15844 length=990 numreads=27 gene=isogroup05567 status=isotig	990	sp	Q8BKW4	sp|Q8BKW4|ZCHC4_MOUSE Zinc finger CCHC domain-containing protein 4 OS=Mus musculus GN=Zcchc4 PE=2 SV=1	512	966	49	155	466	313	168	0.509090909	3.00E-112
miB_22947_x1	contig15928	152	-21.25	152	-21.25	249241	22	981	401	>contig15928 length=981 numreads=20 gene=isogroup05651 status=isotig	---	---	---	---	---	---	---	---	---	---	---	---	---
miB_22947_x1	contig15937	151	-21.98	151	-21.98	249250	22	978	495	>contig15937 length=978 numreads=24 gene=isogroup05660 status=isotig	978	tr	K1PC32	tr|K1PC32|K1PC32_CRAGI CAP-Gly domain-containing linker protein 3 OS=Crassostrea gigas GN=CGI_10009977 PE=4 SV=1	826	3	977	359	683	326	248	0.760736196	2.00E-164
miB_22947_x1	contig16635	154	-20.6	154	-20.6	249948	22	872	349	>contig16635 length=872 numreads=10 gene=isogroup06358 status=isotig	872	tr	K1R9P5	tr|K1R9P5|K1R9P5_CRAGI Mitochondrial import receptor subunit TOM70 OS=Crassostrea gigas GN=CGI_10009693 PE=4 SV=1	587	870	277	381	580	200	146	0.502293578	3.00E-96
miB_22947_x1	contig16823	151	-20.58	151	-20.58	250136	22	848	531	>contig16823 length=848 numreads=11 gene=isogroup06546 status=isotig	848	tr	F4WGS9	tr|F4WGS9|F4WGS9_ACREC Peroxidasin OS=Acromyrmex echinatior GN=G5I_04879 PE=4 SV=1	1448	791	330	694	836	166	61	0.215801887	9.00E-26
miB_22947_x1	contig17018	155	-24.51	155	-24.51	250331	22	822	754	>contig17018 length=822 numreads=6 gene=isogroup06741 status=isotig	822	tr	K1P6D9	tr|K1P6D9|K1P6D9_CRAGI Fatty acid-binding protein, adipocyte OS=Crassostrea gigas GN=CGI_10009613 PE=4 SV=1	136	795	592	75	135	68	35	0.127737226	1.00E-13
miB_22947_x1	contig17050	151	-21.61	151	-21.61	250363	22	814	756	>contig17050 length=814 numreads=16 gene=isogroup06773 status=isotig	814	tr	K1PZD8	tr|K1PZD8|K1PZD8_CRAGI Tumor necrosis factor ligand superfamily member 14 OS=Crassostrea gigas GN=CGI_10005109 PE=4 SV=1	260	114	803	34	260	238	91	0.335380835	4.00E-44
miB_22947_x1	contig17054	153	-22.27	153	-22.27	250367	22	824	50	>contig17054 length=824 numreads=12 gene=isogroup06777 status=isotig	824	tr	K1PCW2	tr|K1PCW2|K1PCW2_CRAGI Folylpolyglutamate synthase OS=Crassostrea gigas GN=CGI_10003604 PE=3 SV=1	555	823	5	94	363	277	162	0.589805825	3.00E-104
miB_22947_x1	contig17377	151	-20.57	151	-20.57	250690	22	786	745	>contig17377 length=786 numreads=9 gene=isogroup07100 status=isotig	786	tr	A1XI83	tr|A1XI83|A1XI83_APLCA PTSP-like peptide neurotransmitter OS=Aplysia californica PE=2 SV=1	459	685	77	94	322	254	82	0.312977099	3.00E-17
miB_22947_x1	contig17485	162	-24.01	162	-24.01	250798	22	765	699	>contig17485 length=765 numreads=9 gene=isogroup07208 status=isotig	---	---	---	---	---	---	---	---	---	---	---	---	---
miB_22947_x1	contig17515	151	-20.83	151	-20.83	250828	22	766	617	>contig17515 length=766 numreads=13 gene=isogroup07238 status=isotig	---	---	---	---	---	---	---	---	---	---	---	---	---
miB_22947_x1	contig17616	172	-24.84	172	-24.84	250929	22	749	322	>contig17616 length=749 numreads=16 gene=isogroup07339 status=isotig	749	tr	Q8IZZ0	tr|Q8IZZ0|Q8IZZ0_HUMAN PRb-interacting protein RbBP-36 OS=Homo sapiens PE=2 SV=1	534	632	363	13	108	97	38	0.152202937	5.00E-10
miB_22947_x1	contig17822	159	-23.92	159	-23.92	251135	22	733	9	>contig17822 length=733 numreads=8 gene=isogroup07545 status=isotig	733	tr	K1PBM7	tr|K1PBM7|K1PBM7_CRAGI tRNA (Adenine-N(1)-)-methyltransferase catalytic subunit TRMT61A OS=Crassostrea gigas GN=CGI_10004293 PE=4 SV=1	343	546	1	146	319	187	96	0.392905866	1.00E-59
miB_22947_x1	contig17974	155	-25.05	155	-25.05	251287	22	723	236	>contig17974 length=723 numreads=6 gene=isogroup07697 status=isotig	---	---	---	---	---	---	---	---	---	---	---	---	---
miB_22947_x1	contig18295	158	-26.3	158	-26.3	251608	22	692	341	>contig18295 length=692 numreads=7 gene=isogroup08018 status=isotig	---	---	---	---	---	---	---	---	---	---	---	---	---
miB_22947_x1	contig18436	161	-29.45	161	-29.45	251749	22	681	402	>contig18436 length=681 numreads=8 gene=isogroup08159 status=isotig	---	---	---	---	---	---	---	---	---	---	---	---	---
miB_22947_x1	contig18758	154	-23.53	154	-23.53	252071	22	651	295	>contig18758 length=651 numreads=9 gene=isogroup08481 status=isotig	---	---	---	---	---	---	---	---	---	---	---	---	---
miB_22947_x1	contig19161	152	-20.82	152	-20.82	252474	22	612	171	>contig19161 length=612 numreads=9 gene=isogroup08884 status=isotig	---	---	---	---	---	---	---	---	---	---	---	---	---
miB_22947_x1	contig19629	160	-22.35	160	-22.35	252942	22	582	115	>contig19629 length=582 numreads=8 gene=isogroup09352 status=isotig	---	---	---	---	---	---	---	---	---	---	---	---	---
miB_22947_x1	contig20366	156	-25.06	156	-25.06	253679	22	529	245	>contig20366 length=529 numreads=15 gene=isogroup10089 status=isotig	---	---	---	---	---	---	---	---	---	---	---	---	---
miB_22947_x1	contig20388	155	-21.56	155	-21.56	253701	22	530	88	>contig20388 length=530 numreads=10 gene=isogroup10111 status=isotig	---	---	---	---	---	---	---	---	---	---	---	---	---
miB_22947_x1	contig20479	153	-20.77	153	-20.77	253792	22	523	289	>contig20479 length=523 numreads=21 gene=isogroup10202 status=isotig	---	---	---	---	---	---	---	---	---	---	---	---	---
miB_22947_x1	contig21000	152	-24.46	152	-24.46	254313	22	488	124	>contig21000 length=488 numreads=8 gene=isogroup10723 status=isotig	---	---	---	---	---	---	---	---	---	---	---	---	---
miB_22947_x1	contig21215	150	-20.84	150	-20.84	254528	22	476	234	>contig21215 length=476 numreads=20 gene=isogroup10938 status=isotig	---	---	---	---	---	---	---	---	---	---	---	---	---
miB_22947_x1	contig21809	152	-20.04	152	-20.04	255122	22	437	241	>contig21809 length=437 numreads=11 gene=isogroup11532 status=isotig	---	---	---	---	---	---	---	---	---	---	---	---	---
miB_22947_x1	contig21996	156	-23.54	156	-23.54	255309	22	423	301	>contig21996 length=423 numreads=6 gene=isogroup11719 status=isotig	---	---	---	---	---	---	---	---	---	---	---	---	---
miB_22947_x1	contig22023	153	-22.66	153	-22.66	255336	22	420	256	>contig22023 length=420 numreads=14 gene=isogroup11746 status=isotig	---	---	---	---	---	---	---	---	---	---	---	---	---
miB_22947_x1	contig22038	150	-20.48	150	-20.48	255351	22	421	189	>contig22038 length=421 numreads=7 gene=isogroup11761 status=isotig	---	---	---	---	---	---	---	---	---	---	---	---	---
miB_22947_x1	contig22081	158	-25.68	158	-25.68	255394	22	412	63	>contig22081 length=412 numreads=8 gene=isogroup11804 status=isotig	---	---	---	---	---	---	---	---	---	---	---	---	---
miB_22947_x1	contig22982	157	-23.34	157	-23.34	256295	22	300	252	>contig22982 length=300 numreads=8 gene=isogroup12705 status=isotig	---	---	---	---	---	---	---	---	---	---	---	---	---
miB_24422_x1	contig00112	158	-24.46	158	-24.46	256764	23	3853	1503	>contig00112 length=3853 numreads=200 gene=isogroup00001 status=ig_thresh	---	---	---	---	---	---	---	---	---	---	---	---	---
miB_24422_x1	contig00120	159	-20.28	159	-20.28	256772	23	780	452	>contig00120 length=780 numreads=650 gene=isogroup00001 status=ig_thresh	780	tr	K1QGX7	tr|K1QGX7|K1QGX7_CRAGI Uncharacterized protein OS=Crassostrea gigas GN=CGI_10019816 PE=4 SV=1	195	264	773	1	167	174	66	0.253846154	4.00E-28
miB_24422_x1	contig00390	151	-23.95	151	-23.95	257042	23	2107	1249	>contig00390 length=2107 numreads=52 gene=isogroup00001 status=ig_thresh	2107	tr	K1RK33	tr|K1RK33|K1RK33_CRAGI Exportin-1 OS=Crassostrea gigas GN=CGI_10021125 PE=4 SV=1	1069	2107	2	128	829	702	648	0.922638823	0
miB_24422_x1	contig03004	154	-20.75	154	-20.75	259650	23	1208	46	>contig03004 length=1208 numreads=80 gene=isogroup00013 status=isotig	1208	tr	K1R9L7	tr|K1R9L7|K1R9L7_CRAGI Sushi, von Willebrand factor type A, EGF and pentraxin domain-containing protein 1 OS=Crassostrea gigas GN=CGI_10019507 PE=4 SV=1	2528	672	10	2113	2342	230	82	0.203642384	8.00E-27
miB_24422_x1	contig03085	156	-20.59	156	-20.59	259731	23	1777	756	>contig03085 length=1777 numreads=250 gene=isogroup00016 status=isotig	1777	tr	G1THR6	tr|G1THR6|G1THR6_RABIT Uncharacterized protein OS=Oryctolagus cuniculus GN=LOC100343252 PE=4 SV=1	549	4	702	296	546	257	113	0.190770962	1.00E-33
miB_24422_x1	contig04700	162	-23.82	162	-23.82	261345	23	525	94	>contig04700 length=525 numreads=100 gene=isogroup00156 status=isotig	525	tr	K1RNC6	tr|K1RNC6|K1RNC6_CRAGI Coiled-coil domain-containing protein 93 OS=Crassostrea gigas GN=CGI_10015539 PE=4 SV=1	628	502	2	5	171	167	150	0.857142857	1.00E-106
miB_24422_x1	contig05995	170	-20.08	170	-20.08	262640	23	138	65	>contig05995 length=138 numreads=187 gene=isogroup00368 status=isotig	---	---	---	---	---	---	---	---	---	---	---	---	---
miB_24422_x1	contig06793	151	-20.45	151	-20.45	263438	23	226	113	>contig06793 length=226 numreads=7 gene=isogroup00529 status=isotig	---	---	---	---	---	---	---	---	---	---	---	---	---
miB_24422_x1	contig06855	169	-20.55	169	-20.55	263500	23	789	549	>contig06855 length=789 numreads=329 gene=isogroup00545 status=isotig	789	tr	D1FPK7	tr|D1FPK7|D1FPK7_CIMLE Putative uncharacterized protein (Fragment) OS=Cimex lectularius PE=2 SV=1	212	787	254	12	187	178	98	0.372623574	2.00E-61
miB_24422_x1	contig07343	154	-22.83	154	-22.83	263988	23	993	420	>contig07343 length=993 numreads=24 gene=isogroup00667 status=isotig	---	---	---	---	---	---	---	---	---	---	---	---	---
miB_24422_x1	contig07419	152	-20.88	152	-20.88	264064	23	559	39	>contig07419 length=559 numreads=48 gene=isogroup00686 status=isotig	559	tr	K1QI70	tr|K1QI70|K1QI70_CRAGI Protein cereblon OS=Crassostrea gigas GN=CGI_10028559 PE=4 SV=1	458	1	558	144	330	187	118	0.633273703	2.00E-80
miB_24422_x1	contig07590	160	-21.56	160	-21.56	264235	23	1438	377	>contig07590 length=1438 numreads=141 gene=isogroup00729 status=isotig	1438	tr	F6SJ24	tr|F6SJ24|F6SJ24_CIOIN Uncharacterized protein OS=Ciona intestinalis GN=LOC100182743 PE=3 SV=2	451	1	1293	2	432	431	426	0.888734353	0
miB_24422_x1	contig07702	164	-21.87	164	-21.87	264347	23	657	239	>contig07702 length=657 numreads=80 gene=isogroup00757 status=isotig	---	---	---	---	---	---	---	---	---	---	---	---	---
miB_24422_x1	contig08245	154	-21.61	154	-21.61	264890	23	1989	1951	>contig08245 length=1989 numreads=1414 gene=isogroup00893 status=isotig	1989	tr	E9FS14	tr|E9FS14|E9FS14_DAPPU Putative uncharacterized protein OS=Daphnia pulex GN=DAPPUDRAFT_300039 PE=3 SV=1	640	1468	1989	393	563	174	129	0.194570136	1.00E-78
miB_24422_x1	contig08523	161	-22.9	161	-22.9	265168	23	1505	111	>contig08523 length=1505 numreads=27 gene=isogroup00986 status=isotig	1505	tr	K1PDF0	tr|K1PDF0|K1PDF0_CRAGI Protein disulfide-isomerase A6 OS=Crassostrea gigas GN=CGI_10008332 PE=3 SV=1	437	3	668	52	279	229	157	0.312956811	3.00E-121
miB_24422_x1	contig08955	155	-22.61	155	-22.61	265600	23	1849	900	>contig08955 length=1849 numreads=334 gene=isogroup01130 status=isotig	1849	tr	K1R7H3	tr|K1R7H3|K1R7H3_CRAGI NAD-dependent alcohol dehydrogenase OS=Crassostrea gigas GN=CGI_10027939 PE=4 SV=1	1368	1768	827	1052	1366	315	206	0.334234721	1.00E-125
miB_24422_x1	contig10849	158	-20.63	158	-20.63	267494	23	154	44	>contig10849 length=154 numreads=4 gene=isogroup01761 status=isotig	---	---	---	---	---	---	---	---	---	---	---	---	---
miB_24422_x1	contig11046	160	-20.56	160	-20.56	267691	23	2051	664	>contig11046 length=2051 numreads=233 gene=isogroup01845 status=isotig	2051	tr	K1R9A5	tr|K1R9A5|K1R9A5_CRAGI Tripartite motif-containing protein 3 OS=Crassostrea gigas GN=CGI_10023516 PE=4 SV=1	577	557	1351	309	576	284	89	0.1301804	4.00E-14
miB_24422_x1	contig11356	166	-22.88	166	-22.88	268001	23	526	111	>contig11356 length=526 numreads=38 gene=isogroup02000 status=isotig	526	tr	H3DL79	tr|H3DL79|H3DL79_TETNG Uncharacterized protein (Fragment) OS=Tetraodon nigroviridis GN=TTC22 PE=4 SV=1	572	469	2	364	511	156	43	0.245247148	0.081
miB_24422_x1	contig11375	158	-25.87	158	-25.87	268020	23	1188	271	>contig11375 length=1188 numreads=68 gene=isogroup02009 status=isotig	---	---	---	---	---	---	---	---	---	---	---	---	---
miB_24422_x1	contig11759	157	-21	157	-21	268404	23	967	95	>contig11759 length=967 numreads=135 gene=isogroup02201 status=isotig	967	tr	K1QTT1	tr|K1QTT1|K1QTT1_CRAGI Uncharacterized protein OS=Crassostrea gigas GN=CGI_10009902 PE=4 SV=1	233	732	34	1	230	233	151	0.468459152	9.00E-102
miB_24422_x1	contig13062	155	-20.22	155	-20.22	269707	23	523	421	>contig13062 length=523 numreads=286 gene=isogroup02853 status=isotig	523	tr	K1PBJ3	tr|K1PBJ3|K1PBJ3_CRAGI Epididymal secretory protein E1 OS=Crassostrea gigas GN=CGI_10010547 PE=4 SV=1	143	445	62	17	141	128	67	0.384321224	5.00E-39
miB_24422_x1	contig13283	169	-26.22	169	-26.22	269928	23	2604	2211	>contig13283 length=2604 numreads=55 gene=isogroup03006 status=isotig	2604	tr	K1PDE4	tr|K1PDE4|K1PDE4_CRAGI Protein arginine N-methyltransferase 5 OS=Crassostrea gigas GN=CGI_10003120 PE=4 SV=1	651	2604	1732	45	356	313	209	0.24078341	0
miB_24422_x1	contig13308	155	-22.23	155	-22.23	269953	23	2461	618	>contig13308 length=2461 numreads=141 gene=isogroup03031 status=isotig	2461	tr	K1RRH1	tr|K1RRH1|K1RRH1_CRAGI Chromodomain-helicase-DNA-binding protein Mi-2-like protein OS=Crassostrea gigas GN=CGI_10026011 PE=4 SV=1	2123	606	1772	1110	1495	391	302	0.368143031	0
miB_24422_x1	contig13859	155	-21.43	155	-21.43	270504	23	1617	1284	>contig13859 length=1617 numreads=50 gene=isogroup03582 status=isotig	1617	tr	H2YN90	tr|H2YN90|H2YN90_CIOSA Uncharacterized protein (Fragment) OS=Ciona savignyi PE=4 SV=1	633	1335	118	172	598	435	181	0.33580705	6.00E-62
miB_24422_x1	contig13865	167	-20.87	167	-20.87	270510	23	1623	781	>contig13865 length=1623 numreads=29 gene=isogroup03588 status=isotig	1623	tr	K1QXA9	tr|K1QXA9|K1QXA9_CRAGI Sortilin-related receptor OS=Crassostrea gigas GN=CGI_10011205 PE=4 SV=1	2085	3	1622	116	611	550	285	0.526802218	3.00E-168
miB_24422_x1	contig13875	152	-22.62	152	-22.62	270520	23	1613	31	>contig13875 length=1613 numreads=45 gene=isogroup03598 status=isotig	---	---	---	---	---	---	---	---	---	---	---	---	---
miB_24422_x1	contig14103	151	-20.38	151	-20.38	270748	23	1474	741	>contig14103 length=1474 numreads=39 gene=isogroup03826 status=isotig	1474	tr	K1QNT1	tr|K1QNT1|K1QNT1_CRAGI Advillin OS=Crassostrea gigas GN=CGI_10012666 PE=4 SV=1	927	752	6	251	500	252	142	0.289009498	6.00E-131
miB_24422_x1	contig14190	160	-21.45	160	-21.45	270835	23	1436	1340	>contig14190 length=1436 numreads=32 gene=isogroup03913 status=isotig	1436	tr	H2Y3E3	tr|H2Y3E3|H2Y3E3_CIOIN Uncharacterized protein (Fragment) OS=Ciona intestinalis PE=4 SV=1	2642	4	558	2228	2399	196	64	0.133704735	4.00E-05
miB_24422_x1	contig14426	164	-22.92	164	-22.92	271071	23	1346	104	>contig14426 length=1346 numreads=70 gene=isogroup04149 status=isotig	1346	tr	Q9NJC3	tr|Q9NJC3|Q9NJC3_BRALA Alcohol dehydrogenase class 3 OS=Branchiostoma lanceolatum GN=Adh3 PE=3 SV=1	377	2	712	141	377	237	191	0.425705795	3.00E-134
miB_24422_x1	contig14599	152	-20.35	152	-20.35	271244	23	1285	66	>contig14599 length=1285 numreads=20 gene=isogroup04322 status=isotig	1285	tr	K1QBR5	tr|K1QBR5|K1QBR5_CRAGI Uncharacterized protein OS=Crassostrea gigas GN=CGI_10018340 PE=4 SV=1	3620	1	1281	2785	3210	431	117	0.273151751	2.00E-53
miB_24422_x1	contig14686	152	-21.02	152	-21.02	271331	23	1261	749	>contig14686 length=1261 numreads=28 gene=isogroup04409 status=isotig	1261	tr	K1QGV3	tr|K1QGV3|K1QGV3_CRAGI Membrane-associated guanylate kinase, WW and PDZ domain-containing protein 1 OS=Crassostrea gigas GN=CGI_10019783 PE=4 SV=1	1245	4	1260	792	1222	439	295	0.701823949	2.00E-167
miB_24422_x1	contig14782	172	-21.51	172	-21.51	271427	23	1228	189	>contig14782 length=1228 numreads=20 gene=isogroup04505 status=isotig	1228	tr	K1PCD4	tr|K1PCD4|K1PCD4_CRAGI A disintegrin and metalloproteinase with thrombospondin motifs 3 OS=Crassostrea gigas GN=CGI_10003921 PE=4 SV=1	1068	1226	27	278	677	402	211	0.515472313	6.00E-154
miB_24422_x1	contig14837	160	-22.19	160	-22.19	271482	23	1214	1109	>contig14837 length=1214 numreads=34 gene=isogroup04560 status=isotig	1214	tr	K1QI47	tr|K1QI47|K1QI47_CRAGI N-terminal kinase-like protein OS=Crassostrea gigas GN=CGI_10015257 PE=4 SV=1	1066	33	413	656	782	128	80	0.197693575	4.00E-33
miB_24422_x1	contig14870	152	-21.52	152	-21.52	271515	23	1208	879	>contig14870 length=1208 numreads=24 gene=isogroup04593 status=isotig	1208	tr	H3A096	tr|H3A096|H3A096_LATCH Uncharacterized protein OS=Latimeria chalumnae PE=4 SV=1	2154	3	1088	1336	1728	397	198	0.491721854	3.00E-102
miB_24422_x1	contig15227	165	-21.57	165	-21.57	271872	23	1114	193	>contig15227 length=1114 numreads=172 gene=isogroup04950 status=isotig	1114	tr	K1PW73	tr|K1PW73|K1PW73_CRAGI Kielin/chordin-like protein OS=Crassostrea gigas GN=CGI_10014333 PE=4 SV=1	383	997	377	14	213	224	58	0.156193896	0.036
miB_24422_x1	contig15372	151	-22.58	151	-22.58	272017	23	1090	35	>contig15372 length=1090 numreads=58 gene=isogroup05095 status=isotig	1090	tr	K1Q545	tr|K1Q545|K1Q545_CRAGI Splicing factor, arginine/serine-rich 7 OS=Crassostrea gigas GN=CGI_10019174 PE=4 SV=1	228	23	286	1	88	88	74	0.203669725	9.00E-47
miB_24422_x1	contig16025	166	-20.69	166	-20.69	272670	23	965	497	>contig16025 length=965 numreads=15 gene=isogroup05748 status=isotig	965	tr	K1QQZ4	tr|K1QQZ4|K1QQZ4_CRAGI Putative E3 ubiquitin-protein ligase HERC2 OS=Crassostrea gigas GN=CGI_10015851 PE=4 SV=1	5345	964	104	1523	1810	290	182	0.565803109	2.00E-103
miB_24422_x1	contig16059	156	-20.11	156	-20.11	272704	23	957	628	>contig16059 length=957 numreads=11 gene=isogroup05782 status=isotig	957	tr	K1RBA8	tr|K1RBA8|K1RBA8_CRAGI Chondroitin sulfate proteoglycan 4 OS=Crassostrea gigas GN=CGI_10019237 PE=4 SV=1	2349	11	931	297	582	318	115	0.360501567	2.00E-40
miB_24422_x1	contig16237	162	-24.5	162	-24.5	272882	23	931	739	>contig16237 length=931 numreads=19 gene=isogroup05960 status=isotig	931	tr	K1QVG6	tr|K1QVG6|K1QVG6_CRAGI Mediator of RNA polymerase II transcription subunit 14 OS=Crassostrea gigas GN=CGI_10019846 PE=4 SV=1	1951	3	929	896	1203	309	188	0.605800215	9.00E-118
miB_24422_x1	contig16597	154	-20.97	154	-20.97	273242	23	877	100	>contig16597 length=877 numreads=26 gene=isogroup06320 status=isotig	877	tr	K1PX89	tr|K1PX89|K1PX89_CRAGI Equinatoxin-5 OS=Crassostrea gigas GN=CGI_10004866 PE=4 SV=1	254	2	307	80	184	106	27	0.092360319	0.089
miB_24422_x1	contig16863	159	-24.56	159	-24.56	273508	23	844	755	>contig16863 length=844 numreads=17 gene=isogroup06586 status=isotig	844	tr	K1QDL6	tr|K1QDL6|K1QDL6_CRAGI Organic cation transporter protein OS=Crassostrea gigas GN=CGI_10024281 PE=4 SV=1	592	844	182	84	305	222	116	0.412322275	3.00E-66
miB_24422_x1	contig16895	168	-21.84	168	-21.84	273540	23	840	24	>contig16895 length=840 numreads=15 gene=isogroup06618 status=isotig	---	---	---	---	---	---	---	---	---	---	---	---	---
miB_24422_x1	contig17195	151	-21.05	151	-21.05	273840	23	806	657	>contig17195 length=806 numreads=10 gene=isogroup06918 status=isotig	806	tr	E6ZIF0	tr|E6ZIF0|E6ZIF0_DICLA UPF0418 protein FAM164A OS=Dicentrarchus labrax GN=FAM164A PE=4 SV=1	332	497	580	305	332	28	24	0.089330025	1.00E-05
miB_24422_x1	contig17235	153	-20.87	153	-20.87	273880	23	797	157	>contig17235 length=797 numreads=10 gene=isogroup06958 status=isotig	---	---	---	---	---	---	---	---	---	---	---	---	---
miB_24422_x1	contig17397	171	-26.22	171	-26.22	274042	23	785	275	>contig17397 length=785 numreads=51 gene=isogroup07120 status=isotig	785	tr	B7P6D0	tr|B7P6D0|B7P6D0_IXOSC SCF ubiquitin ligase, Rbx1 component, putative OS=Ixodes scapularis GN=IscW_ISCW016510 PE=4 SV=1	105	776	453	1	105	108	85	0.324840764	4.00E-50
miB_24422_x1	contig17527	154	-21.92	154	-21.92	274172	23	767	657	>contig17527 length=767 numreads=8 gene=isogroup07250 status=isotig	767	tr	K1QW82	tr|K1QW82|K1QW82_CRAGI Putative cation-transporting ATPase 13A3 (Fragment) OS=Crassostrea gigas GN=CGI_10026567 PE=3 SV=1	1224	92	766	440	656	225	161	0.629726206	7.00E-102
miB_24422_x1	contig17764	163	-21.58	163	-21.58	274409	23	746	442	>contig17764 length=746 numreads=36 gene=isogroup07487 status=isotig	746	tr	C3Z7V4	tr|C3Z7V4|C3Z7V4_BRAFL Putative uncharacterized protein OS=Branchiostoma floridae GN=BRAFLDRAFT_119045 PE=4 SV=1	2767	4	744	520	765	248	130	0.522788204	1.00E-72
miB_24422_x1	contig17803	158	-20.41	158	-20.41	274448	23	729	285	>contig17803 length=729 numreads=11 gene=isogroup07526 status=isotig	729	tr	K1PC58	tr|K1PC58|K1PC58_CRAGI Collagen alpha-2(VIII) chain OS=Crassostrea gigas GN=CGI_10003934 PE=4 SV=1	197	9	365	71	197	129	50	0.205761317	2.00E-08
miB_24422_x1	contig17987	167	-22.74	167	-22.74	274632	23	722	399	>contig17987 length=722 numreads=10 gene=isogroup07710 status=isotig	---	---	---	---	---	---	---	---	---	---	---	---	---
miB_24422_x1	contig18263	160	-22.98	160	-22.98	274908	23	688	1	>contig18263 length=688 numreads=6 gene=isogroup07986 status=isotig	---	---	---	---	---	---	---	---	---	---	---	---	---
miB_24422_x1	contig18371	161	-24.08	161	-24.08	275016	23	682	8	>contig18371 length=682 numreads=7 gene=isogroup08094 status=isotig	---	---	---	---	---	---	---	---	---	---	---	---	---
miB_24422_x1	contig18387	166	-21.32	166	-21.32	275032	23	684	497	>contig18387 length=684 numreads=21 gene=isogroup08110 status=isotig	---	---	---	---	---	---	---	---	---	---	---	---	---
miB_24422_x1	contig18621	177	-22.03	177	-22.03	275266	23	659	490	>contig18621 length=659 numreads=7 gene=isogroup08344 status=isotig	---	---	---	---	---	---	---	---	---	---	---	---	---
miB_24422_x1	contig18699	154	-20.2	154	-20.2	275344	23	654	283	>contig18699 length=654 numreads=9 gene=isogroup08422 status=isotig	---	---	---	---	---	---	---	---	---	---	---	---	---
miB_24422_x1	contig19307	166	-20.38	166	-20.38	275952	23	601	495	>contig19307 length=601 numreads=9 gene=isogroup09030 status=isotig	---	---	---	---	---	---	---	---	---	---	---	---	---
miB_24422_x1	contig19588	166	-20.77	166	-20.77	276233	23	586	105	>contig19588 length=586 numreads=8 gene=isogroup09311 status=isotig	---	---	---	---	---	---	---	---	---	---	---	---	---
miB_24422_x1	contig20204	152	-21.33	152	-21.33	276849	23	541	510	>contig20204 length=541 numreads=10 gene=isogroup09927 status=isotig	---	---	---	---	---	---	---	---	---	---	---	---	---
miB_24422_x1	contig20216	168	-24.14	168	-24.14	276861	23	534	18	>contig20216 length=534 numreads=7 gene=isogroup09939 status=isotig	---	---	---	---	---	---	---	---	---	---	---	---	---
miB_24422_x1	contig20271	157	-23.33	157	-23.33	276916	23	537	280	>contig20271 length=537 numreads=6 gene=isogroup09994 status=isotig	---	---	---	---	---	---	---	---	---	---	---	---	---
miB_24422_x1	contig20397	159	-22.26	159	-22.26	277042	23	527	108	>contig20397 length=527 numreads=7 gene=isogroup10120 status=isotig	---	---	---	---	---	---	---	---	---	---	---	---	---
miB_24422_x1	contig20424	157	-21.12	157	-21.12	277069	23	528	107	>contig20424 length=528 numreads=13 gene=isogroup10147 status=isotig	---	---	---	---	---	---	---	---	---	---	---	---	---
miB_24422_x1	contig20593	171	-26.07	171	-26.07	277238	23	518	133	>contig20593 length=518 numreads=11 gene=isogroup10316 status=isotig	---	---	---	---	---	---	---	---	---	---	---	---	---
miB_24422_x1	contig20913	315	-47.06	159	-24.1	277558	23	489	209 175	>contig20913 length=489 numreads=11 gene=isogroup10636 status=isotig	---	---	---	---	---	---	---	---	---	---	---	---	---
miB_24422_x1	contig21072	155	-20.67	155	-20.67	277717	23	482	126	>contig21072 length=482 numreads=8 gene=isogroup10795 status=isotig	---	---	---	---	---	---	---	---	---	---	---	---	---
miB_24422_x1	contig21109	168	-25.71	168	-25.71	277754	23	483	181	>contig21109 length=483 numreads=6 gene=isogroup10832 status=isotig	---	---	---	---	---	---	---	---	---	---	---	---	---
miB_24422_x1	contig21689	165	-20.54	165	-20.54	278334	23	440	95	>contig21689 length=440 numreads=15 gene=isogroup11412 status=isotig	---	---	---	---	---	---	---	---	---	---	---	---	---
miB_24422_x1	contig22244	160	-20.69	160	-20.69	278889	23	403	120	>contig22244 length=403 numreads=8 gene=isogroup11967 status=isotig	---	---	---	---	---	---	---	---	---	---	---	---	---
gi|431995970|gb|KB203301.1|_262	contig00384	177	-27.32	177	-27.32	280368	23	2565	1291	>contig00384 length=2565 numreads=2734 gene=isogroup00001 status=ig_thresh	2565	tr	Q26079	tr|Q26079|Q26079_PLAMG Myosin heavy chain OS=Placopecten magellanicus PE=1 SV=1	1941	48	2558	2	844	843	677	0.791812865	0
gi|431995970|gb|KB203301.1|_262	contig03046	156	-20.4	156	-20.4	283024	23	248	114	>contig03046 length=248 numreads=19 gene=isogroup00014 status=isotig	---	---	---	---	---	---	---	---	---	---	---	---	---
gi|431995970|gb|KB203301.1|_262	contig04322	166	-22.49	166	-22.49	284299	23	566	317	>contig04322 length=566 numreads=140 gene=isogroup00111 status=isotig	566	tr	K1R0H0	tr|K1R0H0|K1R0H0_CRAGI Glutamine synthetase OS=Crassostrea gigas GN=CGI_10015426 PE=3 SV=1	361	419	3	6	144	139	115	0.609540636	2.00E-77
gi|431995970|gb|KB203301.1|_262	contig05292	158	-27.24	158	-27.24	285269	23	62	10	>contig05292 length=62 numreads=54 gene=isogroup00242 status=isotig	---	---	---	---	---	---	---	---	---	---	---	---	---
gi|431995970|gb|KB203301.1|_262	contig05449	158	-22.6	158	-22.6	285426	23	602	79	>contig05449 length=602 numreads=263 gene=isogroup00268 status=isotig	---	---	---	---	---	---	---	---	---	---	---	---	---
gi|431995970|gb|KB203301.1|_262	contig05512	156	-20.4	156	-20.4	285489	23	1241	414	>contig05512 length=1241 numreads=26 gene=isogroup00279 status=isotig	---	---	---	---	---	---	---	---	---	---	---	---	---
gi|431995970|gb|KB203301.1|_262	contig06465	160	-21.9	160	-21.9	286442	23	970	429	>contig06465 length=970 numreads=45 gene=isogroup00462 status=isotig	970	tr	H3J128	tr|H3J128|H3J128_STRPU Uncharacterized protein OS=Strongylocentrotus purpuratus PE=4 SV=1	783	700	263	499	671	188	69	0.213402062	5.00E-47
gi|431995970|gb|KB203301.1|_262	contig07084	160	-23.38	160	-23.38	287061	23	1763	508	>contig07084 length=1763 numreads=72 gene=isogroup00602 status=isotig	1763	tr	K1PTY5	tr|K1PTY5|K1PTY5_CRAGI Protocadherin Fat 4 OS=Crassostrea gigas GN=CGI_10015666 PE=4 SV=1	10119	1759	2	9535	10103	593	283	0.481565513	4.00E-129
gi|431995970|gb|KB203301.1|_262	contig07099	159	-20.71	159	-20.71	287076	23	371	286	>contig07099 length=371 numreads=607 gene=isogroup00606 status=isotig	---	---	---	---	---	---	---	---	---	---	---	---	---
gi|431995970|gb|KB203301.1|_262	contig08497	164	-20.33	164	-20.33	288474	23	449	223	>contig08497 length=449 numreads=17 gene=isogroup00977 status=isotig	449	tr	C6SUZ2	tr|C6SUZ2|C6SUZ2_DROME AT15141p (Fragment) OS=Drosophila melanogaster GN=Cam-RB PE=2 SV=1	159	277	32	1	80	82	54	0.360801782	5.00E-25
gi|431995970|gb|KB203301.1|_262	contig08518	150	-21.99	150	-21.99	288495	23	1656	329	>contig08518 length=1656 numreads=74 gene=isogroup00984 status=isotig	1656	tr	K1R242	tr|K1R242|K1R242_CRAGI Sodium-driven chloride bicarbonate exchanger OS=Crassostrea gigas GN=CGI_10016129 PE=4 SV=1	1110	2	1642	533	1103	576	411	0.744565217	0
gi|431995970|gb|KB203301.1|_262	contig08612	154	-20.33	154	-20.33	288589	23	882	690	>contig08612 length=882 numreads=13 gene=isogroup01015 status=isotig	882	tr	M4ARZ8	tr|M4ARZ8|M4ARZ8_XIPMA Uncharacterized protein OS=Xiphophorus maculatus GN=SLC39A11 PE=4 SV=1	340	402	881	177	336	160	129	0.43877551	4.00E-77
gi|431995970|gb|KB203301.1|_262	contig08685	159	-26.47	159	-26.47	288662	23	1912	1248	>contig08685 length=1912 numreads=24 gene=isogroup01040 status=isotig	1912	tr	K1QZ93	tr|K1QZ93|K1QZ93_CRAGI Transcription initiation factor TFIID subunit 6 OS=Crassostrea gigas GN=CGI_10027030 PE=4 SV=1	637	2	949	82	398	317	254	0.398535565	0
gi|431995970|gb|KB203301.1|_262	contig08992	171	-20.86	171	-20.86	288969	23	1300	367	>contig08992 length=1300 numreads=43 gene=isogroup01142 status=isotig	1300	tr	K1PJH4	tr|K1PJH4|K1PJH4_CRAGI Homeobox protein SIX1 OS=Crassostrea gigas GN=CGI_10009922 PE=3 SV=1	295	35	253	214	281	73	39	0.09	2.00E-06
gi|431995970|gb|KB203301.1|_262	contig09066	152	-22.81	152	-22.81	289043	23	582	279	>contig09066 length=582 numreads=13 gene=isogroup01167 status=isotig	---	---	---	---	---	---	---	---	---	---	---	---	---
gi|431995970|gb|KB203301.1|_262	contig09250	164	-22.4	164	-22.4	289227	23	528	57	>contig09250 length=528 numreads=13 gene=isogroup01228 status=isotig	528	tr	K1QL99	tr|K1QL99|K1QL99_CRAGI Hydrocephalus-inducing-like protein OS=Crassostrea gigas GN=CGI_10023182 PE=4 SV=1	5311	528	1	523	696	176	131	0.744318182	5.00E-81
gi|431995970|gb|KB203301.1|_262	contig09267	159	-20.56	159	-20.56	289244	23	614	288	>contig09267 length=614 numreads=32 gene=isogroup01234 status=isotig	614	tr	F7CPS3	tr|F7CPS3|F7CPS3_XENTR Uncharacterized protein (Fragment) OS=Xenopus tropicalis GN=rab11fip3 PE=4 SV=1	568	68	607	22	215	209	65	0.317589577	3.00E-10
gi|431995970|gb|KB203301.1|_262	contig09543	158	-21.59	158	-21.59	289520	23	633	152	>contig09543 length=633 numreads=12 gene=isogroup01326 status=isotig	633	tr	C3Z071	tr|C3Z071|C3Z071_BRAFL Putative uncharacterized protein (Fragment) OS=Branchiostoma floridae GN=BRAFLDRAFT_85664 PE=4 SV=1	4450	590	3	309	506	204	84	0.398104265	3.00E-38
gi|431995970|gb|KB203301.1|_262	contig10965	167	-25.98	167	-25.98	290942	23	2954	1664	>contig10965 length=2954 numreads=95 gene=isogroup01804 status=isotig	2954	tr	K1R8Z1	tr|K1R8Z1|K1R8Z1_CRAGI Insulin receptor substrate 1 OS=Crassostrea gigas GN=CGI_10026091 PE=4 SV=1	1383	2932	746	48	746	786	297	0.301624915	4.00E-95
gi|431995970|gb|KB203301.1|_262	contig10994	172	-21.96	172	-21.96	290971	23	2395	2136	>contig10994 length=2395 numreads=111 gene=isogroup01819 status=isotig	2395	tr	G3PRN4	tr|G3PRN4|G3PRN4_GASAC Uncharacterized protein (Fragment) OS=Gasterosteus aculeatus GN=GPC5 PE=3 SV=1	514	198	1721	12	502	522	152	0.19039666	1.00E-53
gi|431995970|gb|KB203301.1|_262	contig11375	165	-27.7	165	-27.7	291352	23	1188	446	>contig11375 length=1188 numreads=68 gene=isogroup02009 status=isotig	---	---	---	---	---	---	---	---	---	---	---	---	---
gi|431995970|gb|KB203301.1|_262	contig11545	166	-23.63	166	-23.63	291522	23	998	356	>contig11545 length=998 numreads=32 gene=isogroup02094 status=isotig	998	tr	K1RNE5	tr|K1RNE5|K1RNE5_CRAGI Uncharacterized protein OS=Crassostrea gigas GN=CGI_10024340 PE=4 SV=1	1299	777	139	39	236	221	89	0.26753507	7.00E-27
gi|431995970|gb|KB203301.1|_262	contig11739	159	-20.49	159	-20.49	291716	23	1731	696	>contig11739 length=1731 numreads=62 gene=isogroup02191 status=isotig	1731	tr	K1Q4S1	tr|K1Q4S1|K1Q4S1_CRAGI Tripartite motif-containing protein 45 OS=Crassostrea gigas GN=CGI_10020824 PE=4 SV=1	548	25	1266	106	517	432	98	0.169844021	4.00E-08
gi|431995970|gb|KB203301.1|_262	contig11848	176	-25.6	176	-25.6	291825	23	795	359	>contig11848 length=795 numreads=135 gene=isogroup02246 status=isotig	795	tr	K1R0Y7	tr|K1R0Y7|K1R0Y7_CRAGI Tripartite motif-containing protein 2 OS=Crassostrea gigas GN=CGI_10018805 PE=4 SV=1	424	350	793	73	222	150	81	0.305660377	3.00E-49
gi|431995970|gb|KB203301.1|_262	contig11962	189	-27.61	189	-27.61	291939	23	1416	1240	>contig11962 length=1416 numreads=232 gene=isogroup02303 status=isotig	1416	tr	B5THN6	tr|B5THN6|B5THN6_SACKO Gadd45-like protein OS=Saccoglossus kowalevskii PE=2 SV=1	197	1295	819	1	195	201	58	0.122881356	2.00E-13
gi|431995970|gb|KB203301.1|_262	contig12077	164	-20.73	164	-20.73	292054	23	763	314	>contig12077 length=763 numreads=63 gene=isogroup02360 status=isotig	763	tr	I3J8K4	tr|I3J8K4|I3J8K4_ORENI Uncharacterized protein OS=Oreochromis niloticus GN=lrp5 PE=4 SV=1	1546	720	4	1	233	257	86	0.338138925	6.00E-25
gi|431995970|gb|KB203301.1|_262	contig12254	154	-23.04	154	-23.04	292231	23	485	105	>contig12254 length=485 numreads=27 gene=isogroup02449 status=isotig	485	tr	K1RIR2	tr|K1RIR2|K1RIR2_CRAGI Short-chain collagen C4 OS=Crassostrea gigas GN=CGI_10014692 PE=4 SV=1	402	1	483	185	337	165	71	0.439175258	7.00E-30
gi|431995970|gb|KB203301.1|_262	contig12326	163	-21.39	163	-21.39	292303	23	531	510	>contig12326 length=531 numreads=85 gene=isogroup02485 status=isotig	531	tr	K1R6X7	tr|K1R6X7|K1R6X7_CRAGI Inhibitor of growth protein 5 OS=Crassostrea gigas GN=CGI_10024477 PE=4 SV=1	243	20	352	1	111	111	92	0.519774011	2.00E-57
gi|431995970|gb|KB203301.1|_262	contig12957	161	-24.8	161	-24.8	292934	23	231	110	>contig12957 length=231 numreads=26 gene=isogroup02800 status=isotig	---	---	---	---	---	---	---	---	---	---	---	---	---
gi|431995970|gb|KB203301.1|_262	contig13262	161	-22.87	161	-22.87	293239	23	2705	873	>contig13262 length=2705 numreads=130 gene=isogroup02985 status=isotig	2705	tr	K1PNK5	tr|K1PNK5|K1PNK5_CRAGI Ras GTPase-activating-like protein IQGAP1 OS=Crassostrea gigas GN=CGI_10019634 PE=4 SV=1	1627	2556	1	8	877	872	561	0.622181146	0
gi|431995970|gb|KB203301.1|_262	contig13279	156	-20.86	156	-20.86	293256	23	2616	2428	>contig13279 length=2616 numreads=181 gene=isogroup03002 status=isotig	2616	tr	K1Q2U4	tr|K1Q2U4|K1Q2U4_CRAGI Uncharacterized protein C2orf77 OS=Crassostrea gigas GN=CGI_10019970 PE=4 SV=1	582	2516	885	35	582	548	377	0.43233945	5.00E-173
gi|431995970|gb|KB203301.1|_262	contig13320	161	-22.79	161	-22.79	293297	23	2429	1111	>contig13320 length=2429 numreads=213 gene=isogroup03043 status=isotig	2429	tr	K1RLJ9	tr|K1RLJ9|K1RLJ9_CRAGI Protein kintoun OS=Crassostrea gigas GN=CGI_10016141 PE=4 SV=1	976	1	1971	42	712	685	329	0.406340058	0
gi|431995970|gb|KB203301.1|_262	contig13326	162	-20.55	162	-20.55	293303	23	2389	194	>contig13326 length=2389 numreads=74 gene=isogroup03049 status=isotig	2389	tr	M7BNT4	tr|M7BNT4|M7BNT4_CHEMY WD repeat-containing protein 52 OS=Chelonia mydas GN=UY3_09215 PE=4 SV=1	2021	69	2387	963	1737	786	330	0.41439933	4.00E-128
gi|431995970|gb|KB203301.1|_262	contig13454	161	-21.29	161	-21.29	293431	23	2061	1645	>contig13454 length=2061 numreads=81 gene=isogroup03177 status=isotig	2061	tr	K1QRB4	tr|K1QRB4|K1QRB4_CRAGI Histone-lysine N-methyltransferase, H3 lysine-36 and H4 lysine-20 specific OS=Crassostrea gigas GN=CGI_10013318 PE=4 SV=1	1079	1245	418	1	246	280	126	0.183406114	5.00E-49
gi|431995970|gb|KB203301.1|_262	contig13501	165	-24.31	165	-24.31	293478	23	1989	1683	>contig13501 length=1989 numreads=36 gene=isogroup03224 status=isotig	1989	tr	K1RC25	tr|K1RC25|K1RC25_CRAGI BAH and coiled-coil domain-containing protein 1 OS=Crassostrea gigas GN=CGI_10026785 PE=4 SV=1	2155	1537	272	897	1296	461	203	0.306184012	3.00E-72
gi|431995970|gb|KB203301.1|_262	contig13503	160	-20.12	160	-20.12	293480	23	1986	1418	>contig13503 length=1986 numreads=124 gene=isogroup03226 status=isotig	1986	tr	K1QLK6	tr|K1QLK6|K1QLK6_CRAGI E3 ubiquitin-protein ligase HUWE1 OS=Crassostrea gigas GN=CGI_10009575 PE=4 SV=1	4366	12	1004	2032	2376	356	216	0.326283988	3.00E-106
gi|431995970|gb|KB203301.1|_262	contig13574	163	-21.65	163	-21.65	293551	23	1875	1727	>contig13574 length=1875 numreads=47 gene=isogroup03297 status=isotig	1875	tr	K1R8M7	tr|K1R8M7|K1R8M7_CRAGI Polycomb protein Asx OS=Crassostrea gigas GN=CGI_10021825 PE=4 SV=1	1281	761	1873	126	450	383	154	0.2464	7.00E-53
gi|431995970|gb|KB203301.1|_262	contig13600	162	-20.07	162	-20.07	293577	23	1841	1567	>contig13600 length=1841 numreads=164 gene=isogroup03323 status=isotig	1841	tr	K1RI46	tr|K1RI46|K1RI46_CRAGI DnaJ-like protein subfamily C member 21 OS=Crassostrea gigas GN=CGI_10026380 PE=4 SV=1	577	1688	1077	4	207	204	147	0.239543726	4.00E-96
gi|431995970|gb|KB203301.1|_262	contig13622	155	-20.56	155	-20.56	293599	23	1806	144	>contig13622 length=1806 numreads=41 gene=isogroup03345 status=isotig	1806	tr	K1PV79	tr|K1PV79|K1PV79_CRAGI Importin subunit alpha OS=Crassostrea gigas GN=CGI_10013575 PE=3 SV=1	536	3	1133	159	536	378	342	0.568106312	0
gi|431995970|gb|KB203301.1|_262	contig13685	153	-20.71	153	-20.71	293662	23	1740	496	>contig13685 length=1740 numreads=212 gene=isogroup03408 status=isotig	1740	tr	K1R1D0	tr|K1R1D0|K1R1D0_CRAGI Dual oxidase maturation factor 1 OS=Crassostrea gigas GN=CGI_10023210 PE=4 SV=1	436	14	1171	5	391	387	252	0.434482759	2.00E-148
gi|431995970|gb|KB203301.1|_262	contig13753	166	-21.39	166	-21.39	293730	23	1694	1298	>contig13753 length=1694 numreads=32 gene=isogroup03476 status=isotig	1694	tr	K1PR23	tr|K1PR23|K1PR23_CRAGI 1-phosphatidylinositol-4,5-bisphosphate phosphodiesterase beta-3 OS=Crassostrea gigas GN=CGI_10010711 PE=4 SV=1	545	140	868	1	243	243	187	0.331168831	2.00E-153
gi|431995970|gb|KB203301.1|_262	contig13778	177	-26.38	177	-26.38	293755	23	1672	1115	>contig13778 length=1672 numreads=64 gene=isogroup03501 status=isotig	1672	tr	K1RGA5	tr|K1RGA5|K1RGA5_CRAGI Uncharacterized protein OS=Crassostrea gigas GN=CGI_10015948 PE=4 SV=1	312	1179	673	84	258	181	47	0.084330144	1.00E-07
gi|431995970|gb|KB203301.1|_262	contig13781	165	-22.66	165	-22.66	293758	23	1669	951	>contig13781 length=1669 numreads=37 gene=isogroup03504 status=isotig	1669	tr	K1RLY5	tr|K1RLY5|K1RLY5_CRAGI Dual serine/threonine and tyrosine protein kinase OS=Crassostrea gigas GN=CGI_10023676 PE=3 SV=1	961	10	1665	374	926	553	453	0.814260036	0
gi|431995970|gb|KB203301.1|_262	contig14057	154	-21.85	154	-21.85	294034	23	1507	1033	>contig14057 length=1507 numreads=22 gene=isogroup03780 status=isotig	1507	tr	K1PKK7	tr|K1PKK7|K1PKK7_CRAGI AP-2 complex subunit mu-1 OS=Crassostrea gigas GN=CGI_10008606 PE=4 SV=1	455	534	1178	243	455	215	197	0.392169874	0
gi|431995970|gb|KB203301.1|_262	contig14078	158	-20.91	158	-20.91	294055	23	1491	612	>contig14078 length=1491 numreads=121 gene=isogroup03801 status=isotig	1491	tr	K1QLW8	tr|K1QLW8|K1QLW8_CRAGI Stromal membrane-associated protein 2 OS=Crassostrea gigas GN=CGI_10014459 PE=4 SV=1	424	1446	475	1	301	329	195	0.392354125	5.00E-110
gi|431995970|gb|KB203301.1|_262	contig14133	154	-20.04	154	-20.04	294110	23	1459	564	>contig14133 length=1459 numreads=18 gene=isogroup03856 status=isotig	1459	tr	K1PVK1	tr|K1PVK1|K1PVK1_CRAGI Uncharacterized protein OS=Crassostrea gigas GN=CGI_10023767 PE=4 SV=1	847	1402	2	392	843	480	203	0.417409184	5.00E-104
gi|431995970|gb|KB203301.1|_262	contig14195	160	-23.46	160	-23.46	294172	23	1438	1119	>contig14195 length=1438 numreads=35 gene=isogroup03918 status=isotig	1438	tr	C3YJC2	tr|C3YJC2|C3YJC2_BRAFL Putative uncharacterized protein OS=Branchiostoma floridae GN=BRAFLDRAFT_126919 PE=4 SV=1	5160	64	849	73	391	340	93	0.194019471	4.00E-14
gi|431995970|gb|KB203301.1|_262	contig14204	159	-20.69	159	-20.69	294181	23	1433	303	>contig14204 length=1433 numreads=115 gene=isogroup03927 status=isotig	1433	tr	K1S049	tr|K1S049|K1S049_CRAGI Putative RNA-binding protein 16 OS=Crassostrea gigas GN=CGI_10018606 PE=4 SV=1	1191	1376	492	1	270	304	205	0.429169574	1.00E-108
gi|431995970|gb|KB203301.1|_262	contig14211	168	-22.1	168	-22.1	294188	23	1422	1374	>contig14211 length=1422 numreads=34 gene=isogroup03934 status=isotig	1422	tr	K1QKN3	tr|K1QKN3|K1QKN3_CRAGI Growth inhibition and differentiation-related protein 88-like protein OS=Crassostrea gigas GN=CGI_10023213 PE=4 SV=1	698	481	2	507	664	160	111	0.234177215	2.00E-74
gi|431995970|gb|KB203301.1|_262	contig14305	152	-21.99	152	-21.99	294282	23	1392	429	>contig14305 length=1392 numreads=61 gene=isogroup04028 status=isotig	---	---	---	---	---	---	---	---	---	---	---	---	---
gi|431995970|gb|KB203301.1|_262	contig14419	174	-21.53	174	-21.53	294396	23	1349	1276	>contig14419 length=1349 numreads=24 gene=isogroup04142 status=isotig	1349	tr	E0VUA5	tr|E0VUA5|E0VUA5_PEDHC Glucose dehydrogenase, putative OS=Pediculus humanus subsp. corporis GN=Phum_PHUM448790 PE=3 SV=1	580	21	1214	175	573	406	152	0.338028169	1.00E-67
gi|431995970|gb|KB203301.1|_262	contig14462	154	-25.49	154	-25.49	294439	23	1328	61	>contig14462 length=1328 numreads=57 gene=isogroup04185 status=isotig	1328	tr	K1PHP8	tr|K1PHP8|K1PHP8_CRAGI Uncharacterized protein OS=Crassostrea gigas GN=CGI_10012419 PE=4 SV=1	229	68	505	77	223	148	50	0.112951807	2.00E-17
gi|431995970|gb|KB203301.1|_262	contig14499	323	-41.81	168	-21.45	294476	23	1320	268 1209	>contig14499 length=1320 numreads=49 gene=isogroup04222 status=isotig	1320	tr	K1R8A5	tr|K1R8A5|K1R8A5_CRAGI Rho GTPase-activating protein 24 OS=Crassostrea gigas GN=CGI_10020377 PE=4 SV=1	571	1319	210	56	414	377	189	0.429545455	2.00E-116
gi|431995970|gb|KB203301.1|_262	contig14600	152	-20.13	152	-20.13	294577	23	1283	759	>contig14600 length=1283 numreads=60 gene=isogroup04323 status=isotig	1283	tr	K1QRK0	tr|K1QRK0|K1QRK0_CRAGI Ras-related protein Rab-33B OS=Crassostrea gigas GN=CGI_10027262 PE=3 SV=1	242	1214	582	14	228	215	178	0.416212003	1.00E-129
gi|431995970|gb|KB203301.1|_262	contig14641	162	-22.45	162	-22.45	294618	23	1270	18	>contig14641 length=1270 numreads=98 gene=isogroup04364 status=isotig	1270	tr	K1RGK4	tr|K1RGK4|K1RGK4_CRAGI Villin-1 OS=Crassostrea gigas GN=CGI_10025594 PE=4 SV=1	819	1197	385	4	277	275	178	0.420472441	1.00E-143
gi|431995970|gb|KB203301.1|_262	contig14726	152	-21.14	152	-21.14	294703	23	1240	1019	>contig14726 length=1240 numreads=53 gene=isogroup04449 status=isotig	---	---	---	---	---	---	---	---	---	---	---	---	---
gi|431995970|gb|KB203301.1|_262	contig14782	156	-20.61	156	-20.61	294759	23	1228	913	>contig14782 length=1228 numreads=20 gene=isogroup04505 status=isotig	1228	tr	K1PCD4	tr|K1PCD4|K1PCD4_CRAGI A disintegrin and metalloproteinase with thrombospondin motifs 3 OS=Crassostrea gigas GN=CGI_10003921 PE=4 SV=1	1068	1226	27	278	677	402	211	0.515472313	6.00E-154
gi|431995970|gb|KB203301.1|_262	contig14841	178	-22.06	178	-22.06	294818	23	1211	347	>contig14841 length=1211 numreads=14 gene=isogroup04564 status=isotig	---	---	---	---	---	---	---	---	---	---	---	---	---
gi|431995970|gb|KB203301.1|_262	contig14935	159	-22.93	159	-22.93	294912	23	1183	212	>contig14935 length=1183 numreads=65 gene=isogroup04658 status=isotig	1183	tr	K7FLL8	tr|K7FLL8|K7FLL8_PELSI Uncharacterized protein OS=Pelodiscus sinensis PE=4 SV=1	791	1182	388	93	386	295	124	0.314454776	2.00E-45
gi|431995970|gb|KB203301.1|_262	contig15053	164	-21.86	164	-21.86	295030	23	1151	553	>contig15053 length=1151 numreads=23 gene=isogroup04776 status=isotig	---	---	---	---	---	---	---	---	---	---	---	---	---
gi|431995970|gb|KB203301.1|_262	contig15060	158	-20.8	158	-20.8	295037	23	1155	220	>contig15060 length=1155 numreads=62 gene=isogroup04783 status=isotig	1155	tr	K1Q3V2	tr|K1Q3V2|K1Q3V2_CRAGI Periostin OS=Crassostrea gigas GN=CGI_10023355 PE=4 SV=1	311	39	929	1	311	312	127	0.32987013	4.00E-64
gi|431995970|gb|KB203301.1|_262	contig15145	154	-20.41	154	-20.41	295122	23	1135	843	>contig15145 length=1135 numreads=36 gene=isogroup04868 status=isotig	1135	tr	K1P7Z9	tr|K1P7Z9|K1P7Z9_CRAGI Uncharacterized protein OS=Crassostrea gigas GN=CGI_10007458 PE=4 SV=1	1326	1134	172	838	1137	321	204	0.539207048	6.00E-136
gi|431995970|gb|KB203301.1|_262	contig15271	156	-21.67	156	-21.67	295248	23	1108	446	>contig15271 length=1108 numreads=133 gene=isogroup04994 status=isotig	1108	tr	E7D1T6	tr|E7D1T6|E7D1T6_LATHE Putative uncharacterized protein (Fragment) OS=Latrodectus hesperus PE=2 SV=1	331	1010	144	57	327	289	56	0.151624549	1.00E-08
gi|431995970|gb|KB203301.1|_262	contig15311	164	-20.03	164	-20.03	295288	23	1103	953	>contig15311 length=1103 numreads=42 gene=isogroup05034 status=isotig	1103	tr	K1QSS6	tr|K1QSS6|K1QSS6_CRAGI Fibrocystin-L OS=Crassostrea gigas GN=CGI_10006639 PE=4 SV=1	2818	1101	1	236	606	376	152	0.413417951	3.00E-64
gi|431995970|gb|KB203301.1|_262	contig15354	155	-20.87	155	-20.87	295331	23	1090	917	>contig15354 length=1090 numreads=24 gene=isogroup05077 status=isotig	1090	tr	D3TNI9	tr|D3TNI9|D3TNI9_GLOMM Dehydrogenase/reductase SdR family member OS=Glossina morsitans morsitans PE=2 SV=1	311	1	255	227	311	85	48	0.132110092	2.00E-20
gi|431995970|gb|KB203301.1|_262	contig15616	158	-21.67	158	-21.67	295593	23	1040	93	>contig15616 length=1040 numreads=27 gene=isogroup05339 status=isotig	1040	tr	K1R202	tr|K1R202|K1R202_CRAGI T-complex-associated testis-expressed protein 1 OS=Crassostrea gigas GN=CGI_10025394 PE=4 SV=1	521	9	1040	56	398	344	302	0.871153846	0
gi|431995970|gb|KB203301.1|_262	contig15857	154	-22.51	154	-22.51	295834	23	986	635	>contig15857 length=986 numreads=25 gene=isogroup05580 status=isotig	986	tr	K1PR25	tr|K1PR25|K1PR25_CRAGI Regulator of differentiation 1 OS=Crassostrea gigas GN=CGI_10004091 PE=4 SV=1	764	700	44	207	461	255	164	0.498985801	3.00E-83
gi|431995970|gb|KB203301.1|_262	contig15889	165	-21.94	165	-21.94	295866	23	983	511	>contig15889 length=983 numreads=27 gene=isogroup05612 status=isotig	983	tr	H3B380	tr|H3B380|H3B380_LATCH Uncharacterized protein (Fragment) OS=Latimeria chalumnae PE=4 SV=1	358	76	939	36	355	322	134	0.408952187	1.00E-79
gi|431995970|gb|KB203301.1|_262	contig16371	153	-23	153	-23	296348	23	912	736	>contig16371 length=912 numreads=20 gene=isogroup06094 status=isotig	912	tr	K1RHT6	tr|K1RHT6|K1RHT6_CRAGI Serine/threonine protein kinase NLK OS=Crassostrea gigas GN=CGI_10023305 PE=4 SV=1	435	2	859	116	401	286	260	0.855263158	0
gi|431995970|gb|KB203301.1|_262	contig16419	159	-20.28	159	-20.28	296396	23	907	101	>contig16419 length=907 numreads=21 gene=isogroup06142 status=isotig	907	tr	K1PGE1	tr|K1PGE1|K1PGE1_CRAGI E3 ubiquitin-protein ligase MARCH6 OS=Crassostrea gigas GN=CGI_10017714 PE=4 SV=1	1176	62	772	916	1176	264	174	0.575523705	1.00E-104
gi|431995970|gb|KB203301.1|_262	contig16485	154	-21.68	154	-21.68	296462	23	898	634	>contig16485 length=898 numreads=27 gene=isogroup06208 status=isotig	898	tr	K1R9Z8	tr|K1R9Z8|K1R9Z8_CRAGI Monocyte to macrophage differentiation protein OS=Crassostrea gigas GN=CGI_10020557 PE=4 SV=1	275	3	707	36	270	235	139	0.464365256	5.00E-95
gi|431995970|gb|KB203301.1|_262	contig16549	168	-22.1	168	-22.1	296526	23	879	233	>contig16549 length=879 numreads=11 gene=isogroup06272 status=isotig	879	tr	I3WEV1	tr|I3WEV1|I3WEV1_PINFU Tumor necrosis factor receptor-associated factor 3 OS=Pinctada fucata GN=TRAF3 PE=2 SV=1	540	6	419	17	156	140	56	0.19112628	8.00E-24
gi|431995970|gb|KB203301.1|_262	contig16671	156	-24.19	156	-24.19	296648	23	866	87	>contig16671 length=866 numreads=10 gene=isogroup06394 status=isotig	866	tr	K1QFU8	tr|K1QFU8|K1QFU8_CRAGI Amidase OS=Crassostrea gigas GN=CGI_10022174 PE=4 SV=1	675	2	679	449	674	226	135	0.467667436	9.00E-87
gi|431995970|gb|KB203301.1|_262	contig16693	150	-21.91	150	-21.91	296670	23	865	542	>contig16693 length=865 numreads=80 gene=isogroup06416 status=isotig	865	tr	K1RHE9	tr|K1RHE9|K1RHE9_CRAGI Chymotrypsin-like elastase family member 2A OS=Crassostrea gigas GN=CGI_10027297 PE=3 SV=1	262	835	71	1	256	256	179	0.620809249	5.00E-131
gi|431995970|gb|KB203301.1|_262	contig16722	161	-22.16	161	-22.16	296699	23	862	76	>contig16722 length=862 numreads=14 gene=isogroup06445 status=isotig	862	tr	H2SX75	tr|H2SX75|H2SX75_TAKRU Uncharacterized protein OS=Takifugu rubripes GN=LOC101076149 PE=4 SV=1	622	19	807	124	437	314	87	0.302784223	1.00E-14
gi|431995970|gb|KB203301.1|_262	contig16727	172	-26.59	172	-26.59	296704	23	860	454	>contig16727 length=860 numreads=14 gene=isogroup06450 status=isotig	---	---	---	---	---	---	---	---	---	---	---	---	---
gi|431995970|gb|KB203301.1|_262	contig16919	159	-20.81	159	-20.81	296896	23	834	264	>contig16919 length=834 numreads=10 gene=isogroup06642 status=isotig	---	---	---	---	---	---	---	---	---	---	---	---	---
gi|431995970|gb|KB203301.1|_262	contig16948	167	-20.83	167	-20.83	296925	23	837	160	>contig16948 length=837 numreads=9 gene=isogroup06671 status=isotig	837	tr	F1NE59	tr|F1NE59|F1NE59_CHICK Uncharacterized protein OS=Gallus gallus GN=SVEP1 PE=4 SV=2	3687	44	640	1612	1857	248	67	0.240143369	1.00E-09
gi|431995970|gb|KB203301.1|_262	contig17080	168	-21.24	168	-21.24	297057	23	819	361	>contig17080 length=819 numreads=26 gene=isogroup06803 status=isotig	---	---	---	---	---	---	---	---	---	---	---	---	---
gi|431995970|gb|KB203301.1|_262	contig17566	151	-20.38	151	-20.38	297543	23	766	294	>contig17566 length=766 numreads=21 gene=isogroup07289 status=isotig	766	tr	E5SM17	tr|E5SM17|E5SM17_TRISP Putative glutathione S-transferase OS=Trichinella spiralis GN=Tsp_08242 PE=4 SV=1	279	1	531	24	209	187	71	0.278067885	1.00E-28
gi|431995970|gb|KB203301.1|_262	contig17576	156	-21.17	156	-21.17	297553	23	762	317	>contig17576 length=762 numreads=15 gene=isogroup07299 status=isotig	762	tr	K1R3T6	tr|K1R3T6|K1R3T6_CRAGI Ecto-NOX disulfide-thiol exchanger 1 OS=Crassostrea gigas GN=CGI_10022695 PE=4 SV=1	508	265	8	113	198	86	60	0.236220472	6.00E-16
gi|431995970|gb|KB203301.1|_262	contig18070	162	-20.66	162	-20.66	298047	23	717	552	>contig18070 length=717 numreads=9 gene=isogroup07793 status=isotig	---	---	---	---	---	---	---	---	---	---	---	---	---
gi|431995970|gb|KB203301.1|_262	contig18164	165	-20.76	165	-20.76	298141	23	706	311	>contig18164 length=706 numreads=16 gene=isogroup07887 status=isotig	---	---	---	---	---	---	---	---	---	---	---	---	---
gi|431995970|gb|KB203301.1|_262	contig18279	153	-20.23	153	-20.23	298256	23	694	339	>contig18279 length=694 numreads=9 gene=isogroup08002 status=isotig	---	---	---	---	---	---	---	---	---	---	---	---	---
gi|431995970|gb|KB203301.1|_262	contig18343	170	-20.3	170	-20.3	298320	23	690	185	>contig18343 length=690 numreads=8 gene=isogroup08066 status=isotig	---	---	---	---	---	---	---	---	---	---	---	---	---
gi|431995970|gb|KB203301.1|_262	contig18521	164	-20.06	164	-20.06	298498	23	675	283	>contig18521 length=675 numreads=22 gene=isogroup08244 status=isotig	---	---	---	---	---	---	---	---	---	---	---	---	---
gi|431995970|gb|KB203301.1|_262	contig18890	169	-25.05	169	-25.05	298867	23	639	523	>contig18890 length=639 numreads=13 gene=isogroup08613 status=isotig	---	---	---	---	---	---	---	---	---	---	---	---	---
gi|431995970|gb|KB203301.1|_262	contig18919	157	-26.39	157	-26.39	298896	23	634	284	>contig18919 length=634 numreads=11 gene=isogroup08642 status=isotig	---	---	---	---	---	---	---	---	---	---	---	---	---
gi|431995970|gb|KB203301.1|_262	contig19193	159	-21.09	159	-21.09	299170	23	613	452	>contig19193 length=613 numreads=22 gene=isogroup08916 status=isotig	---	---	---	---	---	---	---	---	---	---	---	---	---
gi|431995970|gb|KB203301.1|_262	contig19821	150	-21.01	150	-21.01	299798	23	569	513	>contig19821 length=569 numreads=12 gene=isogroup09544 status=isotig	---	---	---	---	---	---	---	---	---	---	---	---	---
gi|431995970|gb|KB203301.1|_262	contig20248	162	-24.72	162	-24.72	300225	23	539	485	>contig20248 length=539 numreads=47 gene=isogroup09971 status=isotig	---	---	---	---	---	---	---	---	---	---	---	---	---
gi|431995970|gb|KB203301.1|_262	contig20407	154	-20.08	154	-20.08	300384	23	527	222	>contig20407 length=527 numreads=12 gene=isogroup10130 status=isotig	---	---	---	---	---	---	---	---	---	---	---	---	---
gi|431995970|gb|KB203301.1|_262	contig20411	157	-23.22	157	-23.22	300388	23	527	96	>contig20411 length=527 numreads=8 gene=isogroup10134 status=isotig	---	---	---	---	---	---	---	---	---	---	---	---	---
gi|431995970|gb|KB203301.1|_262	contig21440	174	-24.08	174	-24.08	301417	23	460	348	>contig21440 length=460 numreads=9 gene=isogroup11163 status=isotig	---	---	---	---	---	---	---	---	---	---	---	---	---
gi|431995970|gb|KB203301.1|_262	contig21467	160	-20.73	160	-20.73	301444	23	455	285	>contig21467 length=455 numreads=7 gene=isogroup11190 status=isotig	---	---	---	---	---	---	---	---	---	---	---	---	---
gi|431995970|gb|KB203301.1|_262	contig21903	157	-20.45	157	-20.45	301880	23	431	200	>contig21903 length=431 numreads=6 gene=isogroup11626 status=isotig	---	---	---	---	---	---	---	---	---	---	---	---	---
gi|431995970|gb|KB203301.1|_262	contig22041	164	-25.41	164	-25.41	302018	23	419	335	>contig22041 length=419 numreads=7 gene=isogroup11764 status=isotig	---	---	---	---	---	---	---	---	---	---	---	---	---
gi|431995970|gb|KB203301.1|_262	contig22211	158	-21.6	158	-21.6	302188	23	405	301	>contig22211 length=405 numreads=16 gene=isogroup11934 status=isotig	---	---	---	---	---	---	---	---	---	---	---	---	---
gi|431995970|gb|KB203301.1|_262	contig23062	160	-22.52	160	-22.52	303039	23	276	48	>contig23062 length=276 numreads=6 gene=isogroup12785 status=isotig	---	---	---	---	---	---	---	---	---	---	---	---	---
gi|431999142|gb|KB200129.1|_31	contig00112	158	-23.73	158	-23.73	303428	22	3853	1504	>contig00112 length=3853 numreads=200 gene=isogroup00001 status=ig_thresh	---	---	---	---	---	---	---	---	---	---	---	---	---
gi|431999142|gb|KB200129.1|_31	contig00120	154	-21.53	154	-21.53	303436	22	780	453	>contig00120 length=780 numreads=650 gene=isogroup00001 status=ig_thresh	780	tr	K1QGX7	tr|K1QGX7|K1QGX7_CRAGI Uncharacterized protein OS=Crassostrea gigas GN=CGI_10019816 PE=4 SV=1	195	264	773	1	167	174	66	0.253846154	4.00E-28
gi|431999142|gb|KB200129.1|_31	contig00558	151	-20.09	151	-20.09	303874	22	676	103	>contig00558 length=676 numreads=554 gene=isogroup00001 status=ig_thresh	676	tr	K1RSS3	tr|K1RSS3|K1RSS3_CRAGI Myosin heavy chain, striated muscle OS=Crassostrea gigas GN=CGI_10022093 PE=4 SV=1	2002	2	676	997	1221	225	178	0.789940828	3.00E-64
gi|431999142|gb|KB200129.1|_31	contig04700	162	-25.22	162	-25.22	308009	22	525	95	>contig04700 length=525 numreads=100 gene=isogroup00156 status=isotig	525	tr	K1RNC6	tr|K1RNC6|K1RNC6_CRAGI Coiled-coil domain-containing protein 93 OS=Crassostrea gigas GN=CGI_10015539 PE=4 SV=1	628	502	2	5	171	167	150	0.857142857	1.00E-106
gi|431999142|gb|KB200129.1|_31	contig04948	150	-21.64	150	-21.64	308257	22	1680	336	>contig04948 length=1680 numreads=271 gene=isogroup00191 status=isotig	1680	sp	Q5XK91	sp|Q5XK91|FBCDB_XENLA Fibrinogen C domain-containing protein 1-B OS=Xenopus laevis GN=fibcd1-b PE=2 SV=1	457	415	630	378	457	80	43	0.076785714	1.00E-34
gi|431999142|gb|KB200129.1|_31	contig06793	151	-22.58	151	-22.58	310102	22	226	114	>contig06793 length=226 numreads=7 gene=isogroup00529 status=isotig	---	---	---	---	---	---	---	---	---	---	---	---	---
gi|431999142|gb|KB200129.1|_31	contig06855	165	-20.29	165	-20.29	310164	22	789	550	>contig06855 length=789 numreads=329 gene=isogroup00545 status=isotig	789	tr	D1FPK7	tr|D1FPK7|D1FPK7_CIMLE Putative uncharacterized protein (Fragment) OS=Cimex lectularius PE=2 SV=1	212	787	254	12	187	178	98	0.372623574	2.00E-61
gi|431999142|gb|KB200129.1|_31	contig07343	154	-20.76	154	-20.76	310652	22	993	421	>contig07343 length=993 numreads=24 gene=isogroup00667 status=isotig	---	---	---	---	---	---	---	---	---	---	---	---	---
gi|431999142|gb|KB200129.1|_31	contig07702	164	-21.61	164	-21.61	311011	22	657	240	>contig07702 length=657 numreads=80 gene=isogroup00757 status=isotig	---	---	---	---	---	---	---	---	---	---	---	---	---
gi|431999142|gb|KB200129.1|_31	contig08523	161	-21.97	161	-21.97	311832	22	1505	112	>contig08523 length=1505 numreads=27 gene=isogroup00986 status=isotig	1505	tr	K1PDF0	tr|K1PDF0|K1PDF0_CRAGI Protein disulfide-isomerase A6 OS=Crassostrea gigas GN=CGI_10008332 PE=3 SV=1	437	3	668	52	279	229	157	0.312956811	3.00E-121
gi|431999142|gb|KB200129.1|_31	contig08955	155	-24.24	155	-24.24	312264	22	1849	901	>contig08955 length=1849 numreads=334 gene=isogroup01130 status=isotig	1849	tr	K1R7H3	tr|K1R7H3|K1R7H3_CRAGI NAD-dependent alcohol dehydrogenase OS=Crassostrea gigas GN=CGI_10027939 PE=4 SV=1	1368	1768	827	1052	1366	315	206	0.334234721	1.00E-125
gi|431999142|gb|KB200129.1|_31	contig11152	153	-20.67	153	-20.67	314461	22	664	400	>contig11152 length=664 numreads=137 gene=isogroup01898 status=isotig	664	tr	E0VZC1	tr|E0VZC1|E0VZC1_PEDHC Transforming protein Ski, putative OS=Pediculus humanus subsp. corporis GN=Phum_PHUM529920 PE=4 SV=1	310	396	659	1	93	95	33	0.149096386	0.002
gi|431999142|gb|KB200129.1|_31	contig11356	166	-22.47	166	-22.47	314665	22	526	112	>contig11356 length=526 numreads=38 gene=isogroup02000 status=isotig	526	tr	H3DL79	tr|H3DL79|H3DL79_TETNG Uncharacterized protein (Fragment) OS=Tetraodon nigroviridis GN=TTC22 PE=4 SV=1	572	469	2	364	511	156	43	0.245247148	0.081
gi|431999142|gb|KB200129.1|_31	contig11375	155	-26.66	155	-26.66	314684	22	1188	273	>contig11375 length=1188 numreads=68 gene=isogroup02009 status=isotig	---	---	---	---	---	---	---	---	---	---	---	---	---
gi|431999142|gb|KB200129.1|_31	contig11422	161	-22.03	161	-22.03	314731	22	1081	815	>contig11422 length=1081 numreads=72 gene=isogroup02033 status=isotig	1081	tr	H2TVW3	tr|H2TVW3|H2TVW3_TAKRU Uncharacterized protein (Fragment) OS=Takifugu rubripes GN=LOC101077332 PE=3 SV=1	208	532	1080	21	192	183	75	0.208140611	8.00E-33
gi|431999142|gb|KB200129.1|_31	contig11915	156	-20.04	156	-20.04	315224	22	996	371	>contig11915 length=996 numreads=230 gene=isogroup02279 status=isotig	---	---	---	---	---	---	---	---	---	---	---	---	---
gi|431999142|gb|KB200129.1|_31	contig12196	153	-20.02	153	-20.02	315505	22	593	484	>contig12196 length=593 numreads=52 gene=isogroup02420 status=isotig	593	tr	K1Q660	tr|K1Q660|K1Q660_CRAGI Protein roadkill OS=Crassostrea gigas GN=CGI_10023808 PE=4 SV=1	1991	46	546	1592	1758	168	120	0.607082631	3.00E-59
gi|431999142|gb|KB200129.1|_31	contig13251	152	-20.59	152	-20.59	316560	22	2840	2647	>contig13251 length=2840 numreads=61 gene=isogroup02974 status=isotig	2840	tr	K1QW39	tr|K1QW39|K1QW39_CRAGI Neurobeachin OS=Crassostrea gigas GN=CGI_10022554 PE=4 SV=1	823	492	2723	80	823	744	636	0.671830986	0
gi|431999142|gb|KB200129.1|_31	contig13283	164	-24.69	164	-24.69	316592	22	2604	2212	>contig13283 length=2604 numreads=55 gene=isogroup03006 status=isotig	2604	tr	K1PDE4	tr|K1PDE4|K1PDE4_CRAGI Protein arginine N-methyltransferase 5 OS=Crassostrea gigas GN=CGI_10003120 PE=4 SV=1	651	2604	1732	45	356	313	209	0.24078341	0
gi|431999142|gb|KB200129.1|_31	contig13382	152	-20.52	152	-20.52	316691	22	2217	204	>contig13382 length=2217 numreads=46 gene=isogroup03105 status=isotig	2217	tr	K1PFL5	tr|K1PFL5|K1PFL5_CRAGI Putative beta-D-xylosidase 2 OS=Crassostrea gigas GN=CGI_10001825 PE=4 SV=1	745	2	1882	111	738	628	407	0.550744249	0
gi|431999142|gb|KB200129.1|_31	contig13585	154	-20.92	154	-20.92	316894	22	1864	1812	>contig13585 length=1864 numreads=33 gene=isogroup03308 status=isotig	1864	tr	K1S241	tr|K1S241|K1S241_CRAGI Uncharacterized protein OS=Crassostrea gigas GN=CGI_10025643 PE=4 SV=1	554	870	409	2	150	156	65	0.104613734	8.00E-12
gi|431999142|gb|KB200129.1|_31	contig13875	152	-20.11	152	-20.11	317184	22	1613	32	>contig13875 length=1613 numreads=45 gene=isogroup03598 status=isotig	---	---	---	---	---	---	---	---	---	---	---	---	---
gi|431999142|gb|KB200129.1|_31	contig14136	151	-21.07	151	-21.07	317445	22	1459	454	>contig14136 length=1459 numreads=54 gene=isogroup03859 status=isotig	1459	tr	K1PQ66	tr|K1PQ66|K1PQ66_CRAGI GRAM domain-containing protein 1B OS=Crassostrea gigas GN=CGI_10011976 PE=4 SV=1	893	932	3	206	520	315	179	0.368060315	1.00E-105
gi|431999142|gb|KB200129.1|_31	contig14160	163	-20.64	163	-20.64	317469	22	1449	564	>contig14160 length=1449 numreads=20 gene=isogroup03883 status=isotig	1449	tr	K1R076	tr|K1R076|K1R076_CRAGI Heat shock 70 kDa protein 12A OS=Crassostrea gigas GN=CGI_10016263 PE=4 SV=1	1674	1256	669	125	314	196	119	0.246376812	6.00E-58
gi|431999142|gb|KB200129.1|_31	contig14426	163	-25.18	163	-25.18	317735	22	1346	105	>contig14426 length=1346 numreads=70 gene=isogroup04149 status=isotig	1346	tr	Q9NJC3	tr|Q9NJC3|Q9NJC3_BRALA Alcohol dehydrogenase class 3 OS=Branchiostoma lanceolatum GN=Adh3 PE=3 SV=1	377	2	712	141	377	237	191	0.425705795	3.00E-134
gi|431999142|gb|KB200129.1|_31	contig14782	172	-23.64	172	-23.64	318091	22	1228	190	>contig14782 length=1228 numreads=20 gene=isogroup04505 status=isotig	1228	tr	K1PCD4	tr|K1PCD4|K1PCD4_CRAGI A disintegrin and metalloproteinase with thrombospondin motifs 3 OS=Crassostrea gigas GN=CGI_10003921 PE=4 SV=1	1068	1226	27	278	677	402	211	0.515472313	6.00E-154
gi|431999142|gb|KB200129.1|_31	contig14837	160	-24.32	160	-24.32	318146	22	1214	1110	>contig14837 length=1214 numreads=34 gene=isogroup04560 status=isotig	1214	tr	K1QI47	tr|K1QI47|K1QI47_CRAGI N-terminal kinase-like protein OS=Crassostrea gigas GN=CGI_10015257 PE=4 SV=1	1066	33	413	656	782	128	80	0.197693575	4.00E-33
gi|431999142|gb|KB200129.1|_31	contig15117	155	-20.57	155	-20.57	318426	22	1142	847	>contig15117 length=1142 numreads=41 gene=isogroup04840 status=isotig	1142	tr	K1PQC8	tr|K1PQC8|K1PQC8_CRAGI Beta-1,3-galactosyltransferase 1 OS=Crassostrea gigas GN=CGI_10011807 PE=4 SV=1	339	222	1121	37	336	305	125	0.328371278	1.00E-75
gi|431999142|gb|KB200129.1|_31	contig15227	161	-20.84	161	-20.84	318536	22	1114	194	>contig15227 length=1114 numreads=172 gene=isogroup04950 status=isotig	1114	tr	K1PW73	tr|K1PW73|K1PW73_CRAGI Kielin/chordin-like protein OS=Crassostrea gigas GN=CGI_10014333 PE=4 SV=1	383	997	377	14	213	224	58	0.156193896	0.036
gi|431999142|gb|KB200129.1|_31	contig15760	156	-21.13	156	-21.13	319069	22	1011	342	>contig15760 length=1011 numreads=22 gene=isogroup05483 status=isotig	1011	tr	K1S1X3	tr|K1S1X3|K1S1X3_CRAGI SWI/SNF-related matrix-associated actin-dependent regulator of chromatin subfamily A member 5 OS=Crassostrea gigas GN=CGI_10021531 PE=4 SV=1	1371	3	1004	1000	1332	334	304	0.902077151	0
gi|431999142|gb|KB200129.1|_31	contig15976	152	-20.67	152	-20.67	319285	22	971	317	>contig15976 length=971 numreads=14 gene=isogroup05699 status=isotig	---	---	---	---	---	---	---	---	---	---	---	---	---
gi|431999142|gb|KB200129.1|_31	contig15995	158	-20.17	158	-20.17	319304	22	953	364	>contig15995 length=953 numreads=13 gene=isogroup05718 status=isotig	953	tr	M3ZAQ8	tr|M3ZAQ8|M3ZAQ8_NOMLE Uncharacterized protein OS=Nomascus leucogenys PE=4 SV=1	820	363	896	5	182	178	134	0.421825813	1.00E-85
gi|431999142|gb|KB200129.1|_31	contig16025	161	-22.54	161	-22.54	319334	22	965	498	>contig16025 length=965 numreads=15 gene=isogroup05748 status=isotig	965	tr	K1QQZ4	tr|K1QQZ4|K1QQZ4_CRAGI Putative E3 ubiquitin-protein ligase HERC2 OS=Crassostrea gigas GN=CGI_10015851 PE=4 SV=1	5345	964	104	1523	1810	290	182	0.565803109	2.00E-103
gi|431999142|gb|KB200129.1|_31	contig16059	155	-22.22	155	-22.22	319368	22	957	629	>contig16059 length=957 numreads=11 gene=isogroup05782 status=isotig	957	tr	K1RBA8	tr|K1RBA8|K1RBA8_CRAGI Chondroitin sulfate proteoglycan 4 OS=Crassostrea gigas GN=CGI_10019237 PE=4 SV=1	2349	11	931	297	582	318	115	0.360501567	2.00E-40
gi|431999142|gb|KB200129.1|_31	contig16182	162	-21.57	162	-21.57	319491	22	939	515	>contig16182 length=939 numreads=22 gene=isogroup05905 status=isotig	939	tr	K1QSL4	tr|K1QSL4|K1QSL4_CRAGI Uncharacterized protein OS=Crassostrea gigas GN=CGI_10018447 PE=4 SV=1	712	1	939	47	363	317	236	0.75399361	3.00E-163
gi|431999142|gb|KB200129.1|_31	contig16237	160	-25.83	160	-25.83	319546	22	931	738	>contig16237 length=931 numreads=19 gene=isogroup05960 status=isotig	931	tr	K1QVG6	tr|K1QVG6|K1QVG6_CRAGI Mediator of RNA polymerase II transcription subunit 14 OS=Crassostrea gigas GN=CGI_10019846 PE=4 SV=1	1951	3	929	896	1203	309	188	0.605800215	9.00E-118
gi|431999142|gb|KB200129.1|_31	contig16863	154	-24	154	-24	320172	22	844	756	>contig16863 length=844 numreads=17 gene=isogroup06586 status=isotig	844	tr	K1QDL6	tr|K1QDL6|K1QDL6_CRAGI Organic cation transporter protein OS=Crassostrea gigas GN=CGI_10024281 PE=4 SV=1	592	844	182	84	305	222	116	0.412322275	3.00E-66
gi|431999142|gb|KB200129.1|_31	contig16895	168	-21.38	168	-21.38	320204	22	840	25	>contig16895 length=840 numreads=15 gene=isogroup06618 status=isotig	---	---	---	---	---	---	---	---	---	---	---	---	---
gi|431999142|gb|KB200129.1|_31	contig16942	158	-21.43	158	-21.43	320251	22	832	306	>contig16942 length=832 numreads=9 gene=isogroup06665 status=isotig	---	---	---	---	---	---	---	---	---	---	---	---	---
gi|431999142|gb|KB200129.1|_31	contig17054	152	-20.33	152	-20.33	320363	22	824	365	>contig17054 length=824 numreads=12 gene=isogroup06777 status=isotig	824	tr	K1PCW2	tr|K1PCW2|K1PCW2_CRAGI Folylpolyglutamate synthase OS=Crassostrea gigas GN=CGI_10003604 PE=3 SV=1	555	823	5	94	363	277	162	0.589805825	3.00E-104
gi|431999142|gb|KB200129.1|_31	contig17176	153	-21.55	153	-21.55	320485	22	811	477	>contig17176 length=811 numreads=29 gene=isogroup06899 status=isotig	811	tr	K1R653	tr|K1R653|K1R653_CRAGI Uncharacterized protein OS=Crassostrea gigas GN=CGI_10024928 PE=4 SV=1	182	405	43	29	146	124	40	0.147965475	8.00E-08
gi|431999142|gb|KB200129.1|_31	contig17235	153	-20.8	153	-20.8	320544	22	797	158	>contig17235 length=797 numreads=10 gene=isogroup06958 status=isotig	---	---	---	---	---	---	---	---	---	---	---	---	---
gi|431999142|gb|KB200129.1|_31	contig17397	170	-26.92	170	-26.92	320706	22	785	276	>contig17397 length=785 numreads=51 gene=isogroup07120 status=isotig	785	tr	B7P6D0	tr|B7P6D0|B7P6D0_IXOSC SCF ubiquitin ligase, Rbx1 component, putative OS=Ixodes scapularis GN=IscW_ISCW016510 PE=4 SV=1	105	776	453	1	105	108	85	0.324840764	4.00E-50
gi|431999142|gb|KB200129.1|_31	contig17803	157	-22.67	157	-22.67	321112	22	729	286	>contig17803 length=729 numreads=11 gene=isogroup07526 status=isotig	729	tr	K1PC58	tr|K1PC58|K1PC58_CRAGI Collagen alpha-2(VIII) chain OS=Crassostrea gigas GN=CGI_10003934 PE=4 SV=1	197	9	365	71	197	129	50	0.205761317	2.00E-08
gi|431999142|gb|KB200129.1|_31	contig17987	167	-21.9	167	-21.9	321296	22	722	400	>contig17987 length=722 numreads=10 gene=isogroup07710 status=isotig	---	---	---	---	---	---	---	---	---	---	---	---	---
gi|431999142|gb|KB200129.1|_31	contig18263	160	-25.24	160	-25.24	321572	22	688	1	>contig18263 length=688 numreads=6 gene=isogroup07986 status=isotig	---	---	---	---	---	---	---	---	---	---	---	---	---
gi|431999142|gb|KB200129.1|_31	contig18371	159	-23.62	159	-23.62	321680	22	682	7	>contig18371 length=682 numreads=7 gene=isogroup08094 status=isotig	---	---	---	---	---	---	---	---	---	---	---	---	---
gi|431999142|gb|KB200129.1|_31	contig18387	166	-23.58	166	-23.58	321696	22	684	498	>contig18387 length=684 numreads=21 gene=isogroup08110 status=isotig	---	---	---	---	---	---	---	---	---	---	---	---	---
gi|431999142|gb|KB200129.1|_31	contig18621	176	-21.3	176	-21.3	321930	22	659	491	>contig18621 length=659 numreads=7 gene=isogroup08344 status=isotig	---	---	---	---	---	---	---	---	---	---	---	---	---
gi|431999142|gb|KB200129.1|_31	contig18948	157	-20.98	157	-20.98	322257	22	632	196	>contig18948 length=632 numreads=11 gene=isogroup08671 status=isotig	---	---	---	---	---	---	---	---	---	---	---	---	---
gi|431999142|gb|KB200129.1|_31	contig20216	168	-23.7	168	-23.7	323525	22	534	19	>contig20216 length=534 numreads=7 gene=isogroup09939 status=isotig	---	---	---	---	---	---	---	---	---	---	---	---	---
gi|431999142|gb|KB200129.1|_31	contig20270	158	-22.04	158	-22.04	323579	22	535	420	>contig20270 length=535 numreads=7 gene=isogroup09993 status=isotig	---	---	---	---	---	---	---	---	---	---	---	---	---
gi|431999142|gb|KB200129.1|_31	contig20271	154	-20.2	154	-20.2	323580	22	537	280	>contig20271 length=537 numreads=6 gene=isogroup09994 status=isotig	---	---	---	---	---	---	---	---	---	---	---	---	---
gi|431999142|gb|KB200129.1|_31	contig20397	158	-20.6	158	-20.6	323706	22	527	109	>contig20397 length=527 numreads=7 gene=isogroup10120 status=isotig	---	---	---	---	---	---	---	---	---	---	---	---	---
gi|431999142|gb|KB200129.1|_31	contig20593	171	-24.3	171	-24.3	323902	22	518	134	>contig20593 length=518 numreads=11 gene=isogroup10316 status=isotig	---	---	---	---	---	---	---	---	---	---	---	---	---
gi|431999142|gb|KB200129.1|_31	contig20776	150	-20.24	150	-20.24	324085	22	504	22	>contig20776 length=504 numreads=6 gene=isogroup10499 status=isotig	---	---	---	---	---	---	---	---	---	---	---	---	---
gi|431999142|gb|KB200129.1|_31	contig20913	314	-43.6	159	-22.37	324222	22	489	210 177	>contig20913 length=489 numreads=11 gene=isogroup10636 status=isotig	---	---	---	---	---	---	---	---	---	---	---	---	---
gi|431999142|gb|KB200129.1|_31	contig21109	163	-27.97	163	-27.97	324418	22	483	182	>contig21109 length=483 numreads=6 gene=isogroup10832 status=isotig	---	---	---	---	---	---	---	---	---	---	---	---	---
gi|431999142|gb|KB200129.1|_31	contig21349	157	-20.19	157	-20.19	324658	22	467	180	>contig21349 length=467 numreads=14 gene=isogroup11072 status=isotig	---	---	---	---	---	---	---	---	---	---	---	---	---
gi|431999142|gb|KB200129.1|_31	contig21597	152	-20.41	152	-20.41	324906	22	452	362	>contig21597 length=452 numreads=16 gene=isogroup11320 status=isotig	---	---	---	---	---	---	---	---	---	---	---	---	---
gi|431999142|gb|KB200129.1|_31	contig21689	164	-21.71	164	-21.71	324998	22	440	96	>contig21689 length=440 numreads=15 gene=isogroup11412 status=isotig	---	---	---	---	---	---	---	---	---	---	---	---	---
gi|431999142|gb|KB200129.1|_31	contig21843	152	-21.57	152	-21.57	325152	22	430	34	>contig21843 length=430 numreads=6 gene=isogroup11566 status=isotig	---	---	---	---	---	---	---	---	---	---	---	---	---
gi|431999142|gb|KB200129.1|_31	contig22199	159	-20.01	159	-20.01	325508	22	404	135	>contig22199 length=404 numreads=7 gene=isogroup11922 status=isotig	---	---	---	---	---	---	---	---	---	---	---	---	---
gi|431999142|gb|KB200129.1|_31	contig23277	151	-20.09	151	-20.09	326586	22	143	29	>contig23277 length=143 numreads=6 gene=isogroup13000 status=isotig	---	---	---	---	---	---	---	---	---	---	---	---	---
gi|431996988|gb|KB202283.1|_196	contig01832	167	-22.51	167	-22.51	328476	23	121	23	>contig01832 length=121 numreads=9 gene=isogroup00001 status=ig_thresh	---	---	---	---	---	---	---	---	---	---	---	---	---
gi|431996988|gb|KB202283.1|_196	contig03353	167	-23.81	167	-23.81	329994	23	5099	2867	>contig03353 length=5099 numreads=201 gene=isogroup00030 status=isotig	5099	tr	K1RVK9	tr|K1RVK9|K1RVK9_CRAGI Titin OS=Crassostrea gigas GN=CGI_10026641 PE=4 SV=1	3010	2256	4751	664	1494	832	575	0.338301628	0
gi|431996988|gb|KB202283.1|_196	contig03812	166	-21.66	166	-21.66	330453	23	385	175	>contig03812 length=385 numreads=417 gene=isogroup00063 status=isotig	---	---	---	---	---	---	---	---	---	---	---	---	---
gi|431996988|gb|KB202283.1|_196	contig03816	174	-24.87	174	-24.87	330457	23	349	139	>contig03816 length=349 numreads=65 gene=isogroup00063 status=isotig	---	---	---	---	---	---	---	---	---	---	---	---	---
gi|431996988|gb|KB202283.1|_196	contig04044	172	-20.26	172	-20.26	330685	23	56	26	>contig04044 length=56 numreads=7 gene=isogroup00084 status=isotig	---	---	---	---	---	---	---	---	---	---	---	---	---
gi|431996988|gb|KB202283.1|_196	contig05398	160	-21.91	160	-21.91	332039	23	948	303	>contig05398 length=948 numreads=82 gene=isogroup00260 status=isotig	948	tr	K1REH2	tr|K1REH2|K1REH2_CRAGI Serine/threonine-protein kinase TAO1 OS=Crassostrea gigas GN=CGI_10024640 PE=4 SV=1	895	115	948	1	278	278	228	0.721518987	5.00E-174
gi|431996988|gb|KB202283.1|_196	contig05465	157	-21.24	157	-21.24	332106	23	1357	21	>contig05465 length=1357 numreads=209 gene=isogroup00271 status=isotig	1357	tr	H9LTR9	tr|H9LTR9|H9LTR9_CRAAR HMGB-like protein OS=Crassostrea ariakensis PE=2 SV=1	202	3	332	51	160	110	71	0.156963891	5.00E-32
gi|431996988|gb|KB202283.1|_196	contig06790	167	-25.24	167	-25.24	333431	23	864	97	>contig06790 length=864 numreads=48 gene=isogroup00529 status=isotig	864	tr	K1QXS6	tr|K1QXS6|K1QXS6_CRAGI Heterogeneous nuclear ribonucleoprotein A2-like protein 1 OS=Crassostrea gigas GN=CGI_10028469 PE=4 SV=1	363	274	810	35	212	179	108	0.375	2.00E-70
gi|431996988|gb|KB202283.1|_196	contig07304	174	-20.54	174	-20.54	333945	23	275	232	>contig07304 length=275 numreads=78 gene=isogroup00657 status=isotig	275	tr	K1S2H0	tr|K1S2H0|K1S2H0_CRAGI Uncharacterized protein OS=Crassostrea gigas GN=CGI_10021394 PE=4 SV=1	183	224	3	72	145	74	56	0.610909091	5.00E-30
gi|431996988|gb|KB202283.1|_196	contig07425	167	-20.73	167	-20.73	334066	23	343	215	>contig07425 length=343 numreads=4 gene=isogroup00687 status=isotig	343	tr	K1QSW7	tr|K1QSW7|K1QSW7_CRAGI Transcription factor 21 OS=Crassostrea gigas GN=CGI_10026944 PE=4 SV=1	145	342	130	61	131	72	52	0.454810496	3.00E-17
gi|431996988|gb|KB202283.1|_196	contig07494	165	-20.3	165	-20.3	334135	23	1266	36	>contig07494 length=1266 numreads=57 gene=isogroup00705 status=isotig	1266	tr	K1P704	tr|K1P704|K1P704_CRAGI Uncharacterized protein OS=Crassostrea gigas GN=CGI_10008439 PE=4 SV=1	1647	113	649	106	281	181	66	0.156398104	9.00E-21
gi|431996988|gb|KB202283.1|_196	contig07554	154	-20.35	154	-20.35	334195	23	1098	182	>contig07554 length=1098 numreads=52 gene=isogroup00720 status=isotig	1098	tr	A7SMM2	tr|A7SMM2|A7SMM2_NEMVE Predicted protein (Fragment) OS=Nematostella vectensis GN=v1g123850 PE=4 SV=1	186	1093	599	2	171	176	63	0.172131148	2.00E-04
gi|431996988|gb|KB202283.1|_196	contig08129	159	-23.05	159	-23.05	334770	23	179	19	>contig08129 length=179 numreads=6 gene=isogroup00863 status=isotig	179	tr	K1Q1N3	tr|K1Q1N3|K1Q1N3_CRAGI Uncharacterized protein OS=Crassostrea gigas GN=CGI_10023959 PE=4 SV=1	118	162	7	20	70	52	22	0.368715084	0.004
gi|431996988|gb|KB202283.1|_196	contig08513	169	-22.74	169	-22.74	335154	23	409	308	>contig08513 length=409 numreads=4 gene=isogroup00982 status=isotig	409	tr	K1PL07	tr|K1PL07|K1PL07_CRAGI GRIP and coiled-coil domain-containing protein 2 OS=Crassostrea gigas GN=CGI_10006278 PE=4 SV=1	1274	5	406	812	919	136	68	0.498777506	5.00E-29
gi|431996988|gb|KB202283.1|_196	contig08542	160	-20.21	160	-20.21	335183	23	1473	329	>contig08542 length=1473 numreads=50 gene=isogroup00992 status=isotig	1473	tr	K1RBC9	tr|K1RBC9|K1RBC9_CRAGI Transketolase-like protein 2 OS=Crassostrea gigas GN=CGI_10028694 PE=4 SV=1	695	1473	1	82	572	491	390	0.794297352	0
gi|431996988|gb|KB202283.1|_196	contig08736	165	-20.26	165	-20.26	335377	23	964	34	>contig08736 length=964 numreads=19 gene=isogroup01057 status=isotig	964	tr	K1Q7K0	tr|K1Q7K0|K1Q7K0_CRAGI Putative serine carboxypeptidase CPVL OS=Crassostrea gigas GN=CGI_10007785 PE=4 SV=1	511	23	679	16	230	219	153	0.476141079	6.00E-93
gi|431996988|gb|KB202283.1|_196	contig10958	158	-21.23	158	-21.23	337599	23	2828	519	>contig10958 length=2828 numreads=204 gene=isogroup01801 status=isotig	2828	tr	K1QI43	tr|K1QI43|K1QI43_CRAGI Sequestosome-1 OS=Crassostrea gigas GN=CGI_10004110 PE=4 SV=1	441	1	1047	131	441	359	143	0.151697313	1.00E-31
gi|431996988|gb|KB202283.1|_196	contig10980	156	-22.54	156	-22.54	337621	23	954	622	>contig10980 length=954 numreads=103 gene=isogroup01812 status=isotig	954	tr	K1R8V9	tr|K1R8V9|K1R8V9_CRAGI Arylsulfatase I OS=Crassostrea gigas GN=CGI_10028027 PE=4 SV=1	545	289	951	10	233	224	143	0.449685535	2.00E-99
gi|431996988|gb|KB202283.1|_196	contig11042	153	-22.3	153	-22.3	337683	23	1326	1037	>contig11042 length=1326 numreads=94 gene=isogroup01843 status=isotig	1326	tr	K1PFI0	tr|K1PFI0|K1PFI0_CRAGI Centlein OS=Crassostrea gigas GN=CGI_10006164 PE=4 SV=1	1215	80	1318	17	424	413	240	0.542986425	2.00E-154
gi|431996988|gb|KB202283.1|_196	contig11100	157	-20.01	157	-20.01	337741	23	1715	228	>contig11100 length=1715 numreads=97 gene=isogroup01872 status=isotig	1715	tr	K1QBR5	tr|K1QBR5|K1QBR5_CRAGI Uncharacterized protein OS=Crassostrea gigas GN=CGI_10018340 PE=4 SV=1	3620	2	1702	1597	2163	569	186	0.325364431	3.00E-108
gi|431996988|gb|KB202283.1|_196	contig11108	164	-20.25	164	-20.25	337749	23	1714	255	>contig11108 length=1714 numreads=557 gene=isogroup01876 status=isotig	1714	tr	K1QD76	tr|K1QD76|K1QD76_CRAGI Translocation protein SEC63-like protein OS=Crassostrea gigas GN=CGI_10028267 PE=4 SV=1	735	73	1527	1	470	487	342	0.598599767	0
gi|431996988|gb|KB202283.1|_196	contig11274	160	-20.95	160	-20.95	337915	23	1242	579	>contig11274 length=1242 numreads=669 gene=isogroup01959 status=isotig	1242	tr	B5TRS0	tr|B5TRS0|B5TRS0_CRAGI B-cell translocation gene 1 OS=Crassostrea gigas GN=BTG1 PE=2 SV=1	182	274	831	1	182	186	92	0.222222222	3.00E-51
gi|431996988|gb|KB202283.1|_196	contig11305	163	-21.14	163	-21.14	337946	23	1583	788	>contig11305 length=1583 numreads=172 gene=isogroup01974 status=isotig	1583	tr	K1P9M1	tr|K1P9M1|K1P9M1_CRAGI Mitochondrial enolase superfamily member 1 OS=Crassostrea gigas GN=CGI_10005130 PE=4 SV=1	445	3	1226	38	445	408	305	0.578016425	0
gi|431996988|gb|KB202283.1|_196	contig11318	166	-21.12	166	-21.12	337959	23	667	438	>contig11318 length=667 numreads=34 gene=isogroup01981 status=isotig	667	tr	K1PHY7	tr|K1PHY7|K1PHY7_CRAGI Mitogen-activated protein kinase kinase kinase 5 OS=Crassostrea gigas GN=CGI_10011917 PE=4 SV=1	1281	3	593	639	835	197	175	0.787106447	1.00E-118
gi|431996988|gb|KB202283.1|_196	contig11496	159	-24.78	159	-24.78	338137	23	756	3	>contig11496 length=756 numreads=279 gene=isogroup02070 status=isotig	756	tr	K7ITK9	tr|K7ITK9|K7ITK9_NASVI Uncharacterized protein OS=Nasonia vitripennis PE=3 SV=1	1341	19	756	1	247	247	183	0.726190476	1.00E-121
gi|431996988|gb|KB202283.1|_196	contig11682	157	-20.46	157	-20.46	338323	23	2033	103	>contig11682 length=2033 numreads=298 gene=isogroup02163 status=isotig	2033	tr	K1RVK9	tr|K1RVK9|K1RVK9_CRAGI Titin OS=Crassostrea gigas GN=CGI_10026641 PE=4 SV=1	3010	2031	1	1574	2250	677	459	0.677324152	0
gi|431996988|gb|KB202283.1|_196	contig11811	176	-22.22	176	-22.22	338452	23	385	171	>contig11811 length=385 numreads=147 gene=isogroup02227 status=isotig	---	---	---	---	---	---	---	---	---	---	---	---	---
gi|431996988|gb|KB202283.1|_196	contig11860	156	-20.9	156	-20.9	338501	23	380	91	>contig11860 length=380 numreads=19 gene=isogroup02252 status=isotig	380	tr	K1RGR5	tr|K1RGR5|K1RGR5_CRAGI Uncharacterized protein (Fragment) OS=Crassostrea gigas GN=CGI_10015323 PE=4 SV=1	424	113	379	1	89	89	77	0.607894737	3.00E-53
gi|431996988|gb|KB202283.1|_196	contig12234	167	-23.03	167	-23.03	338875	23	850	2	>contig12234 length=850 numreads=117 gene=isogroup02439 status=isotig	850	tr	K1QYQ7	tr|K1QYQ7|K1QYQ7_CRAGI Uncharacterized protein OS=Crassostrea gigas GN=CGI_10017895 PE=4 SV=1	857	231	782	9	200	192	80	0.282352941	3.00E-40
gi|431996988|gb|KB202283.1|_196	contig12478	164	-20.13	164	-20.13	339119	23	121	58	>contig12478 length=121 numreads=7 gene=isogroup02561 status=isotig	---	---	---	---	---	---	---	---	---	---	---	---	---
gi|431996988|gb|KB202283.1|_196	contig12640	162	-23.66	162	-23.66	339281	23	428	222	>contig12640 length=428 numreads=87 gene=isogroup02642 status=isotig	428	tr	K4G078	tr|K4G078|K4G078_CALMI Bactericidal permeability-increasing protein OS=Callorhynchus milii PE=2 SV=1	472	74	427	47	172	130	44	0.308411215	7.00E-10
gi|431996988|gb|KB202283.1|_196	contig12859	154	-20.79	154	-20.79	339500	23	617	399	>contig12859 length=617 numreads=86 gene=isogroup02751 status=none	617	tr	K1PCK0	tr|K1PCK0|K1PCK0_CRAGI Spore cortex-lytic enzyme OS=Crassostrea gigas GN=CGI_10009201 PE=4 SV=1	460	106	531	318	456	142	76	0.369529984	3.00E-36
gi|431996988|gb|KB202283.1|_196	contig12893	154	-22.18	154	-22.18	339534	23	387	331	>contig12893 length=387 numreads=23 gene=isogroup02768 status=isotig	387	tr	K1Q6E0	tr|K1Q6E0|K1Q6E0_CRAGI von Willebrand factor C domain-containing protein 2-like protein OS=Crassostrea gigas GN=CGI_10017936 PE=4 SV=1	137	359	24	11	123	120	60	0.465116279	4.00E-22
gi|431996988|gb|KB202283.1|_196	contig13094	171	-23.55	171	-23.55	339735	23	1954	1119	>contig13094 length=1954 numreads=51 gene=isogroup02869 status=isotig	1954	tr	K1QJV1	tr|K1QJV1|K1QJV1_CRAGI Death domain-associated protein 6 OS=Crassostrea gigas GN=CGI_10025997 PE=4 SV=1	1192	1075	1860	555	813	263	127	0.194984647	7.00E-59
gi|431996988|gb|KB202283.1|_196	contig13271	151	-22.5	151	-22.5	339912	23	2660	1255	>contig13271 length=2660 numreads=134 gene=isogroup02994 status=isotig	2660	tr	K1PYB7	tr|K1PYB7|K1PYB7_CRAGI Uncharacterized protein OS=Crassostrea gigas GN=CGI_10027472 PE=4 SV=1	468	114	1043	21	330	310	213	0.240225564	5.00E-159
gi|431996988|gb|KB202283.1|_196	contig13305	177	-22.32	177	-22.32	339946	23	2481	315	>contig13305 length=2481 numreads=240 gene=isogroup03028 status=isotig	2481	tr	K1Q1E7	tr|K1Q1E7|K1Q1E7_CRAGI CTD small phosphatase-like protein OS=Crassostrea gigas GN=CGI_10010518 PE=4 SV=1	320	109	918	17	320	304	223	0.269649335	6.00E-139
gi|431996988|gb|KB202283.1|_196	contig13324	163	-22.49	163	-22.49	339965	23	2401	233	>contig13324 length=2401 numreads=47 gene=isogroup03047 status=isotig	2401	tr	K1PW68	tr|K1PW68|K1PW68_CRAGI Transient receptor potential cation channel subfamily M member 2 OS=Crassostrea gigas GN=CGI_10014328 PE=4 SV=1	1648	644	2314	404	965	574	259	0.32361516	4.00E-133
gi|431996988|gb|KB202283.1|_196	contig13375	172	-22.01	172	-22.01	340016	23	2228	1024	>contig13375 length=2228 numreads=55 gene=isogroup03098 status=isotig	2228	tr	K1Q4N9	tr|K1Q4N9|K1Q4N9_CRAGI Uncharacterized protein OS=Crassostrea gigas GN=CGI_10012597 PE=4 SV=1	1154	625	1677	760	1110	358	159	0.214093357	5.00E-98
gi|431996988|gb|KB202283.1|_196	contig13453	164	-22.2	164	-22.2	340094	23	2061	852	>contig13453 length=2061 numreads=57 gene=isogroup03176 status=isotig	2061	tr	K1Q3A1	tr|K1Q3A1|K1Q3A1_CRAGI Alpha-amylase OS=Crassostrea gigas GN=CGI_10023778 PE=3 SV=1	697	1	2040	37	697	680	481	0.70014556	0
gi|431996988|gb|KB202283.1|_196	contig13485	165	-21.32	165	-21.32	340126	23	2009	158	>contig13485 length=2009 numreads=82 gene=isogroup03208 status=isotig	---	---	---	---	---	---	---	---	---	---	---	---	---
gi|431996988|gb|KB202283.1|_196	contig13675	175	-23.18	175	-23.18	340316	23	1746	646	>contig13675 length=1746 numreads=31 gene=isogroup03398 status=isotig	1746	tr	K1RS36	tr|K1RS36|K1RS36_CRAGI COP9 signalosome complex subunit 1 OS=Crassostrea gigas GN=CGI_10020637 PE=4 SV=1	468	2	973	144	468	325	301	0.517182131	0
gi|431996988|gb|KB202283.1|_196	contig13690	160	-20.87	160	-20.87	340331	23	1734	1642	>contig13690 length=1734 numreads=53 gene=isogroup03413 status=isotig	1734	tr	K7GG02	tr|K7GG02|K7GG02_PELSI Uncharacterized protein OS=Pelodiscus sinensis PE=4 SV=1	1623	3	1658	627	1172	559	186	0.321799308	3.00E-62
gi|431996988|gb|KB202283.1|_196	contig13753	164	-21.27	164	-21.27	340394	23	1694	441	>contig13753 length=1694 numreads=32 gene=isogroup03476 status=isotig	1694	tr	K1PR23	tr|K1PR23|K1PR23_CRAGI 1-phosphatidylinositol-4,5-bisphosphate phosphodiesterase beta-3 OS=Crassostrea gigas GN=CGI_10010711 PE=4 SV=1	545	140	868	1	243	243	187	0.331168831	2.00E-153
gi|431996988|gb|KB202283.1|_196	contig13901	164	-22.12	164	-22.12	340542	23	1593	150	>contig13901 length=1593 numreads=59 gene=isogroup03624 status=isotig	---	---	---	---	---	---	---	---	---	---	---	---	---
gi|431996988|gb|KB202283.1|_196	contig13924	160	-21.82	160	-21.82	340565	23	1577	981	>contig13924 length=1577 numreads=34 gene=isogroup03647 status=isotig	1577	tr	K1RM01	tr|K1RM01|K1RM01_CRAGI Dystrophin OS=Crassostrea gigas GN=CGI_10026649 PE=4 SV=1	2133	2	1576	187	706	526	345	0.656309448	0
gi|431996988|gb|KB202283.1|_196	contig14250	161	-22.05	161	-22.05	340891	23	1414	883	>contig14250 length=1414 numreads=49 gene=isogroup03973 status=isotig	1414	tr	K1PSG0	tr|K1PSG0|K1PSG0_CRAGI Regulator of G-protein signaling 22 OS=Crassostrea gigas GN=CGI_10019925 PE=4 SV=1	517	85	1341	28	447	421	232	0.492220651	3.00E-138
gi|431996988|gb|KB202283.1|_196	contig14254	157	-20.54	157	-20.54	340895	23	1414	6	>contig14254 length=1414 numreads=59 gene=isogroup03977 status=isotig	1414	tr	K1R5T7	tr|K1R5T7|K1R5T7_CRAGI Signal peptide, CUB and EGF-like domain-containing protein 1 OS=Crassostrea gigas GN=CGI_10024906 PE=4 SV=1	377	304	1350	10	364	355	161	0.341584158	1.00E-88
gi|431996988|gb|KB202283.1|_196	contig14273	163	-20.77	163	-20.77	340914	23	1408	12	>contig14273 length=1408 numreads=103 gene=isogroup03996 status=isotig	1408	tr	K1P572	tr|K1P572|K1P572_CRAGI Phosphoinositide 3-kinase adapter protein 1 OS=Crassostrea gigas GN=CGI_10011040 PE=4 SV=1	375	43	717	27	247	235	61	0.129971591	2.00E-14
gi|431996988|gb|KB202283.1|_196	contig14316	152	-20.89	152	-20.89	340957	23	1387	561	>contig14316 length=1387 numreads=32 gene=isogroup04039 status=isotig	1387	tr	K1PJE5	tr|K1PJE5|K1PJE5_CRAGI Pancreatic triacylglycerol lipase (Fragment) OS=Crassostrea gigas GN=CGI_10003345 PE=3 SV=1	377	1386	448	62	377	316	186	0.402307138	3.00E-129
gi|431996988|gb|KB202283.1|_196	contig14344	176	-24.67	176	-24.67	340985	23	1373	731	>contig14344 length=1373 numreads=75 gene=isogroup04067 status=isotig	1373	tr	I3N625	tr|I3N625|I3N625_SPETR Uncharacterized protein (Fragment) OS=Spermophilus tridecemlineatus GN=PPAP2A PE=4 SV=1	284	1367	606	8	258	259	95	0.207574654	6.00E-42
gi|431996988|gb|KB202283.1|_196	contig14434	163	-20.92	163	-20.92	341075	23	1346	920	>contig14434 length=1346 numreads=41 gene=isogroup04157 status=isotig	1346	tr	K1R333	tr|K1R333|K1R333_CRAGI Cholecystokinin receptor type A OS=Crassostrea gigas GN=CGI_10021074 PE=4 SV=1	408	269	1324	32	398	367	173	0.385586924	4.00E-102
gi|431996988|gb|KB202283.1|_196	contig15060	158	-20.13	158	-20.13	341701	23	1155	416	>contig15060 length=1155 numreads=62 gene=isogroup04783 status=isotig	1155	tr	K1Q3V2	tr|K1Q3V2|K1Q3V2_CRAGI Periostin OS=Crassostrea gigas GN=CGI_10023355 PE=4 SV=1	311	39	929	1	311	312	127	0.32987013	4.00E-64
gi|431996988|gb|KB202283.1|_196	contig15063	170	-23.24	170	-23.24	341704	23	1156	883	>contig15063 length=1156 numreads=49 gene=isogroup04786 status=isotig	1156	tr	K1RMF2	tr|K1RMF2|K1RMF2_CRAGI Uncharacterized protein OS=Crassostrea gigas GN=CGI_10015108 PE=4 SV=1	844	732	881	766	815	50	26	0.067474048	0.002
gi|431996988|gb|KB202283.1|_196	contig15138	154	-22.36	154	-22.36	341779	23	1127	363	>contig15138 length=1127 numreads=11 gene=isogroup04861 status=isotig	1127	tr	K1PH19	tr|K1PH19|K1PH19_CRAGI Pancreatic lipase-related protein 2 OS=Crassostrea gigas GN=CGI_10014663 PE=3 SV=1	518	2	688	161	387	229	141	0.375332742	6.00E-92
[truncated: 104 more rows]
