# Supplementary material for: Identification and Comparative Analysis of the Tegillarca granosa Haemocytes MicroRNA Transcriptome in Response to Cd Using a Deep Sequencing Approach
Source: PLoS One. 2014 Apr 1;9(4):e93619. doi: 10.1371/journal.pone.0093619 (PMC3972184; doi:10.1371/journal.pone.0093619)
Supplement: Table S4 — KEGG pathway enrichment analysis for the differentially expressed genes. (XLS) [file pone.0093619.s004.xls]

Pathway_id	Pathway_name	Pathway_class	Num_of_contigs_in_list_in_KEGG	Percentage_of_contigs_in_list	Num_of_contigs_in_bglist_in_KEGG	Num_of_contigs_in_list	Num_of_contigs_in_bglist	Contigs_in_list	Fold_enrichment	Pvalue	FDR
ko05412	Arrhythmogenic right ventricular cardiomyopathy (ARVC)	Cardiovascular diseases	6	0.0315789473684211	16	190	1896	contig05748,contig08251,contig13228,contig13256,contig13993,contig14807	3.7421052631579	0.003093639	0.6620387
ko05410	Hypertrophic cardiomyopathy (HCM)	Cardiovascular diseases	5	0.0263157894736842	13	190	1896	contig13256,contig13993,contig14654,contig14807,contig15934	3.83805668016194	0.006200533	0.6634570
ko04972	Pancreatic secretion	Digestive system	8	0.0421052631578947	34	190	1896	contig11422,contig12688,contig13242,contig13753,contig14316,contig14807,contig16693,contig17683	2.34798761609907	0.014946811	0.7617033
ko04010	MAPK signaling pathway	Signal transduction	10	0.0526315789473684	49	190	1896	contig05398,contig07060,contig11318,contig11962,contig13094,contig13993,contig14788,contig14851,contig16371,contig17978	2.03651987110634	0.017796805	0.7617033
ko05130	Pathogenic Escherichia coli infection	Infectious diseases Bacterial	6	0.0315789473684211	22	190	1896	contig04969,contig05748,contig07590,contig13213,contig13228,contig14740	2.72153110047847	0.017082394	0.7617033
ko04080	Neuroactive ligand-receptor interaction	Signaling molecules and interaction	2	0.0105263157894737	18	190	1896	contig13996,contig17298	1.10877192982456	0.547180848	0.8961894
ko05166	HTLV-I infection	Infectious diseases Viral	8	0.0421052631578947	58	190	1896	contig00390,contig13228,contig13554,contig14179,contig14788,contig14851,contig15337,contig17826	1.37640653357532	0.199029833	0.8961894
ko04140	Regulation of autophagy	Transport and catabolism	1	0.00526315789473684	7	190	1896	contig13887	1.42556390977444	0.521899398	0.8961894
ko04745	Phototransduction - fly	Sensory system	2	0.0105263157894737	13	190	1896	contig05748,contig13753	1.53522267206478	0.377108883	0.8961894
ko04975	Fat digestion and absorption	Digestive system	3	0.0157894736842105	13	190	1896	contig12688,contig14316,contig14344	2.30283400809717	0.132309468	0.8961894
ko01100	Metabolic pathways	Metabolism	43	0.226315789473684	453	190	1896	contig05042,contig07642,contig08542,contig10980,contig11139,contig11262,contig12688,contig13252,contig13285,contig13382,contig13572,contig13738,contig13747,contig13750,contig13753,contig13861,contig14170,contig14316,contig14344,contig14403,contig14426,contig14551,contig14838,contig15029,contig15117,contig15354,contig15630,contig15670,contig16432,contig16525,contig17054,contig17826,contig18009,con…	0.947228999651447	0.161729365	0.8961894
ko05146	Amoebiasis	Infectious diseases Parasitic	4	0.0210526315789474	29	190	1896	contig08251,contig13753,contig14384,contig19582	1.37640653357532	0.321089039	0.8961894
ko04115	p53 signaling pathway	Cell growth and death	2	0.0105263157894737	18	190	1896	contig11962,contig14376	1.10877192982456	0.547180848	0.8961894
ko04060	Cytokine-cytokine receptor interaction	Signaling molecules and interaction	1	0.00526315789473684	6	190	1896	contig14699	1.66315789473684	0.468839168	0.8961894
ko04390	Hippo signaling pathway	Signal transduction	3	0.0157894736842105	32	190	1896	contig05748,contig13228,contig13554	0.935526315789474	0.626119563	0.8961894
ko04270	Vascular smooth muscle contraction	Circulatory system	4	0.0210526315789474	32	190	1896	contig03875,contig12688,contig13213,contig13753	1.24736842105263	0.390415583	0.8961894
ko00120	Primary bile acid biosynthesis	Lipid metabolism	1	0.00526315789473684	2	190	1896	contig18477	4.98947368421053	0.190332170	0.8961894
ko00410	beta-Alanine metabolism	Metabolism of other amino acids	2	0.0105263157894737	13	190	1896	contig18932,contig22269	1.53522267206478	0.377108883	0.8961894
ko00520	Amino sugar and nucleotide sugar metabolism	Carbohydrate metabolism	4	0.0210526315789474	22	190	1896	contig11139,contig13212,contig15029,contig18151	1.81435406698565	0.167674550	0.8961894
ko00600	Sphingolipid metabolism	Lipid metabolism	3	0.0157894736842105	18	190	1896	contig05042,contig14344,contig18009	1.66315789473684	0.262893195	0.8961894
ko04512	ECM-receptor interaction	Signaling molecules and interaction	2	0.0105263157894737	15	190	1896	contig13256,contig14384	1.33052631578947	0.448990893	0.8961894
ko04974	Protein digestion and absorption	Digestive system	3	0.0157894736842105	19	190	1896	contig11990,contig14384,contig16693	1.57562326869806	0.290875435	0.8961894
ko00310	Lysine degradation	Amino acid metabolism	4	0.0210526315789474	27	190	1896	contig08679,contig14234,contig20339,contig22269	1.47836257309942	0.275258090	0.8961894
ko04260	Cardiac muscle contraction	Circulatory system	2	0.0105263157894737	21	190	1896	contig13993,contig14807	0.950375939849624	0.632285630	0.8961894
ko00511	Other glycan degradation	Glycan biosynthesis and metabolism	1	0.00526315789473684	11	190	1896	contig05455	0.907177033492823	0.685988705	0.8961894
ko03440	Homologous recombination	Replication and repair	1	0.00526315789473684	9	190	1896	contig17826	1.10877192982456	0.612580266	0.8961894
ko04960	Aldosterone-regulated sodium reabsorption	Excretory system	1	0.00526315789473684	10	190	1896	contig10965	0.997894736842105	0.651220555	0.8961894
ko05414	Dilated cardiomyopathy	Cardiovascular diseases	4	0.0210526315789474	16	190	1896	contig05748,contig13256,contig13993,contig14807	2.49473684210526	0.066737329	0.8961894
ko04668	TNF signaling pathway	Signal transduction	2	0.0105263157894737	20	190	1896	contig11318,contig14788	0.997894736842105	0.605402912	0.8961894
ko01200	Carbon metabolism	Metabolism	6	0.0315789473684211	49	190	1896	contig08542,contig11139,contig14426,contig16525,contig18699,contig22211	1.2219119226638	0.346538821	0.8961894
ko01051	Biosynthesis of ansamycins	Metabolism of terpenoids and polyketides	1	0.00526315789473684	1	190	1896	contig08542	9.97894736842105	0.100210970	0.8961894
ko00360	Phenylalanine metabolism	Amino acid metabolism	1	0.00526315789473684	9	190	1896	contig11262	1.10877192982456	0.612580266	0.8961894
ko00601	Glycosphingolipid biosynthesis - lacto and neolacto series	Glycan biosynthesis and metabolism	1	0.00526315789473684	3	190	1896	contig15117	3.32631578947368	0.271384271	0.8961894
ko04930	Type II diabetes mellitus	Endocrine and metabolic diseases	2	0.0105263157894737	10	190	1896	contig10965,contig11139	1.99578947368421	0.262982512	0.8961894
ko04141	Protein processing in endoplasmic reticulum	Folding, sorting and degradation	7	0.0368421052631579	68	190	1896	contig08523,contig11108,contig11318,contig15223,contig16198,contig17721,contig19879	1.02724458204334	0.495723064	0.8961894
ko00071	Fatty acid metabolism	Lipid metabolism	2	0.0105263157894737	17	190	1896	contig14426,contig22269	1.17399380804954	0.515857938	0.8961894
ko04614	Renin-angiotensin system	Endocrine system	1	0.00526315789473684	5	190	1896	contig14654	1.99578947368421	0.409855791	0.8961894
ko04728	Dopaminergic synapse	Nervous system	3	0.0157894736842105	32	190	1896	contig08284,contig13753,contig14788	0.935526315789474	0.626119563	0.8961894
ko04146	Peroxisome	Transport and catabolism	4	0.0210526315789474	32	190	1896	contig14633,contig15354,contig18477,contig18932	1.24736842105263	0.390415583	0.8961894
ko05169	Epstein-Barr virus infection	Infectious diseases Viral	7	0.0368421052631579	61	190	1896	contig00390,contig11270,contig13318,contig13419,contig14788,contig15670,contig18263	1.1451251078516	0.383590993	0.8961894
ko04727	GABAergic synapse	Nervous system	1	0.00526315789473684	12	190	1896	contig08284	0.831578947368421	0.717274571	0.8961894
ko03013	RNA transport	Translation	9	0.0473684210526316	86	190	1896	contig00390,contig08443,contig08869,contig11821,contig13283,contig13976,contig14656,contig14987,contig21215	1.04430844553244	0.449234748	0.8961894
ko04910	Insulin signaling pathway	Endocrine system	5	0.0263157894736842	35	190	1896	contig10965,contig11139,contig13976,contig15934,contig20256	1.42556390977444	0.258842077	0.8961894
ko05416	Viral myocarditis	Cardiovascular diseases	2	0.0105263157894737	13	190	1896	contig00384,contig05748	1.53522267206478	0.377108883	0.8961894
ko05144	Malaria	Infectious diseases Parasitic	1	0.00526315789473684	7	190	1896	contig04369	1.42556390977444	0.521899398	0.8961894
ko05110	Vibrio cholerae infection	Infectious diseases Bacterial	3	0.0157894736842105	23	190	1896	contig05748,contig14551,contig17683	1.30160183066362	0.402951349	0.8961894
ko04144	Endocytosis	Transport and catabolism	9	0.0473684210526316	69	190	1896	contig00404,contig03205,contig09267,contig13554,contig14057,contig14078,contig15467,contig19382,contig19582	1.30160183066362	0.221273684	0.8961894
ko05168	Herpes simplex infection	Infectious diseases Viral	5	0.0263157894736842	42	190	1896	contig08685,contig13094,contig13318,contig15372,contig16462	1.18796992481203	0.397432373	0.8961894
ko04721	Synaptic vesicle cycle	Nervous system	2	0.0105263157894737	23	190	1896	contig03205,contig14057	0.867734553775744	0.681669195	0.8961894
ko00053	Ascorbate and aldarate metabolism	Carbohydrate metabolism	1	0.00526315789473684	6	190	1896	contig22269	1.66315789473684	0.468839168	0.8961894
ko03050	Proteasome	Folding, sorting and degradation	3	0.0157894736842105	35	190	1896	contig07708,contig13419,contig14307	0.855338345864662	0.686285063	0.8961894
ko04970	Salivary secretion	Digestive system	4	0.0210526315789474	21	190	1896	contig13242,contig13351,contig13753,contig17683	1.90075187969925	0.148203238	0.8961894
ko04350	TGF-beta signaling pathway	Signal transduction	3	0.0157894736842105	15	190	1896	contig13213,contig13554,contig14699	1.99578947368421	0.181831812	0.8961894
ko04340	Hedgehog signaling pathway	Signal transduction	1	0.00526315789473684	10	190	1896	contig15465	0.997894736842105	0.651220555	0.8961894
ko05100	Bacterial invasion of epithelial cells	Infectious diseases Bacterial	5	0.0263157894736842	28	190	1896	contig03205,contig04969,contig05748,contig13228,contig14740	1.78195488721805	0.136330725	0.8961894
ko00380	Tryptophan metabolism	Amino acid metabolism	2	0.0105263157894737	23	190	1896	contig13750,contig22269	0.867734553775744	0.681669195	0.8961894
ko05164	Influenza A	Infectious diseases Viral	5	0.0263157894736842	32	190	1896	contig00390,contig05748,contig13622,contig14656,contig14788	1.55921052631579	0.203108205	0.8961894
ko05322	Systemic lupus erythematosus	Immune diseases	1	0.00526315789473684	10	190	1896	contig08251	0.997894736842105	0.651220555	0.8961894
ko00140	Steroid hormone biosynthesis	Lipid metabolism	1	0.00526315789473684	6	190	1896	contig13750	1.66315789473684	0.468839168	0.8961894
ko00750	Vitamin B6 metabolism	Metabolism of cofactors and vitamins	1	0.00526315789473684	3	190	1896	contig22211	3.32631578947368	0.271384271	0.8961894
ko04742	Taste transduction	Sensory system	1	0.00526315789473684	6	190	1896	contig08284	1.66315789473684	0.468839168	0.8961894
ko03450	Non-homologous end-joining	Replication and repair	1	0.00526315789473684	8	190	1896	contig15464	1.24736842105263	0.569634088	0.8961894
ko04950	Maturity onset diabetes of the young	Endocrine and metabolic diseases	1	0.00526315789473684	2	190	1896	contig12648	4.98947368421053	0.190332170	0.8961894
ko05223	Non-small cell lung cancer	Cancers Specific types	1	0.00526315789473684	10	190	1896	contig16682	0.997894736842105	0.651220555	0.8961894
ko04320	Dorso-ventral axis formation	Development	1	0.00526315789473684	12	190	1896	contig13859	0.831578947368421	0.717274571	0.8961894
ko04540	Gap junction	Cell communication	2	0.0105263157894737	23	190	1896	contig07590,contig13753	0.867734553775744	0.681669195	0.8961894
ko00051	Fructose and mannose metabolism	Carbohydrate metabolism	3	0.0157894736842105	16	190	1896	contig11139,contig13747,contig15029	1.87105263157895	0.208169467	0.8961894
ko00010	Glycolysis / Gluconeogenesis	Carbohydrate metabolism	3	0.0157894736842105	22	190	1896	contig11139,contig14426,contig22269	1.36076555023923	0.375203672	0.8961894
ko04920	Adipocytokine signaling pathway	Endocrine system	3	0.0157894736842105	16	190	1896	contig10965,contig15934,contig16682	1.87105263157895	0.208169467	0.8961894
ko04150	mTOR signaling pathway	Signal transduction	5	0.0263157894736842	19	190	1896	contig10965,contig11821,contig13887,contig13976,contig16226	2.62603878116343	0.033741090	0.8961894
ko05131	Shigellosis	Infectious diseases Bacterial	4	0.0210526315789474	20	190	1896	contig04969,contig05748,contig13213,contig14740	1.99578947368421	0.129663437	0.8961894
ko04111	Cell cycle - yeast	Cell growth and death	2	0.0105263157894737	25	190	1896	contig13283,contig18890	0.798315789473684	0.725435878	0.8961894
ko04918	Thyroid hormone synthesis	Endocrine system	2	0.0105263157894737	26	190	1896	contig13753,contig14788	0.767611336032389	0.745324364	0.8961894
ko04360	Axon guidance	Development	4	0.0210526315789474	19	190	1896	contig03875,contig13213,contig13296,contig17978	2.10083102493075	0.112156675	0.8961894
ko00130	Ubiquinone and other terpenoid-quinone biosynthesis	Metabolism of cofactors and vitamins	1	0.00526315789473684	6	190	1896	contig16432	1.66315789473684	0.468839168	0.8961894
ko05205	Proteoglycans in cancer	Cancers Overview	8	0.0421052631578947	52	190	1896	contig03875,contig05748,contig07060,contig11821,contig13213,contig13228,contig13262,contig14740	1.53522267206478	0.129427505	0.8961894
ko05034	Alcoholism	Substance dependence	3	0.0157894736842105	30	190	1896	contig08284,contig14788,contig18557	0.997894736842105	0.581753390	0.8961894
ko00785	Lipoic acid metabolism	Metabolism of cofactors and vitamins	1	0.00526315789473684	1	190	1896	contig15630	9.97894736842105	0.100210970	0.8961894
ko00230	Purine metabolism	Nucleotide metabolism	6	0.0315789473684211	52	190	1896	contig15670,contig17826,contig18263,contig20098,contig20534,contig21310	1.15141700404858	0.400019253	0.8961894
ko05200	Pathways in cancer	Cancers Overview	6	0.0315789473684211	67	190	1896	contig13228,contig13554,contig14194,contig15465,contig16682,contig20256	0.89363707776905	0.646622255	0.8961894
ko04520	Adherens junction	Cell communication	7	0.0368421052631579	31	190	1896	contig05748,contig08251,contig13228,contig13262,contig13554,contig15658,contig16371	2.25331069609508	0.027939930	0.8961894
ko03060	Protein export	Folding, sorting and degradation	2	0.0105263157894737	16	190	1896	contig11108,contig15128	1.24736842105263	0.483105761	0.8961894
ko00240	Pyrimidine metabolism	Nucleotide metabolism	4	0.0210526315789474	32	190	1896	contig15670,contig17826,contig18263,contig20098	1.24736842105263	0.390415583	0.8961894
ko00592	alpha-Linolenic acid metabolism	Lipid metabolism	1	0.00526315789473684	11	190	1896	contig12688	0.907177033492823	0.685988705	0.8961894
ko04142	Lysosome	Transport and catabolism	9	0.0473684210526316	59	190	1896	contig03205,contig05455,contig08493,contig10980,contig13062,contig13337,contig14067,contig14551,contig20479	1.52221231043711	0.114618515	0.8961894
ko05031	Amphetamine addiction	Substance dependence	2	0.0105263157894737	19	190	1896	contig14088,contig14788	1.05041551246537	0.577034939	0.8961894
ko00680	Methane metabolism	Energy metabolism	2	0.0105263157894737	14	190	1896	contig14426,contig22211	1.42556390977444	0.413612512	0.8961894
ko00790	Folate biosynthesis	Metabolism of cofactors and vitamins	1	0.00526315789473684	6	190	1896	contig17054	1.66315789473684	0.468839168	0.8961894
ko05210	Colorectal cancer	Cancers Specific types	2	0.0105263157894737	18	190	1896	contig13228,contig13554	1.10877192982456	0.547180848	0.8961894
ko04623	Cytosolic DNA-sensing pathway	Immune system	1	0.00526315789473684	12	190	1896	contig15670	0.831578947368421	0.717274571	0.8961894
ko04911	Insulin secretion	Endocrine system	3	0.0157894736842105	21	190	1896	contig13753,contig14788,contig14807	1.42556390977444	0.347185464	0.8961894
ko01230	Biosynthesis of amino acids	Metabolism	3	0.0157894736842105	31	190	1896	contig07642,contig08542,contig22211	0.965704584040747	0.604355728	0.8961894
ko04810	Regulation of actin cytoskeleton	Cell motility	8	0.0421052631578947	47	190	1896	contig03875,contig04969,contig08251,contig13213,contig13256,contig13262,contig15170,contig16043	1.69854423292273	0.082923771	0.8961894
ko04122	Sulfur relay system	Folding, sorting and degradation	1	0.00526315789473684	4	190	1896	contig16950	2.49473684210526	0.344284212	0.8961894
ko03022	Basal transcription factors	Transcription	2	0.0105263157894737	16	190	1896	contig08685,contig14160	1.24736842105263	0.483105761	0.8961894
ko03320	PPAR signaling pathway	Endocrine system	3	0.0157894736842105	16	190	1896	contig11594,contig16682,contig18477	1.87105263157895	0.208169467	0.8961894
ko04066	HIF-1 signaling pathway	Signal transduction	2	0.0105263157894737	25	190	1896	contig11139,contig13976	0.798315789473684	0.725435878	0.8961894
ko03015	mRNA surveillance pathway	Translation	4	0.0210526315789474	45	190	1896	contig14428,contig14987,contig15181,contig17421	0.887017543859649	0.658506951	0.8961894
ko04670	Leukocyte transendothelial migration	Immune system	5	0.0263157894736842	22	190	1896	contig05748,contig13213,contig13228,contig15658,contig16043	2.26794258373206	0.059563489	0.8961894
ko05032	Morphine addiction	Substance dependence	2	0.0105263157894737	11	190	1896	contig08284,contig21310	1.81435406698565	0.301520847	0.8961894
ko04391	Hippo signaling pathway - fly	Signal transduction	2	0.0105263157894737	22	190	1896	contig05748,contig19224	0.907177033492823	0.657698638	0.8961894
ko05030	Cocaine addiction	Substance dependence	2	0.0105263157894737	13	190	1896	contig14788,contig17298	1.53522267206478	0.377108883	0.8961894
ko00260	Glycine, serine and threonine metabolism	Amino acid metabolism	3	0.0157894736842105	22	190	1896	contig16525,contig18699,contig22211	1.36076555023923	0.375203672	0.8961894
ko00500	Starch and sucrose metabolism	Carbohydrate metabolism	2	0.0105263157894737	12	190	1896	contig11139,contig13382	1.66315789473684	0.339664902	0.8961894
ko00980	Metabolism of xenobiotics by cytochrome P450	Xenobiotics biodegradation and metabolism	2	0.0105263157894737	18	190	1896	contig13750,contig14426	1.10877192982456	0.547180848	0.8961894
ko01110	Biosynthesis of secondary metabolites	Metabolism	11	0.0578947368421053	128	190	1896	contig07642,contig08542,contig11139,contig13212,contig13252,contig13382,contig14426,contig15029,contig16432,contig20534,contig22269	0.857565789473684	0.679070207	0.8961894
ko05204	Chemical carcinogenesis	Cancers Overview	2	0.0105263157894737	20	190	1896	contig13750,contig14426	0.997894736842105	0.605402912	0.8961894
ko04666	Fc gamma R-mediated phagocytosis	Immune system	2	0.0105263157894737	21	190	1896	contig04969,contig14344	0.950375939849624	0.632285630	0.8961894
ko04962	Vasopressin-regulated water reabsorption	Excretory system	2	0.0105263157894737	22	190	1896	contig00459,contig19582	0.907177033492823	0.657698638	0.8961894
ko00643	Styrene degradation	Xenobiotics biodegradation and metabolism	1	0.00526315789473684	1	190	1896	contig11262	9.97894736842105	0.100210970	0.8961894
ko00591	Linoleic acid metabolism	Lipid metabolism	1	0.00526315789473684	13	190	1896	contig12688	0.767611336032389	0.745428571	0.8961894
ko05212	Pancreatic cancer	Cancers Specific types	2	0.0105263157894737	12	190	1896	contig13554,contig14194	1.66315789473684	0.339664902	0.8961894
ko00521	Streptomycin biosynthesis	Biosynthesis of other secondary metabolites	1	0.00526315789473684	5	190	1896	contig11139	1.99578947368421	0.409855791	0.8961894
ko00983	Drug metabolism - other enzymes	Xenobiotics biodegradation and metabolism	1	0.00526315789473684	12	190	1896	contig13708	0.831578947368421	0.717274571	0.8961894
ko04723	Retrograde endocannabinoid signaling	Nervous system	2	0.0105263157894737	15	190	1896	contig08284,contig13753	1.33052631578947	0.448990893	0.8961894
ko00625	Chloroalkane and chloroalkene degradation	Xenobiotics biodegradation and metabolism	2	0.0105263157894737	5	190	1896	contig14426,contig22269	3.99157894736842	0.081305849	0.8961894
ko04730	Long-term depression	Nervous system	1	0.00526315789473684	13	190	1896	contig13753	0.767611336032389	0.745428571	0.8961894
ko00531	Glycosaminoglycan degradation	Glycan biosynthesis and metabolism	1	0.00526315789473684	8	190	1896	contig10980	1.24736842105263	0.569634088	0.8961894
ko04713	Circadian entrainment	Environmental adaptation	3	0.0157894736842105	25	190	1896	contig08284,contig13753,contig14807	1.19747368421053	0.457191059	0.8961894
ko00640	Propanoate metabolism	Carbohydrate metabolism	2	0.0105263157894737	14	190	1896	contig18932,contig22269	1.42556390977444	0.413612512	0.8961894
ko03430	Mismatch repair	Replication and repair	1	0.00526315789473684	8	190	1896	contig17826	1.24736842105263	0.569634088	0.8961894
ko03030	DNA replication	Replication and repair	2	0.0105263157894737	13	190	1896	contig15464,contig17826	1.53522267206478	0.377108883	0.8961894
ko04514	Cell adhesion molecules (CAMs)	Signaling molecules and interaction	2	0.0105263157894737	9	190	1896	contig06255,contig13256	2.21754385964912	0.224432934	0.8961894
ko05014	Amyotrophic lateral sclerosis (ALS)	Neurodegenerative diseases	2	0.0105263157894737	14	190	1896	contig11318,contig13094	1.42556390977444	0.413612512	0.8961894
ko00524	Butirosin and neomycin biosynthesis	Biosynthesis of other secondary metabolites	1	0.00526315789473684	1	190	1896	contig11139	9.97894736842105	0.100210970	0.8961894
ko04626	Plant-pathogen interaction	Environmental adaptation	1	0.00526315789473684	12	190	1896	contig19385	0.831578947368421	0.717274571	0.8961894
ko04724	Glutamatergic synapse	Nervous system	5	0.0263157894736842	23	190	1896	contig08284,contig13737,contig13753,contig13996,contig17298	2.16933638443936	0.070091582	0.8961894
ko04650	Natural killer cell mediated cytotoxicity	Immune system	1	0.00526315789473684	12	190	1896	contig11593	0.831578947368421	0.717274571	0.8961894
ko04330	Notch signaling pathway	Signal transduction	3	0.0157894736842105	15	190	1896	contig11270,contig13859,contig15337	1.99578947368421	0.181831812	0.8961894
ko05217	Basal cell carcinoma	Cancers Specific types	2	0.0105263157894737	8	190	1896	contig13228,contig15465	2.49473684210526	0.186345942	0.8961894
ko05216	Thyroid cancer	Cancers Specific types	2	0.0105263157894737	8	190	1896	contig13228,contig16682	2.49473684210526	0.186345942	0.8961894
ko04916	Melanogenesis	Endocrine system	2	0.0105263157894737	26	190	1896	contig13228,contig13753	0.767611336032389	0.745324364	0.8961894
ko04120	Ubiquitin mediated proteolysis	Folding, sorting and degradation	7	0.0368421052631579	61	190	1896	contig10955,contig13742,contig14376,contig16198,contig17397,contig17721,contig19764	1.1451251078516	0.383590993	0.8961894
ko03020	RNA polymerase	Transcription	3	0.0157894736842105	16	190	1896	contig15670,contig18263,contig20098	1.87105263157895	0.208169467	0.8961894
ko00270	Cysteine and methionine metabolism	Amino acid metabolism	2	0.0105263157894737	13	190	1896	contig13252,contig13572	1.53522267206478	0.377108883	0.8961894
ko05221	Acute myeloid leukemia	Cancers Specific types	1	0.00526315789473684	10	190	1896	contig13976	0.997894736842105	0.651220555	0.8961894
ko04530	Tight junction	Cell communication	8	0.0421052631578947	42	190	1896	contig00384,contig05748,contig08251,contig13228,contig14686,contig14740,contig15658,contig16043	1.90075187969925	0.048008016	0.8961894
ko04062	Chemokine signaling pathway	Immune system	3	0.0157894736842105	26	190	1896	contig08284,contig13213,contig13753	1.15141700404858	0.483497801	0.8961894
ko05215	Prostate cancer	Cancers Specific types	2	0.0105263157894737	19	190	1896	contig13228,contig20256	1.05041551246537	0.577034939	0.8961894
ko05132	Salmonella infection	Infectious diseases Bacterial	4	0.0210526315789474	29	190	1896	contig00459,contig04969,contig05748,contig07060	1.37640653357532	0.321089039	0.8961894
ko00561	Glycerolipid metabolism	Lipid metabolism	4	0.0210526315789474	23	190	1896	contig14316,contig14344,contig14838,contig22269	1.73546910755149	0.187971592	0.8961894
ko00350	Tyrosine metabolism	Amino acid metabolism	2	0.0105263157894737	17	190	1896	contig13861,contig14426	1.17399380804954	0.515857938	0.8961894
ko04971	Gastric acid secretion	Digestive system	2	0.0105263157894737	16	190	1896	contig13242,contig13753	1.24736842105263	0.483105761	0.8961894
ko00710	Carbon fixation in photosynthetic organisms	Energy metabolism	1	0.00526315789473684	10	190	1896	contig08542	0.997894736842105	0.651220555	0.8961894
ko04976	Bile secretion	Digestive system	2	0.0105263157894737	14	190	1896	contig13242,contig16682	1.42556390977444	0.413612512	0.8961894
ko00564	Glycerophospholipid metabolism	Lipid metabolism	3	0.0157894736842105	31	190	1896	contig12688,contig14344,contig14838	0.965704584040747	0.604355728	0.8961894
ko04712	Circadian rhythm - plant	Environmental adaptation	1	0.00526315789473684	3	190	1896	contig14376	3.32631578947368	0.271384271	0.8961894
ko04510	Focal adhesion	Cell communication	7	0.0368421052631579	55	190	1896	contig07060,contig08251,contig13213,contig13228,contig13256,contig14384,contig16043	1.27004784688995	0.287569977	0.8961894
ko00052	Galactose metabolism	Carbohydrate metabolism	2	0.0105263157894737	11	190	1896	contig11139,contig13285	1.81435406698565	0.301520847	0.8961894
ko00670	One carbon pool by folate	Metabolism of cofactors and vitamins	2	0.0105263157894737	7	190	1896	contig16525,contig18293	2.85112781954887	0.149301781	0.8961894
ko05213	Endometrial cancer	Cancers Specific types	1	0.00526315789473684	12	190	1896	contig13228	0.831578947368421	0.717274571	0.8961894
ko05142	Chagas disease (American trypanosomiasis)	Infectious diseases Parasitic	3	0.0157894736842105	21	190	1896	contig13554,contig13753,contig14654	1.42556390977444	0.347185464	0.8961894
ko00460	Cyanoamino acid metabolism	Metabolism of other amino acids	1	0.00526315789473684	3	190	1896	contig13382	3.32631578947368	0.271384271	0.8961894
ko04978	Mineral absorption	Digestive system	1	0.00526315789473684	8	190	1896	contig14232	1.24736842105263	0.569634088	0.8961894
ko04151	PI3K-Akt signaling pathway	Signal transduction	7	0.0368421052631579	57	190	1896	contig08284,contig10965,contig11821,contig13256,contig13976,contig14384,contig14788	1.22548476454294	0.319149350	0.8961894
ko00040	Pentose and glucuronate interconversions	Carbohydrate metabolism	1	0.00526315789473684	8	190	1896	contig13747	1.24736842105263	0.569634088	0.8961894
ko04725	Cholinergic synapse	Nervous system	2	0.0105263157894737	21	190	1896	contig08284,contig13753	0.950375939849624	0.632285630	0.8961894
ko00626	Naphthalene degradation	Xenobiotics biodegradation and metabolism	1	0.00526315789473684	1	190	1896	contig14426	9.97894736842105	0.100210970	0.8961894
ko05143	African trypanosomiasis	Infectious diseases Parasitic	1	0.00526315789473684	6	190	1896	contig13753	1.66315789473684	0.468839168	0.8961894
ko05020	Prion diseases	Neurodegenerative diseases	1	0.00526315789473684	8	190	1896	contig14179	1.24736842105263	0.569634088	0.8961894
ko00620	Pyruvate metabolism	Carbohydrate metabolism	2	0.0105263157894737	18	190	1896	contig17668,contig22269	1.10877192982456	0.547180848	0.8961894
ko00280	Valine, leucine and isoleucine degradation	Amino acid metabolism	2	0.0105263157894737	20	190	1896	contig14170,contig22269	0.997894736842105	0.605402912	0.8961894
ko00903	Limonene and pinene degradation	Metabolism of terpenoids and polyketides	1	0.00526315789473684	3	190	1896	contig22269	3.32631578947368	0.271384271	0.8961894
ko04710	Circadian rhythm	Environmental adaptation	1	0.00526315789473684	10	190	1896	contig15934	0.997894736842105	0.651220555	0.8961894
ko04973	Carbohydrate digestion and absorption	Digestive system	2	0.0105263157894737	8	190	1896	contig11139,contig13285	2.49473684210526	0.186345942	0.8961894
ko04913	Ovarian steroidogenesis	Endocrine system	1	0.00526315789473684	9	190	1896	contig13750	1.10877192982456	0.612580266	0.8961894
ko04961	Endocrine and other factor-regulated calcium reabsorption	Excretory system	3	0.0157894736842105	17	190	1896	contig03205,contig13753,contig14057	1.7609907120743	0.235259626	0.8961894
ko00940	Phenylpropanoid biosynthesis	Biosynthesis of other secondary metabolites	1	0.00526315789473684	2	190	1896	contig13382	4.98947368421053	0.190332170	0.8961894
ko00340	Histidine metabolism	Amino acid metabolism	1	0.00526315789473684	13	190	1896	contig22269	0.767611336032389	0.745428571	0.8961894
ko00565	Ether lipid metabolism	Lipid metabolism	3	0.0157894736842105	14	190	1896	contig12688,contig14344,contig14403	2.13834586466165	0.156468150	0.8961894
ko03008	Ribosome biogenesis in eukaryotes	Translation	5	0.0263157894736842	42	190	1896	contig00390,contig13372,contig13448,contig14006,contig19832	1.18796992481203	0.397432373	0.8961894
ko00830	Retinol metabolism	Metabolism of cofactors and vitamins	3	0.0157894736842105	11	190	1896	contig13750,contig14426,contig15354	2.72153110047847	0.088552798	0.8961894
ko04310	Wnt signaling pathway	Signal transduction	4	0.0210526315789474	34	190	1896	contig13213,contig13228,contig13753,contig16371	1.17399380804954	0.436072607	0.8961894
ko04726	Serotonergic synapse	Nervous system	2	0.0105263157894737	25	190	1896	contig08284,contig13753	0.798315789473684	0.725435878	0.8961894
ko03410	Base excision repair	Replication and repair	4	0.0210526315789474	19	190	1896	contig05465,contig15464,contig17316,contig17826	2.10083102493075	0.112156675	0.8961894
ko04744	Phototransduction	Sensory system	1	0.00526315789473684	4	190	1896	contig08284	2.49473684210526	0.344284212	0.8961894
ko05203	Viral carcinogenesis	Cancers Overview	7	0.0368421052631579	55	190	1896	contig08251,contig11270,contig13318,contig14788,contig14851,contig15337,contig18557	1.27004784688995	0.287569977	0.8961894
ko01040	Biosynthesis of unsaturated fatty acids	Lipid metabolism	1	0.00526315789473684	6	190	1896	contig11594	1.66315789473684	0.468839168	0.8961894
ko05202	Transcriptional misregulation in cancer	Cancers Overview	3	0.0157894736842105	39	190	1896	contig11496,contig16682,contig20256	0.767611336032389	0.754662589	0.9022223
ko00030	Pentose phosphate pathway	Carbohydrate metabolism	1	0.00526315789473684	14	190	1896	contig08542	0.712781954887218	0.770765696	0.9087713
ko04621	NOD-like receptor signaling pathway	Immune system	1	0.00526315789473684	14	190	1896	contig19385	0.712781954887218	0.770765696	0.9087713
ko04145	Phagosome	Transport and catabolism	5	0.0263157894736842	65	190	1896	contig00459,contig05748,contig07590,contig14551,contig19582	0.767611336032389	0.773484976	0.9087713
ko04915	Estrogen signaling pathway	Endocrine system	2	0.0105263157894737	28	190	1896	contig13753,contig14788	0.712781954887218	0.781373426	0.9087713
ko04722	Neurotrophin signaling pathway	Nervous system	2	0.0105263157894737	28	190	1896	contig10965,contig11318	0.712781954887218	0.781373426	0.9087713
ko04380	Osteoclast differentiation	Development	1	0.00526315789473684	15	190	1896	contig10958	0.665263157894737	0.793569108	0.9179664
ko04012	ErbB signaling pathway	Signal transduction	1	0.00526315789473684	16	190	1896	contig13976	0.623684210526316	0.814093373	0.9265550
ko01120	Microbial metabolism in diverse environments	Metabolism	6	0.0315789473684211	81	190	1896	contig08542,contig11139,contig11262,contig14426,contig22211,contig22269	0.739181286549708	0.810106275	0.9265550
ko04070	Phosphatidylinositol signaling system	Signal transduction	2	0.0105263157894737	31	190	1896	contig13753,contig14838	0.643803056027165	0.826971976	0.9265550
ko00910	Nitrogen metabolism	Energy metabolism	1	0.00526315789473684	16	190	1896	contig16525	0.623684210526316	0.814093373	0.9265550
ko00330	Arginine and proline metabolism	Amino acid metabolism	2	0.0105263157894737	31	190	1896	contig07642,contig22269	0.643803056027165	0.826971976	0.9265550
ko03018	RNA degradation	Folding, sorting and degradation	3	0.0157894736842105	44	190	1896	contig11274,contig12570,contig13306	0.680382775119617	0.822488048	0.9265550
ko05160	Hepatitis C	Infectious diseases Viral	1	0.00526315789473684	17	190	1896	contig16682	0.586996904024768	0.832567357	0.9279657
ko05120	Epithelial cell signaling in Helicobacter pylori infection	Infectious diseases Bacterial	1	0.00526315789473684	19	190	1896	contig14551	0.525207756232687	0.864166852	0.9435291
ko05222	Small cell lung cancer	Cancers Specific types	1	0.00526315789473684	19	190	1896	contig16682	0.525207756232687	0.864166852	0.9435291
ko00982	Drug metabolism - cytochrome P450	Xenobiotics biodegradation and metabolism	1	0.00526315789473684	19	190	1896	contig14426	0.525207756232687	0.864166852	0.9435291
ko05323	Rheumatoid arthritis	Immune diseases	1	0.00526315789473684	19	190	1896	contig14551	0.525207756232687	0.864166852	0.9435291
ko04720	Long-term potentiation	Nervous system	1	0.00526315789473684	21	190	1896	contig13753	0.475187969924812	0.889777216	0.9473250
ko04912	GnRH signaling pathway	Endocrine system	1	0.00526315789473684	20	190	1896	contig13753	0.498947368421053	0.877643770	0.9473250
ko03420	Nucleotide excision repair	Replication and repair	1	0.00526315789473684	21	190	1896	contig17826	0.475187969924812	0.889777216	0.9473250
ko05152	Tuberculosis	Infectious diseases Bacterial	3	0.0157894736842105	50	190	1896	contig03875,contig14551,contig19582	0.598736842105263	0.881962291	0.9473250
ko04020	Calcium signaling pathway	Signal transduction	2	0.0105263157894737	35	190	1896	contig13753,contig14807	0.570225563909774	0.874322723	0.9473250
ko00562	Inositol phosphate metabolism	Carbohydrate metabolism	1	0.00526315789473684	24	190	1896	contig13753	0.415789473684211	0.919395970	0.9597597
ko04110	Cell cycle	Cell growth and death	2	0.0105263157894737	40	190	1896	contig11962,contig13554	0.498947368421053	0.916587393	0.9597597
ko03040	Spliceosome	Transcription	6	0.0315789473684211	97	190	1896	contig06790,contig11270,contig13990,contig15372,contig16094,contig19059	0.617254476397179	0.916555644	0.9597597
ko00590	Arachidonic acid metabolism	Lipid metabolism	1	0.00526315789473684	23	190	1896	contig12688	0.433867276887872	0.910538385	0.9597597
ko00970	Aminoacyl-tRNA biosynthesis	Translation	1	0.00526315789473684	25	190	1896	contig11283	0.399157894736842	0.927372411	0.9633869
ko05162	Measles	Infectious diseases Viral	1	0.00526315789473684	27	190	1896	contig11519	0.369590643274854	0.941025287	0.9728474
ko03010	Ribosome	Translation	6	0.0315789473684211	112	190	1896	contig06165,contig13048,contig13942,contig14387,contig16014,contig16268	0.534586466165413	0.964438750	0.9781511
ko00480	Glutathione metabolism	Metabolism of other amino acids	1	0.00526315789473684	30	190	1896	contig18777	0.332631578947368	0.956828426	0.9781511
ko05016	Huntington*s disease	Neurodegenerative diseases	5	0.0263157894736842	92	190	1896	contig03205,contig13753,contig13809,contig14057,contig18263	0.54233409610984	0.950949678	0.9781511
ko05161	Hepatitis B	Infectious diseases Viral	1	0.00526315789473684	31	190	1896	contig14788	0.321901528013582	0.961087304	0.9781511
ko00190	Oxidative phosphorylation	Energy metabolism	2	0.0105263157894737	73	190	1896	contig13738,contig14551	0.273395818312906	0.995252408	0.9988225
ko05010	Alzheimer*s disease	Neurodegenerative diseases	2	0.0105263157894737	79	190	1896	contig04369,contig13753	0.252631578947368	0.997227033	0.9988225
ko05012	Parkinson*s disease	Neurodegenerative diseases	1	0.00526315789473684	65	190	1896	contig10955	0.153522267206478	0.998822475	0.9988225
